# Supplementary material for: RNA polymerase mapping during stress responses reveals widespread nonproductive transcription in yeast
Source: Genome Biol. 2010 Jul 16;11(7):R75. doi: 10.1186/gb-2010-11-7-r75 (PMC2926786; doi:10.1186/gb-2010-11-7-r75)
Supplement: Additional file 1 — Table S1. Complete dataset. PolII localization dataset for 18 experiments, as indicated in the column headings. Microarray probes are identified both by Agilent probe ID as well as by chromosome coordinate. [file gb-2010-11-7-r75-S1.XLS]

## Sheet: Flipped_Pol2_Agilent_ChIPs_Oct0
Agilent_probe_ID	NAME		WT_HS_t=0	WT_HS_t=15	WT_HS_t=30	WT_HS_t=60	WT_HS_t=120	rpb1-1_HS_t=0	rpb1-1_HS_t=15	rpb1-1_HS_t=30	rpb1-1_HS_t=60	rpb1-1_HS_t=120	rpb1-1_Diamide_t=0	rpb1-1_Diamide_t=15	rpb1-1_Diamide_t=30	rpb1-1_Diamide_t=60	rpb1-1_Diamide_t=120	rpb1-1_HS_t=25_Diamide_t=15	rpb1-1_HS_t=40_Diamide_t=30	rpb1-1_HS_t=70_Diamide_t=60
		strain	wt	wt	wt	wt	wt	rpb1-1	rpb1-1	rpb1-1	rpb1-1	rpb1-1	rpb1-1	rpb1-1	rpb1-1	rpb1-1	rpb1-1	rpb1-1	rpb1-1	rpb1-1
		time_HS	0	15	30	60	120	0	15	30	60	120	0	0	0	0	0	25	40	70
		time_diamide	0	0	0	0	0	0	0	0	0	0	0	15	30	60	120	15	30	60
A_75_P01000003	chr1:000000048-000000093		-1.45606	-0.99307	-1.12918	-0.889156	-0.99481	-0.451158	-0.650307	0.0797854	-0.302058	0.000883028	-0.438197	-0.901879	-0.891426	-0.5733	-0.493616	-0.371392	-0.305839	-0.176098
A_75_P01000016	chr1:000000193-000000240		-1.60706	-1.36407	-1.33618	-1.33916	-1.45181	-0.693158	-1.04831	-0.829215	-0.846058	-0.234117	-0.568197	-0.870879	-0.978426	-0.7673	-0.663616	-0.623392	-0.613839	-0.473098
A_75_P01000071	chr1:000000766-000000825		-1.09906	-1.42807	-0.894182	-1.14716	-0.71481	-0.702158	-0.817307	-0.793215	0.0759425	-0.076117	-0.635197	-0.816879	-0.916426	-0.5843	-0.108616	-0.391392	-0.296839	0.0209024
A_75_P01000148	chr1:000001516-000001571		-2.48306	-2.28807	-1.58518	-1.71116	-2.15281	-1.62316	-1.75531	-1.26721	-0.519058	0.037883	-2.0212	-1.39688	-1.37543	-1.0973	-0.920616	-0.215392	-0.456839	0.154902
A_75_P01000219	chr1:000002287-000002346		-1.44306	-0.98907	-0.920182	-0.188156	-0.80481	0.0238421	-0.827307	-0.523215	0.114942	0.215883	-1.1222	-1.15288	-1.36243	-0.8943	-0.630616	-0.664392	-0.197839	0.343902
A_75_P01000274	chr1:000002834-000002893		-1.32906	-1.21407	-0.989182	-0.719156	-1.13081	-1.00516	-0.976307	-1.28421	-0.165058	0.092883	-1.2242	-0.959879	-1.43243	-0.7793	-0.471616	-0.329392	-0.649839	0.477902
A_75_P01000289	chr1:000002997-000003056		-1.57206	-1.31607	-0.648182	-0.335156	-1.30281	-0.850158	-0.888307	-1.04221	-0.583058	0.214883	-1.4672	-1.09588	-1.40443	-0.8023	-1.04462	-0.274392	-0.300839	0.480902
A_75_P01000310	chr1:000003194-000003253		-1.65506	-1.66407	-0.950182	-0.936156	-1.33181	-1.08516	-0.918307	-1.16321	-0.492058	0.182883	-1.5872	-1.18388	-1.34243	-0.9783	-1.17962	-0.309392	-0.156839	0.218902
A_75_P01000338	chr1:000003505-000003564		-1.41506	-1.15407	-0.928182	-0.543156	-0.89381	-0.431158	-1.23231	-1.41221	-0.118058	0.488883	-1.3312	-1.21788	-1.62843	-1.1343	-1.14362	-0.609392	-0.153839	0.566902
A_75_P01000360	chr1:000003736-000003795		-1.72306	-1.51007	-0.975182	-0.679156	-1.31981	-0.863158	-1.23231	-0.744215	-0.411058	0.136883	-1.3712	-1.36388	-1.47843	-0.8453	-1.18862	-0.468392	-0.404839	0.571902
A_75_P01000376	chr1:000003891-000003950		-1.94006	-1.37507	-0.978182	-0.635156	-1.39081	-0.855158	-1.20931	-0.722215	-0.614058	-0.00511697	-1.2792	-1.20688	-1.40043	-0.6763	-1.06162	-0.162392	-0.111839	0.740902
A_75_P01000394	chr1:000004075-000004134		-1.39206	-1.16107	-0.533182	-0.718156	-1.01381	-0.469158	-0.806307	-0.556215	-0.158058	0.292883	-0.799197	-0.848879	-1.13443	-0.3683	-0.575616	0.186608	0.304161	0.508902
A_75_P01000410	chr1:000004229-000004287		-1.46206	-1.45007	-0.520182	-1.00016	-1.27981	-0.869158	-1.16131	-0.987215	-0.361058	0.140883	-0.984197	-0.957879	-1.06943	-0.7203	-0.640616	0.0546078	0.153161	0.214902
A_75_P01000426	chr1:000004372-000004431		-1.85006	-1.78507	-0.519182	-1.20616	-1.45581	-1.20316	-1.63631	-1.04721	-0.611058	0.195883	-1.4722	-1.12288	-1.55843	-1.1263	-0.890616	-0.0283922	-0.043839	-0.246098
A_75_P01000446	chr1:000004580-000004639		-1.47006	-1.25307	-0.718182	-0.908156	-1.09781	-1.17416	-1.31031	-1.18521	-0.0550575	0.638883	-1.5402	-1.43188	-1.38643	-1.2083	-0.768616	-0.331392	0.034161	0.161902
A_75_P01000473	chr1:000004857-000004916		-1.34606	-1.17907	-0.903182	-0.451156	-0.84281	-0.928158	-0.843307	-0.723215	0.184942	0.252883	-1.3402	-1.21388	-1.23443	-0.8723	-0.543616	-0.0653922	0.052161	0.603902
A_75_P01000507	chr1:000005169-000005227		-1.23706	-1.31207	-0.945182	-0.641156	-1.00781	-1.27116	-0.943307	-0.824215	0.0219425	0.270883	-1.3692	-1.06588	-1.13843	-0.8553	-0.777616	-0.204392	-0.216839	0.473902
A_75_P01000523	chr1:000005349-000005408		-1.43806	-1.25507	-1.02518	-1.17116	-1.06481	-1.14416	-1.18131	-1.17121	-0.245058	-0.00311697	-1.5332	-1.01088	-1.27043	-1.0723	-0.784616	-0.331392	-0.140839	0.166902
A_75_P01000549	chr1:000005626-000005685		-1.56006	-1.18107	-0.573182	-0.685156	-0.90481	-0.996158	-1.12931	-1.20821	-0.398058	0.422883	-1.5362	-0.954879	-1.22343	-0.6883	-0.996616	-0.0213922	-0.096839	0.570902
A_75_P01000563	chr1:000005763-000005821		-0.824061	-0.84507	-0.556182	-0.365156	-0.61581	-0.725158	-0.921307	-0.860215	-0.0560575	0.204883	-1.0762	-0.920879	-0.765426	-0.4933	-0.582616	0.157608	-0.074839	0.573902
A_75_P01000586	chr1:000005987-000006046		-1.17006	-1.00507	-0.607182	-0.391156	-0.88581	-1.20316	-0.924307	-1.01621	-0.348058	0.187883	-1.5142	-0.956879	-1.00343	-0.6733	-1.19962	-0.148392	-0.375839	0.302902
A_75_P01000600	chr1:000006146-000006205		-1.05106	-1.08407	-0.891182	-0.785156	-0.90381	-1.25116	-1.14131	-1.05221	-0.574058	-0.121117	-1.7452	-1.17788	-1.21843	-1.1253	-1.19562	-0.394392	-0.476839	0.155902
A_75_P01000617	chr1:000006320-000006379		-1.18306	-1.43307	-0.988182	-0.845156	-1.31781	-1.27916	-1.29431	-0.866215	-0.690058	-0.024117	-1.9332	-0.830879	-1.33543	-0.6753	-1.24662	-0.433392	-0.341839	0.329902
A_75_P01000661	chr1:000006750-000006809		-1.42806	-1.69107	-1.30118	-1.44516	-1.24981	-1.34616	-1.14431	-0.844215	-0.184058	0.323883	-1.6842	-1.11288	-0.924426	-1.1353	-0.884616	-0.130392	-0.097839	0.375902
A_75_P01000684	chr1:000006973-000007032		-1.85206	-1.80107	-1.05118	-1.71316	-1.67481	-1.48616	-1.02731	-0.429215	-0.103058	0.592883	-1.5132	-0.624879	-0.434426	-0.5313	-0.539616	0.585608	0.267161	1.1509
A_75_P01000702	chr1:000007162-000007221		-1.78406	-1.75607	-1.28818	-1.44516	-1.70481	-1.52716	-1.21931	-1.19021	-0.108058	0.338883	-1.5252	-0.728879	-0.820426	-0.7583	-0.798616	-0.0513922	-0.089839	0.774902
A_75_P01000718	chr1:000007322-000007381		-2.27806	-1.93907	-1.37718	-1.78716	-1.65781	-1.39016	-1.78531	-1.79121	-0.322058	-0.065117	-1.9742	-1.31288	-1.29243	-1.3893	-0.833616	-0.685392	-0.600839	0.164902
A_75_P01000762	chr1:000007748-000007807		-1.95706	-1.82307	-0.776182	-1.32616	-0.96381	-0.889158	-1.15731	-1.27521	-0.487058	0.034883	-1.8672	-1.47388	-1.53043	-1.4543	-1.10162	-0.819392	-0.394839	-0.0180976
A_75_P01000799	chr1:000008117-000008174		-2.00306	-1.62107	-0.971182	-1.37316	-1.31281	-1.32116	-1.32731	-1.32121	-0.637058	-0.190117	-1.6472	-1.29388	-1.29143	-1.2203	-0.940616	-0.508392	-0.545839	0.0359024
A_75_P01000819	chr1:000008298-000008356		-2.24806	-1.74707	-0.914182	-1.72816	-1.12581	-1.56216	-1.40131	-1.32321	-0.766058	-0.174117	-1.7172	-1.47188	-1.71343	-1.6203	-0.924616	-0.558392	-0.566839	0.0279024
A_75_P01000835	chr1:000008471-000008530		-1.94706	-1.60307	-0.787182		-1.01281	-1.58016	-1.17931	-1.10921	-0.530058	-0.000116972	-1.4692	-1.09488	-1.16543	-0.7593	-0.627616	-0.126392	-0.047839	0.963902
A_75_P01000854	chr1:000008646-000008705		-1.80706	-1.78807	-1.33118	-1.47716	-1.03081	-1.35216	-1.26831	-1.16121	-0.284058	0.150883	-1.6442	-1.57288	-1.53243	-1.2023	-0.776616	-0.0383922	-0.462839	0.621902
A_75_P01000874	chr1:000008845-000008903		-2.06606	-2.06207	-1.19718	-1.84316	-1.28181	-1.37116	-1.44831	-1.63021	-0.718058	0.042883	-1.8452	-1.21488	-1.55343	-1.3963	-1.08962	-0.183392	-0.412839	0.344902
A_75_P01000898	chr1:000009065-000009124		-1.57406	-2.15807	-1.17518	-1.79216	-1.05581	-1.57016	-1.67231	-1.69021	-0.620058	0.132883	-1.3482	-1.09588	-1.34643	-1.1543	-0.507616	0.0286078	-0.077839	0.548902
A_75_P01000916	chr1:000009250-000009309		-2.01206	-2.13507	-1.37618	-1.65416	-1.58581	-1.61116	-1.43931	-2.16021	-0.533058	0.070883	-1.7052	-1.03288	-1.17043	-0.8893	-0.837616	-0.0253922	-0.104839	0.476902
A_75_P01000936	chr1:000009438-000009497		-1.74606	-1.73307	-1.48518	-1.45616	-1.45681	-1.24916	-1.37031	-1.98221	-0.843058	-0.305117	-1.7772	-1.44788	-1.57043	-1.2483	-0.934616	-0.550392	-0.805839	-0.557098
A_75_P01000951	chr1:000009582-000009641		-1.80106	-1.67907	-1.11618	-0.928156	-1.05781	-0.895158	-1.10031	-1.49021	-0.529058	-0.386117	-1.9522	-1.32588	-1.29943	-1.2133	-1.09562	-0.544392	-0.380839	-0.254098
A_75_P01000967	chr1:000009737-000009796		-1.74706	-1.77207	-1.29918	-1.08616	-0.98881	-1.08316	-1.35931	-0.777215	-0.194058	0.057883	-1.5932	-1.33788	-1.14243	-1.2553	-0.903616	-0.150392	-0.076839	0.293902
A_75_P01000992	chr1:000009989-000010048		-2.01206	-1.96507	-1.24018	-1.31516	-1.09581	-1.33816	-1.57831	-1.08721	-0.514058	0.114883	-1.4732	-1.26788	-0.923426	-0.9243	-0.978616	-0.0123922	-0.056839	0.564902
A_75_P01001017	chr1:000010241-000010300		-1.75406	-1.81307	-0.931182	-1.23116	-1.09981	-1.53216	-1.26631	-0.645215	-0.0660575	0.321883	-1.2522	-1.21188	-0.735426	-0.5553	-0.632616	0.307608	0.064161	1.3699
A_75_P01001046	chr1:000010499-000010554		-1.55906	-1.20507	-1.21318	-1.15316	-0.94281	-1.00316	-1.64731	-1.58121	-0.387058	-0.478117	-1.1722	-0.984879	-0.790426	-1.2283	-0.403616	-0.124392	0.050161	0.159902
A_75_P01001075	chr1:000010771-000010827		-1.85006	-1.32807	-1.08318	-1.40716	-0.88681	-1.14916	-1.80431	-1.30721	-0.640058	-0.500117	-1.9072	-1.27888	-1.02443	-1.2403	-0.922616	-0.738392	-0.593839	-0.356098
A_75_P01001106	chr1:000011079-000011138		-1.28606	-1.14407	-0.754182	-1.21316	-0.83281	-1.27316	-1.25931	-1.13621	-0.594058	-0.238117	-1.2432	-0.405879	-0.373426	-0.6793	-0.559616	0.106608	-0.341839	-0.189098
A_75_P01001122	chr1:000011227-000011286		-0.948061	-0.90607	-0.573182	-0.559156	-0.72981	-1.10016	-0.758307	-0.588215	-0.0530575	-0.199117	-0.734197	-0.242879	0.231574	0.0417002	-0.312616	0.487608	0.029161	0.476902
A_75_P01001136	chr1:000011364-000011423		-1.13906	-0.95407	-0.727182	-1.06916	-0.95781	-1.36116	-1.05131	-0.688215	-0.368058	-0.118117	-0.944197	-0.379879	0.0495735	0.0807002	-0.538616	0.433608	0.010161	0.0819024
A_75_P01001161	chr1:000011599-000011655		-0.658061	-0.54807	-0.177182	-0.414156	-0.42581	-0.702158	-0.522307	-0.541215	-0.401058	0.136883	-0.662197	-0.276879	-0.00942649	-0.1503	-0.0556164	-0.0183922	0.00216095	0.467902
A_75_P01001222	chr1:000012233-000012287		-0.182061	0.20793	0.162818	0.439844	0.15619	0.203842	0.0506934	-0.00621463	0.0109425	0.079883	-0.122197	-0.569879	-0.757426	-0.5933	-0.369616	-0.548392	-0.059839	0.0769024
A_75_P01001315	chr1:000013246-000013298		-0.678061	-0.12907	0.0788183	0.502844	0.14719	0.442842	0.0626934	0.268785	-0.0840575	0.231883	-0.561197	-0.834879	-0.820426	-0.5333	-0.527616	-0.370392	0.025161	0.231902
A_75_P01001343	chr1:000013480-000013539		-0.722061	-0.07007	0.341818	0.615844	0.33519	-0.00515788	0.258693	0.0107854	0.0879425	0.057883	-0.350197	-0.406879	-0.382426	-0.0672998	-0.242616	-0.368392	0.348161	0.314902
A_75_P01001394	chr1:000014005-000014061		-0.815061	-0.48107	-0.330182	-0.135156	0.0451905	-0.361158	-0.460307	-0.302215	-0.0550575	0.195883	-0.601197	-0.452879	-0.678426	-0.5193	-0.194616	-0.172392	0.038161	0.400902
A_75_P01001421	chr1:000014275-000014327		-1.20006	-0.66907	-0.331182	-0.233156	-0.32981	-0.479158	-0.483307	-0.0562146	-0.273058	0.259883	-0.649197	-0.794879	-0.827426	-0.5413	-0.532616	-0.368392	0.011161	0.431902
A_75_P01001457	chr1:000014632-000014691		-1.02706	-0.88507	-0.602182	-0.861156	-0.71381	-0.751158	-0.750307	-0.525215	0.252942	0.317883	-0.807197	-0.662879	-0.659426	-0.5443	-0.680616	-0.126392	-0.00883905	0.0749024
A_75_P01001533	chr1:000015417-000015462		-1.10606	-0.84807	-0.381182	-0.429156	-0.57881	-0.535158	-0.462307	-0.180215	-0.0540575	0.382883	-0.850197	-0.624879	-0.443426	-0.1133	-0.336616	0.301608	0.301161	0.576902
A_75_P01001609	chr1:000016138-000016197		-1.23206	-1.00107	-0.685182	-0.800156	-0.92281	-0.958158	-0.848307	-0.591215	-0.362058	0.239883	-0.819197	-0.533879	-0.429426	-0.0872998	-0.808616	0.172608	0.146161	0.401902
A_75_P01001643	chr1:000016454-000016513		-1.53006	-1.63407	-0.942182	-1.36716	-1.39681	-1.35116	-1.16831	-0.900215	-0.587058	0.204883	-1.2622	-0.881879	-0.903426	-0.8263	-0.796616	0.0756078	0.149161	0.285902
A_75_P01001681	chr1:000016825-000016884		-1.21006	-1.49107	-1.07318	-1.08016	-1.21881	-1.13516	-0.809307	-0.882215	-0.0540575	0.283883	-1.0162	-0.651879	-0.501426	-0.4243	-0.349616	0.555608	0.175161	0.958902
A_75_P01001723	chr1:000017254-000017313		-1.16406	-0.97607	-0.725182	-0.551156	-0.68181	-0.824158	-0.452307	0.109785	0.282942	0.470883	-1.0462	-0.636879	-0.643426	-0.0842998	-0.306616	0.245608	0.387161	1.0429
A_75_P01001747	chr1:000017518-000017577		-1.14706	-1.07107	-0.988182	-0.888156	-0.75281	-0.755158	-1.12031	-0.821215	-0.0980575	0.139883	-1.2882	-1.13588	-1.34943	-1.0193	-0.616616	-0.0443922	-0.120839	-0.0180976
A_75_P01001772	chr1:000017759-000017818		-1.47306	-1.24307	-0.974182	-0.965156	-0.80781	-0.995158	-1.32031	-0.981215	-0.0900575	0.110883	-1.4672	-1.44088	-1.48143	-1.2443	-0.986616	-0.233392	-0.300839	-0.0570976
A_75_P01001849	chr1:000018506-000018565		-1.24506	-1.01607	-0.434182	-0.712156	-0.61681	-0.360158	-0.706307	-1.04321	-0.129058	0.018883	-1.3382	-0.760879	-1.26343	-0.9183	-0.833616	-0.286392	-0.315839	0.220902
A_75_P01001967	chr1:000019765-000019824		-1.73506	-1.29907	-1.01918	-0.981156	-0.97681	-0.772158	-1.28231	-1.18521	-0.396058	0.036883	-1.6112	-1.34188	-1.55643	-1.5363	-1.37762	-0.851392	-0.767839	-0.543098
A_75_P01002122	chr1:000021406-000021465		-2.00806	-1.38707	-1.13518	-1.29016	-1.39581	-1.11716	-1.24231	-1.32021	-0.361058	-0.055117	-1.7502	-1.04588	-1.23743	-0.9943	-1.33962	-0.655392	-0.565839	-0.339098
A_75_P01002229	chr1:000022502-000022561		-1.84806	-1.76507	-0.951182	-1.24916	-1.06081	-1.41416	-1.22831	-1.17521	-0.240058	0.231883	-1.4462	-1.20888	-1.05243	-0.7813	-0.432616	0.307608	-0.00783904	0.660902
A_75_P01002230	chr1:000022516-000022575		-1.26906	-1.50307	-0.915182	-1.27816	-0.63381	-1.21716	-1.06531	-1.02421	0.342942	0.415883	-1.0342	-0.886879	-0.891426	-0.6583	-0.0356163	0.501608	-0.026839	0.659902
A_75_P01002295	chr1:000023206-000023265		-1.70806	-1.27407	-1.16618	-1.36216	-1.23381	-1.52316	-1.45531	-1.42121	-0.436058	0.038883	-1.5792	-1.29288	-1.18743	-1.3093	-1.36362	-0.639392	-0.429839	0.0119024
A_75_P01002510	chr1:000025415-000025465		-0.870061	-0.19207	0.0728183	0.270844	0.0211905	0.341842	-0.247307	-0.00421463	0.0549425	0.393883	-0.570197	-0.892879	-1.17043	-0.6823	-0.545616	-0.246392	-0.132839	0.206902
A_75_P01002684	chr1:000027166-000027222		-0.687061	-0.36607	-0.290182	0.199844	0.23919	0.0158421	-0.431307	-0.108215	0.0979425	0.202883	-0.318197	-0.893879	-0.822426	-0.4313	-0.482616	-0.263392	0.022161	0.372902
A_75_P01002710	chr1:000027452-000027500		-0.559061	-0.21307	-0.170182	0.0988435	0.40019	0.134842	-0.233307	-0.254215	0.223942	0.233883	-0.427197	-0.594879	-0.817426	-0.4043	-0.0616164	-0.264392	0.080161	0.287902
A_75_P01002727	chr1:000027615-000027674		-0.857061	-0.83307	-0.185182	-0.399156	-0.42781	-0.432158	-0.519307	-0.856215	-0.354058	0.242883	-0.746197	-0.689879	-0.850426	-0.5303	-0.141616	0.240608	0.051161	0.238902
A_75_P01002757	chr1:000027935-000027994		-0.960061	-1.11107	-0.668182	-0.789156	-0.40181	-0.581158	-0.804307	-0.982215	0.0799425	0.332883	-0.554197	-0.350879	-0.699426	-0.3393	0.122384	0.153608	0.119161	0.524902
A_75_P01002784	chr1:000028190-000028249		-1.12906	-1.18007	-0.711182	-0.676156	-0.85381	-0.713158	-0.869307	-0.691215	0.102942	0.525883	-0.838197	-0.799879	-0.604426	-0.1053	-0.338616	-0.126392	-0.018839	0.802902
A_75_P01002818	chr1:000028525-000028584		-1.18806	-1.25407	-1.13518	-1.03516	-0.96181	-0.810158	-0.964307	-0.662215	-0.0900575	0.601883	-1.2492	-0.939879	-0.870426	-0.7423	-0.530616	-0.487392	0.00716096	0.266902
A_75_P01002834	chr1:000028686-000028745		-0.999061	-1.29207	-1.33018	-1.10216	-1.06981	-0.744158	-1.08231	-1.28421	-0.250058	0.328883	-1.2352	-0.856879	-0.823426	-0.8663	-0.750616	-0.358392	-0.223839	0.0639024
A_75_P01002852	chr1:000028855-000028912		-0.816061	-1.36607	-1.09118	-1.01916	-0.97781	-1.18916	-1.25831	-0.906215	-0.0300575	0.450883	-0.983197	-1.04088	-1.02243	-0.8263	-0.731616	-0.283392	-0.273839	0.131902
A_75_P01002877	chr1:000029094-000029153		-0.853061	-1.42007	-0.854182	-0.922156	-1.13581	-1.01316	-1.35231	-0.959215	-0.352058	0.032883	-1.1252	-0.833879	-1.15443	-0.6643	-0.825616	-0.237392	-0.264839	0.192902
A_75_P01002903	chr1:000029351-000029410		-0.327061	-0.84107	-0.745182	-0.804156	-0.83981	-1.03516	-1.36031	-0.881215	-0.599058	-0.245117	-0.745197	-0.518879	-0.657426	-0.3713	-0.265616	0.262608	-0.196839	0.494902
A_75_P01002934	chr1:000029675-000029733		0.0639392	-0.40807	-0.702182	-0.755156	-0.45781	-0.811158	-0.960307	-0.856215	-0.448058	-0.115117	-0.674197	-0.402879	-0.782426	-0.9073	-0.516616	-0.223392	-0.696839	0.0099024
A_75_P01002947	chr1:000029826-000029885		-0.494061	-0.64207	-0.698182	-0.950156	-0.72781	-1.10916	-0.634307	-1.09321	-0.920058	0.063883	-0.865197	-0.406879	-0.868426	-1.0463	-0.662616	-0.186392	-0.752839	-0.589098
A_75_P01002980	chr1:000030166-000030225		0.521939	0.04793	-0.342182	0.0418435	0.18619	-0.680158	-0.389307	-0.329215	-0.621058	-0.222117	-0.743197	-0.629879	-0.855426	-0.5403	-0.710616	-0.474392	-0.324839	-0.0780976
A_75_P01003001	chr1:000030377-000030433		0.319939	0.05093	-0.0741817	0.0528435	0.15319	-0.624158	-0.788307	-0.199215	-0.587058	-0.093117	-1.1412	-1.23488	-1.20543	-1.3513	-1.25062	-0.531392	-0.433839	-0.556098
A_75_P01003027	chr1:000030638-000030697		0.650939	0.06093	0.213818	0.360844	0.76119	-0.494158	-0.441307	-0.132215	0.279942	0.378883	-0.744197	-0.502879	-0.775426	-0.9743	-0.765616	-0.257392	-0.043839	0.121902
A_75_P01003050	chr1:000030873-000030932		0.103939	-0.84007	-0.249182	-0.537156	-0.25581	-1.21216	-1.06231	-1.20021	-0.287058	0.110883	-1.2952	-0.351879	-0.886426	-1.1283	-1.30962	-0.390392	-0.158839	0.000902404
A_75_P01003066	chr1:000031019-000031078		-0.517061	-1.30907	-0.818182	-1.12816	-0.83181	-1.77116	-1.55931	-1.09821	-0.773058	0.202883	-1.6902	-0.777879	-0.973426	-1.1943	-1.86262	-0.493392	-0.544839	-0.814098
A_75_P01003080	chr1:000031180-000031239		-0.276061	-1.12807	-1.01118	-0.559156	-1.43481	-1.44716	-0.802307	-0.872215	0.00894248	0.321883	-1.3392	0.184121	0.404574	-0.4293	-1.08362	0.0436078	0.142161	-0.186098
A_75_P01003094	chr1:000031327-000031386		-0.115061	-1.07107	-1.15118	-1.08316	-1.07781	-1.66216	-1.35431	-1.26221	-0.405058	-0.144117	-1.4482	-0.769879	-0.370426	-1.0443	-0.990616	-0.0393922	-0.466839	-0.574098
A_75_P01003115	chr1:000031533-000031592		0.0179392	-0.37007	-0.693182	-0.506156	-0.65481	-0.829158	-0.710307	-0.617215	0.0439425	-0.160117	-1.1562	-0.625879	-0.805426	-1.2183	-0.860616	-0.276392	-0.554839	-0.879098
A_75_P01003138	chr1:000031804-000031860		0.120939	0.24893	0.125818	0.288844	0.27419	-0.494158	-0.196307	-0.489215	-0.347058	-0.025117	-0.587197	-0.371879	-0.589426	-0.7223	-0.543616	-0.436392	-0.327839	-0.737098
A_75_P01003172	chr1:000032163-000032218		-0.0770608	0.47293	0.493818	0.248844	0.18719	-0.286158	-0.318307	-0.284215	-0.448058	-0.521117	-0.617197	-0.439879	-0.533426	-0.8083	-0.595616	-0.396392	-0.501839	-0.451098
A_75_P01003195	chr1:000032394-000032453		0.220939	0.95593	0.622818	0.594844	0.56619	0.321842	-0.224307	-0.355215	-0.0610575	-0.387117	-0.164197	0.0951211	-0.000426494	-0.3103	-0.270616	-0.193392	-0.399839	-0.584098
A_75_P01003221	chr1:000032706-000032757		0.277939	0.91193	0.402818	0.927844	0.83719	0.305842	-0.0563066	-0.0152146	-0.769058	-0.647117	-0.0491969	-0.0768789	-0.00942649	-0.3253	-0.508616	-0.465392	-0.599839	-0.605098
A_75_P01003241	chr1:000032929-000032988		0.283939	0.77593	0.129818	0.0708435	0.26419	-0.0851579	-0.466307	-0.664215	-0.765058	-0.412117	-0.0961969	-0.287879	-0.0124265	-0.3113	-0.444616	-0.438392	-0.589839	-0.812098
A_75_P01003257	chr1:000033096-000033154		-0.601061	0.15293	-0.278182	-0.389156	-0.11981	-0.507158	-0.560307	-0.545215	-0.925058	-0.631117	-0.709197	-0.295879	-0.187426	-0.3423	-0.835616	-0.358392	-0.296839	-1.2941
A_75_P01003272	chr1:000033252-000033311		-0.548061	0.23193	0.618818	0.454844	0.0671905	-0.284158	0.0586934	0.0967854	-0.580058	-0.301117	-0.228197	0.228121	0.694574	0.3207	-0.438616	0.356608	0.383161	-0.507098
A_75_P01003291	chr1:000033457-000033515		-0.0210608	0.63793	1.01682	0.678844	0.56319	-0.0751579	0.395693	-0.386215	-0.0920575	-0.291117	0.0698031	0.508121	0.684574	0.0457002	-0.246616	0.831608	0.422161	-0.401098
A_75_P01003321	chr1:000033809-000033863		-0.519061	0.18993	0.489818	-0.209156	-0.18381	-0.611158	-0.0813066	-0.390215	-0.854058	-0.718117	-0.516197	0.0521211	0.274574	-0.1413	-0.804616	0.300608	0.103161	-0.377098
A_75_P01003338	chr1:000033986-000034036		-0.652061	-0.09607	-0.115182	-0.353156	-0.50581	-0.594158	0.0576934	-0.154215	-1.28506	-0.642117	-0.596197	-0.315879	-0.216426	-0.2123	-1.22262	-0.0153922	-0.087839	-0.696098
A_75_P01003372	chr1:000034340-000034394		0.158939	0.80793	0.210818	0.405844	0.0351905	-0.318158	0.520693	0.0417854	-0.318058	-0.459117	-0.164197	-0.283879	0.0605735	-0.6563	-0.386616	0.0716078	-0.125839	-0.344098
A_75_P01003392	chr1:000034527-000034586		0.327939	1.18093	0.906818		0.38719	0.115842	0.844693	1.35379	-0.212058	-0.212117	0.0918031	-0.00787888	0.370574	-0.1103	-0.248616	0.381608	0.408161	0.0819024
A_75_P01003412	chr1:000034736-000034795		0.324939	0.91993	0.784818	0.195844	0.0821905	-0.260158	0.427693	0.499785	-0.761058	-0.641117	-0.0241969	0.0271211	0.214574	-0.4813	-0.584616	0.299608	0.355161	-0.571098
A_75_P01003435	chr1:000034992-000035051		0.283939	0.82993	1.03082	0.215844	0.12519	-0.436158	0.816693	0.155785	-0.501058	-0.651117	0.109803	0.405121	0.812574	0.1067	0.0163836	1.28961	0.643161	0.0849024
A_75_P01003449	chr1:000035156-000035215		0.242939	1.04593	1.40382	1.01784	0.55019	0.224842	1.09869	1.15879	0.153942	-0.146117	0.152803	0.724121	1.13057	0.5957	0.0293837	1.60061	0.894161	0.409902
A_75_P01003463	chr1:000035305-000035360		0.0389392	1.27393	1.36282	1.07884	0.62119	0.351842	1.04769	1.01679	-0.179058	-0.171117	0.141803	0.883121	0.987574	0.4297	-0.00161635	1.57761	0.876161	0.324902
A_75_P01003488	chr1:000035595-000035648		0.410939	1.15993	0.986818	0.778844	0.74519	0.558842	1.00869	0.831785	-0.0150575	-0.308117	0.674803	0.767121	0.492574	0.2127	0.0473836	0.968608	0.654161	0.345902
A_75_P01003506	chr1:000035779-000035838		0.592939	0.89593	0.804818	0.891844	0.73619	0.799842	0.759693	1.24379	0.0769425	-0.00511697	0.770803	0.565121	0.350574	0.1637	-0.299616	0.452608	0.657161	0.362902
A_75_P01003520	chr1:000035924-000035983		0.970939	0.75993	0.679818	0.625844	0.60319	0.836842	0.534693	0.623785	0.0669425	-0.197117	0.322803	0.260121	0.182574	-0.4833	-0.457616	0.289608	0.345161	-0.0570976
A_75_P01003548	chr1:000036219-000036276		0.878939	0.22093	0.321818	0.0768435	0.35419	0.387842	0.0626934	-0.0382146	0.151942	-0.089117	0.153803	0.351121	0.153574	-0.4963	-0.175616	0.487608	0.324161	-0.225098
A_75_P01003591	chr1:000036657-000036716		0.697939	-0.13207	-0.257182	-0.427156	0.0851905	-0.361158	-0.567307	-0.389215	-0.111058	-0.038117	0.123803	-0.0768789	-0.0494265	-0.5403	-0.275616	0.592608	0.081161	-0.129098
A_75_P01003635	chr1:000037056-000037112		0.468939	-1.00707	-0.819182	-0.659156	0.00819047	-0.415158	-0.602307	-1.04721	-0.850058	-0.419117	-0.409197	-0.535879	-0.703426	-0.8173	-0.240616	-0.148392	-0.360839	-0.432098
A_75_P01003648	chr1:000037207-000037266		0.804939	-0.89507	-0.665182	-0.877156	0.28619	-0.451158	-0.624307	-0.994215	-0.290058	-0.092117	-0.0441969	-0.231879	-0.0274265	-0.3593	0.158384	0.216608	-0.163839	-0.123098
A_75_P01003669	chr1:000037408-000037467		0.00893922	-1.24707	-1.02418	-0.740156	-0.63181	-1.10316	-1.11631	-1.20621	-0.919058	-0.352117	-0.528197	-0.344879	-0.0124265	-0.5073	-0.172616	0.316608	-0.399839	0.287902
A_75_P01003686	chr1:000037568-000037627		-0.430061	-1.10107	-1.14718	-1.14916	-0.59481	-1.23416	-1.24831	-1.47621	-0.989058	-0.529117	-0.780197	-0.868879	-0.968426	-1.2953	-0.673616	-0.775392	-1.09684	-0.296098
A_75_P01003714	chr1:000037857-000037915		-0.717061	-0.81707	-0.755182	-0.355156	-0.31681	-0.643158	-0.636307	-0.632215	-0.138058	-0.095117	-0.384197	-0.785879	-0.883426	-0.3983	-0.740616	-0.646392	-0.433839	-0.0290976
A_75_P01003730	chr1:000038030-000038089		-0.569061	-0.72407	-0.515182	-0.115156	-0.18481	-0.577158	-0.572307	-0.726215	-0.113058	-0.178117	-0.286197	-0.796879	-0.539426	-0.4443	-0.499616	-0.547392	-0.317839	0.251902
A_75_P01003756	chr1:000038277-000038322		-1.16806	-0.92607	-0.522182	-0.648156	-0.49281	-0.530158	-0.603307	-1.12421	-0.860058	-0.301117	-0.863197	-0.941879	-0.771426	-0.8893	-0.488616	-0.583392	-0.220839	-0.0890976
A_75_P01003776	chr1:000038497-000038554		-0.728061	-0.44107	-0.560182	-0.230156	-0.0388095	0.00784212	-0.231307	-0.119215	-0.345058	-0.240117	-0.506197	-0.784879	-0.940426	-0.7453	-0.370616	-0.511392	-0.116839	-0.0290976
A_75_P01003793	chr1:000038703-000038760		-0.951061	-0.35707	-0.658182	-0.530156	-0.50281	-0.238158	-0.511307	-0.242215	-0.310058	-0.339117	-0.932197	-1.02388	-1.20543	-1.0293	-0.754616	-0.673392	-0.460839	-0.553098
A_75_P01003807	chr1:000038846-000038903		-0.811061	-0.68907	-0.582182	-0.688156	-0.40181	-0.466158	-0.575307	-0.595215	-0.603058	-0.436117	-0.592197	-0.803879	-0.740426	-0.8203	-0.687616	-0.530392	-0.675839	-0.442098
A_75_P01003833	chr1:000039096-000039155		-0.252061	-0.44307	-0.202182	-0.442156	-0.14581	-0.295158	-0.271307	-0.315215	-0.277058	-0.296117	-0.0511969	-0.178879	-0.360426	-0.3743	-0.254616	-0.286392	-0.359839	-0.237098
A_75_P01003865	chr1:000039409-000039468		0.0439392	0.22993	-0.235182	-0.197156	-0.37281	-0.338158	-0.149307	-0.0472146	-0.0510575	-0.328117	-0.442197	-0.157879	-0.0534265	-0.2433	-0.511616	-0.0313922	-0.361839	-0.460098
A_75_P01003882	chr1:000039580-000039639		0.290939	0.08593	0.0378183	0.0348435	0.20819	0.0338421	-0.0463066	0.390785	0.447942	0.173883	0.373803	0.435121	0.171574	-0.00229985	0.0123836	0.498608	0.124161	0.0819024
A_75_P01003908	chr1:000039844-000039903		-0.123061	0.13693	0.465818	0.0558435	-0.0308095	0.225842	0.0376934	0.763785	0.194942	0.449883	0.360803	0.351121	0.427574	0.5277	-0.0166163	0.474608	0.376161	0.412902
A_75_P01003928	chr1:000040035-000040093		-0.369061	-0.16707	-0.110182	-0.344156	-0.24781	-0.00315788	-0.171307	0.0977854	0.0229425	0.132883	0.0688031	-0.259879	-0.214426	-0.3313	-0.477616	-0.0643922	-0.247839	-0.489098
A_75_P01003943	chr1:000040193-000040252		-0.259061	-0.31007	-0.147182	-0.408156	-0.40281	-0.0601579	-0.343307	-0.212215	-0.314058	0.146883	0.378803	-0.224879	0.0555735	-0.3263	-0.194616	0.132608	-0.085839	-0.316098
A_75_P01003958	chr1:000040358-000040417		-0.113061	-0.26907	0.285818	-0.0761565	0.0201905	-0.134158	-0.180307	0.0307854	-0.0750575	-0.047117	0.536803	0.0361211	0.122574	0.1277		0.143608	0.060161	0.104902
A_75_P01003992	chr1:000040717-000040776		-0.154061	-0.00506997	0.254818	0.407844	-0.18181	-0.109158	0.221693	0.123785	0.314942	0.348883	0.128803	0.0821211	-0.183426	0.4497	0.0133837	0.193608	0.276161	0.474902
A_75_P01004024	chr1:000041031-000041090		0.0419392	0.00293003	0.646818	0.360844	0.17119	0.156842	0.125693	-0.243215	-0.0300575	0.477883	0.285803	0.338121	0.557574	0.6177	0.0843837	0.396608	0.389161	0.589902
A_75_P01004042	chr1:000041229-000041288		-0.490061	-0.43907	-0.183182	-0.285156	-0.35981	-0.156158	-0.245307	-0.169215	-0.418058	0.076883	-0.545197	-0.188879	-0.100426	-0.0822998	-0.395616	0.0106078	-0.242839	0.0149024
A_75_P01004080	chr1:000041603-000041660		-0.340061	-0.06107	-0.0221817		-0.70781	-0.286158	-0.122307	0.198785	-0.0500575	-0.091117	-0.691197	-0.300879	-0.175426	-0.2713	-0.301616	-0.153392	-0.193839	0.253902
A_75_P01004103	chr1:000041850-000041909		-0.621061	-0.93407	-0.369182	-0.842156	-0.48781	-1.09916	-0.0673066	-0.316215	0.0779425	-0.033117	-0.450197	0.277121	0.247574	0.1937	0.196384	0.530608	0.306161	0.692902
A_75_P01004134	chr1:000042180-000042239		-0.713061	-0.76407	-0.896182	-1.18316	-0.91381	-1.05116	-1.05531	-1.12021	-0.600058	-0.447117	-1.1252	-0.725879	-0.583426	-0.9093	-0.732616	-0.297392	-0.541839	-1.0011
A_75_P01004149	chr1:000042332-000042391		-0.458061	-0.12307	-0.548182	-0.388156	-0.31481	-0.708158	-0.942307	-0.597215	-0.530058	-0.290117	-0.767197	-0.727879	-0.762426	-0.7933	-0.563616	-0.594392	-0.330839	-0.750098
A_75_P01004165	chr1:000042507-000042566		-1.02106	-0.45707	-0.850182	-0.773156	-0.86981	-1.07016	-1.20831	-0.878215	-1.14906	-0.543117	-1.2502	-0.716879	-0.983426	-1.1883	-0.983616	-0.886392	-0.451839	-1.0421
A_75_P01004182	chr1:000042678-000042737		-1.08206	-1.03807	-1.04518	-1.28416	-1.08081	-1.12316	-1.14231	-0.892215	-0.672058	-0.233117	-1.1292	-0.694879	-0.510426	-0.8313	-0.586616	0.0726078	-0.097839	-0.392098
A_75_P01004199	chr1:000042864-000042923		-0.128061	-0.48107	-0.473182	-0.361156	-0.30381	-0.815158	-0.834307	-1.06721	-0.296058	-0.307117	-0.574197	-0.487879	-0.610426	-0.6713	-0.432616	-0.103392	0.568161	-0.0410976
A_75_P01004218	chr1:000043055-000043114		-0.439061	-0.23607	-0.141182	0.120844	-0.12781	-0.521158	-0.439307	-0.409215	-0.622058	-0.398117	-0.491197	-0.521879	-0.696426	-0.3243	-0.831616	-0.440392	0.650161	0.156902
A_75_P01004232	chr1:000043205-000043254		-0.576061	-0.18707	0.0958183	0.260844	0.18519	-0.164158	-0.286307	-0.366215	-0.834058	-0.221117	-0.469197	-0.245879	-0.462426	-0.0762998	-0.763616	-0.452392	0.900161	0.232902
A_75_P01004248	chr1:000043356-000043415		-0.808061	-0.49207	-0.273182	-0.367156	0.29819	-0.491158	-0.638307	-0.710215	-0.647058	-0.441117	-0.387197	-0.780879	-0.650426	-0.2203	-0.567616	-0.635392	0.713161	0.195902
A_75_P01004279	chr1:000043707-000043766		-1.11006	-0.75607	-0.190182	-0.411156	-0.52081	-0.575158	-0.354307	-0.919215	-0.504058	-0.221117	-0.470197	-0.559879	-0.202426	-0.5433	-0.765616	-0.395392	0.703161	-0.0250976
A_75_P01004303	chr1:000043934-000043985		-0.874061	-0.71407	-0.294182	-0.238156	-0.43481	-0.474158	-0.575307	-0.880215	-0.681058	-0.338117	-0.593197	-0.549879	-0.355426	-0.6433	-0.781616	-0.584392	0.616161	-0.0630976
A_75_P01004318	chr1:000044103-000044159		-0.749061	-0.59907	-0.407182	-0.0651565	-0.50181	-0.442158	-0.424307	-0.288215	-0.499058	-0.362117	-1.1172	-0.458879	-0.193426	-0.1093	-0.878616	-0.344392	0.846161	0.354902
A_75_P01004353	chr1:000044488-000044544		-0.900061	-0.80907	-0.547182	-0.504156	-0.37281	-0.570158	-0.629307	-0.760215	-0.646058	-0.357117	-0.742197	-0.810879	-0.0944265	-0.5563	-0.705616	-0.222392	0.712161	-0.207098
A_75_P01004374	chr1:000044697-000044756		-0.708061	-0.79607	-0.649182	-0.499156	-0.14081	-0.470158	-0.748307	-0.428215	-0.433058	-0.286117	-0.408197	-0.621879	-0.223426	-0.5323	-0.487616	-0.282392	0.813161	-0.120098
A_75_P01004396	chr1:000044941-000045000		-1.11006	-0.94107	-0.712182	-0.752156	-0.84181	-0.702158	-0.955307	-0.463215	-0.379058	-0.309117	-0.924197	-0.617879	-0.257426	-0.2773	-0.930616	-0.186392	0.744161	0.0849024
A_75_P01004409	chr1:000045092-000045151		-0.894061	-1.11807	-0.981182	-1.03916	-0.58181	-1.01416	-1.07931	-0.585215	-0.261058	0.036883	-0.601197	-0.661879	-0.252426	-0.2133	-0.388616	-0.0853922	0.530161	-0.182098
A_75_P01004422	chr1:000045244-000045303		-1.18906	-1.28507	-1.11418	-1.21416	-1.17081	-0.677158	-1.10931	-1.03921	-0.591058	-0.140117	-0.546197	-0.529879	-0.263426	-0.4383	-0.479616	-0.297392	-0.097839	-0.634098
A_75_P01004446	chr1:000045500-000045559		-1.44106	-1.43507	-1.11118	-1.54116	-1.37281	-1.18716	-0.996307	-1.06721	-1.11506	-0.393117	-0.951197	-0.843879	-0.499426	-0.7553	-0.422616	-0.360392	-0.538839	-0.508098
A_75_P01004472	chr1:000045768-000045825		0.0749392	-0.33907	0.000818258	0.192844	0.0651905	-0.188158	0.143693	0.0287854	0.167942	-0.073117	0.318803	0.138121	0.0905735	0.5717	0.517384	0.147608	-0.010839	0.0919024
A_75_P01004507	chr1:000046151-000046208		-0.339061	-0.07107	0.0328183	0.169844	-0.24081	0.141842	-0.266307	-0.336215	-0.371058	0.066883	0.0278031	-0.122879	-0.370426	-0.3473	0.0183837	-0.394392	-0.263839	-0.514098
A_75_P01004529	chr1:000046392-000046442		-0.658061	-0.34307	0.107818	0.273844	-0.0988095	0.0238421	0.0696934	-0.261215	-0.602058	-0.287117	-0.128197	-0.195879	-0.319426	-0.5553	-0.0836164	-0.604392	-0.167839	-0.123098
A_75_P01004539	chr1:000046537-000046596		-0.320061	-0.10807	0.423818	0.765844	0.33319	0.0518421	0.429693	0.0627854	-0.164058	-0.133117	0.349803	0.186121	-0.200426	-0.2423	0.0743836	-0.532392	0.400161	0.384902
A_75_P01004559	chr1:000046773-000046832		-0.552061	-0.02207	0.171818	0.320844	-0.14081	-0.0671579	0.304693	-0.364215	-0.438058	-0.088117	-0.157197	-0.0658789	-0.497426	-0.3873	-0.262616	-0.643392	-0.045839	0.272902
A_75_P01004588	chr1:000047067-000047126		-0.404061	-0.03607	-0.0821817	-0.0991565	-0.0758095	0.108842	-0.301307	-0.0222146	0.0389425	0.146883	0.00880312	-0.581879	-0.759426	-0.6213	-0.211616	-0.632392	-0.394839	-0.155098
A_75_P01004609	chr1:000047274-000047333		-0.388061	-0.08107	0.155818	0.273844	-0.0198095	0.0698421	0.112693	0.115785	0.175942	0.120883	0.316803	-0.590879	-0.821426	-0.2343	-0.0616164	-0.681392	-0.174839	-0.0140976
A_75_P01004639	chr1:000047567-000047626		-0.356061	-0.10407	0.426818	0.808844	-0.0578095	0.0878421	0.154693	0.306785	0.144942	0.269883	0.176803	-0.0538789	-0.247426	0.5247	0.0803837	-0.284392	0.283161	0.542902
A_75_P01004657	chr1:000047751-000047809		-0.738061	-0.35907	-0.133182	0.211844	-0.39581	0.196842	-0.117307	-0.0372146	-0.263058	-0.103117	-0.429197	-0.441879	-0.789426	-0.5663	-0.431616	-0.370392	-0.237839	-0.235098
A_75_P01004675	chr1:000047912-000047970		-0.655061	-0.35307	-0.303182	-0.0351565	-0.40581	0.172842	-0.466307	-0.209215	-0.313058	-0.539117	-0.328197	-0.404879	-0.804426	-0.7583	-0.336616	-0.264392	-0.325839	-0.440098
A_75_P01004694	chr1:000048146-000048205		-0.893061	-0.55007	-0.689182	-0.622156	-0.90381	-0.450158	-0.919307	-0.474215	-1.02606	-0.526117	-0.822197	-0.528879	-0.576426	-0.6513	-0.442616	-0.370392	-0.372839	-0.422098
A_75_P01004713	chr1:000048337-000048396		-0.384061	-0.63907	-0.698182	-0.676156	-0.69081	-0.623158	-0.741307	-0.860215	-0.347058	-0.394117	-0.346197	-0.184879	-0.326426	-0.5113	-0.0296163	-0.0453922	-0.304839	-0.334098
A_75_P01004731	chr1:000048508-000048567		-0.336061	-0.31107	-0.563182	-0.286156	-0.20381	-0.277158	-0.473307	-0.465215	-0.711058	-0.463117	-0.276197	-0.301879	-0.630426	-0.4093	-0.236616	-0.652392	-0.459839	-0.632098
A_75_P01004751	chr1:000048710-000048769		-0.319061	-0.04807	-0.364182		-0.38181	-0.316158	-0.244307	0.219785	-0.357058	-0.289117	-0.555197	-0.428879	-0.408426	0.0817002	-0.506616	-0.458392	-0.303839	-0.161098
A_75_P01004773	chr1:000048930-000048989		-0.836061	-0.58407	-0.704182	-0.706156	-0.67481	-0.611158	-0.731307	-0.730215	-0.695058	-0.328117	-1.3752	-1.08988	-0.922426	-0.6863	-0.864616	-0.808392	-0.836839	-0.722098
A_75_P01004802	chr1:000049205-000049262		-0.458061	-0.54007	-0.284182	-0.231156	-0.00280953	-0.418158	-0.330307	-0.350215	-0.232058	0.382883	-0.325197	-0.454879	0.0905735	-0.0692998	0.320384	0.319608	0.422161	0.355902
A_75_P01004826	chr1:000049446-000049505		-0.913061	-0.64507	-0.277182	-0.583156	-0.48281	-0.603158	-0.614307	-0.939215	-0.508058	0.358883	-0.989197	-0.559879	-0.196426	-0.1113	-0.154616	0.366608	0.095161	0.258902
A_75_P01004840	chr1:000049594-000049653		-0.491061	-0.47507	0.0188183	-0.110156	-0.0368095	-0.280158	-0.116307	-0.325215	-0.349058	0.345883	-0.673197	-0.378879	-0.245426	-0.0142998	0.171384	0.176608	0.069161	0.672902
A_75_P01004890	chr1:000050130-000050189		-0.468061	-0.32807	-0.161182	-0.0681565	-0.37681	-0.0811579	-0.594307	-0.185215	0.278942	0.245883	-0.587197	-0.946879	-0.662426	-0.0632998	-0.390616	-0.104392	0.103161	0.276902
A_75_P01004925	chr1:000050476-000050534		-0.420061	-0.63407	0.192818	0.0798435	-0.0638095	-0.0281579	-0.289307	-0.451215	0.109942	0.185883	-0.477197	-0.442879	-0.210426	0.1827	0.177384	0.269608	0.460161	0.726902
A_75_P01004946	chr1:000050673-000050732		-0.564061	-0.50007	0.0238183	-0.120156	-0.13681	-0.368158	-0.415307	-0.256215	0.266942	0.383883	-0.441197	-0.222879	-0.115426	0.2467	-0.258616	0.200608	0.212161	0.412902
A_75_P01004979	chr1:000051019-000051078		-0.524061	-0.15807	-0.488182	0.0858435	-0.34281	-0.612158	-0.893307	-0.633215	-0.156058	0.120883	-0.963197	-0.822879	-0.699426	-0.0352998	-0.565616	-0.194392	-0.098839	0.138902
A_75_P01004994	chr1:000051176-000051234		-0.541061	-0.25907	-0.384182	-0.0811565	-0.10681	-0.596158	-0.677307	-0.546215	-0.171058	0.288883	-0.609197	-0.698879	-0.691426	-0.2483	-0.383616	-0.179392	0.054161	0.131902
A_75_P01005012	chr1:000051371-000051430		-0.439061	-0.22407	-0.259182	-0.0891565	-0.20381	-0.549158	-0.755307	0.105785	-0.0380575	0.477883	-0.340197	-0.664879	-0.478426	0.00270015	-0.164616	0.0416078	0.166161	0.239902
A_75_P01005028	chr1:000051554-000051612		-0.791061	-0.75107	-0.743182	-1.07116	-0.89281	-0.898158	-1.07731	-0.664215	-0.639058	0.157883	-0.466197	-0.665879	-0.573426	-0.4333	-0.362616	0.00760776	0.049161	-0.276098
A_75_P01005043	chr1:000051691-000051750		-0.652061	-1.17107	-1.10918	-1.57616	-1.17281	-1.02716	-0.903307	-0.765215	-0.0210575	-0.189117	-0.681197	-0.387879	-0.229426	-0.2573	0.0213837	0.664608	0.177161	-0.189098
A_75_P01005070	chr1:000051988-000052047		-0.958061	-0.68507	-0.821182	-0.891156	-1.12681	-0.640158	-0.643307	-0.328215	-0.838058	-0.346117	-0.722197	-0.346879	-0.108426	-0.6963	-0.474616	-0.394392	-0.077839	-0.0710976
A_75_P01005090	chr1:000052215-000052274		-0.264061	0.24293	-0.0801817	0.461844	-0.20081	0.397842	0.459693	0.653785	0.0519425	0.097883	-0.108197	-0.0428789	-0.330426	-0.3473	-0.236616	-0.407392	-0.044839	-0.0870976
A_75_P01005106	chr1:000052376-000052435		0.152939	0.16693	-0.302182	0.202844	0.16819	0.284842	0.120693	0.273785	0.252942	0.144883	-0.0211969	-0.186879	-0.626426	-0.4573	-0.0276164	-0.494392	-0.362839	-0.340098
A_75_P01005133	chr1:000052618-000052677		-0.326061	-0.35607	-0.362182	-0.266156	-0.11681	0.121842	-0.345307	-0.361215	-0.134058	-0.258117	-0.359197	-0.414879	-0.747426	-0.5953	-0.269616	-0.477392	-0.536839	-0.178098
A_75_P01005176	chr1:000053092-000053151		-0.796061	-0.42907	-0.478182	-0.255156	0.20819	-0.0401579	0.119693	-0.255215	-0.325058	-0.099117	-0.169197	-0.522879	-0.428426	-0.4543	-0.307616	-0.315392	-0.019839	0.119902
A_75_P01005194	chr1:000053254-000053311		-0.969061	-0.58207	-0.320182	-0.235156	-0.14581	-0.0311579	-0.200307	-0.627215	-0.706058	-0.079117	-0.523197	-0.579879	-0.632426	-0.5613	-0.572616	-0.181392	-0.023839	0.144902
A_75_P01005224	chr1:000053553-000053612		-0.838061	-0.77407	-0.0841817	-0.136156	-0.00580953	-0.0711579	-0.164307	-0.346215	-0.558058	0.229883	-0.249197	-0.512879	-0.598426	-0.5723	-0.649616	-0.293392	-0.205839	-9.75961e-05
A_75_P01005239	chr1:000053700-000053759		-1.01906	-0.75407	-0.190182	-0.234156	-0.55481	-0.106158	-0.374307	-0.441215	-0.605058	0.040883	-0.539197	-0.611879	-0.868426	-0.8503	-0.734616	-0.394392	-0.341839	-0.0920976
A_75_P01005256	chr1:000053873-000053928		-0.971061	-0.89107	-0.368182	-0.772156	-0.63981	-0.309158	-0.603307	-0.497215	-0.857058	-0.00511697	-0.735197	-0.706879	-0.926426	-1.0043	-0.631616	-0.579392	-0.352839	-0.395098
A_75_P01005273	chr1:000054057-000054116		-0.810061	-0.56507	0.109818	-0.210156	-0.16681	-0.157158	-0.145307	-0.389215	-0.395058	-0.00111697	-0.444197	-0.392879	-0.567426	-0.3643	-0.427616	-0.682392	-0.014839	0.147902
A_75_P01005289	chr1:000054223-000054280		-0.895061	-0.77007	-0.143182	-0.330156	-0.25781	-0.397158	-0.396307	-0.385215	-0.504058	-0.157117	-0.434197	-0.616879	-0.679426	-0.4883	-0.395616	-0.779392	-0.232839	-0.0170976
A_75_P01005307	chr1:000054427-000054486		-0.446061	-0.86307	-0.424182	-0.522156	0.0771905	-0.312158	-0.615307	-0.468215	-0.113058	-0.124117	-0.168197	-0.354879	-0.619426	-0.4573	-0.149616	-0.566392	-0.350839	0.197902
A_75_P01005320	chr1:000054573-000054632		-0.928061	-0.89707	-0.563182	-0.179156	-0.63181	-0.330158	-0.704307	-0.395215	-0.554058	-0.614117	-0.785197	-0.315879	-0.597426	-0.1913	-0.480616	-0.588392	-0.519839	-0.107098
A_75_P01005363	chr1:000055016-000055075		-1.36606	-1.58807	-1.16618	-1.05216	-1.38381	-1.26416	-1.17631	-0.887215	-0.220058	-0.185117	-1.1862	-0.839879	-0.742426	-0.7523	-0.965616	-0.267392	-0.531839	0.104902
A_75_P01005387	chr1:000055267-000055326		-0.730061	-0.87107	-0.173182	-0.00415649	-0.46581	-0.176158	-0.634307	-0.0622146	0.0389425	0.399883	-0.571197	-0.741879	-0.865426	-0.4023	-0.581616	-0.192392	-0.214839	0.593902
A_75_P01005435	chr1:000055755-000055814		-0.893061	-0.99207	-0.199182	0.0568435	-0.14081	0.0498421	-0.270307	-0.0572146	0.00394248	0.409883	-0.892197	-0.754879	-0.631426	-0.4123	-0.361616	-0.160392	0.122161	1.0249
A_75_P01005457	chr1:000055953-000056012		-0.481061	-0.89607	-0.390182	-0.0731565	0.22519	-0.0221579	-0.295307	-0.205215	0.246942	0.358883	-0.523197	-0.825879	-0.745426	-0.5873	-0.214616	-0.305392	0.016161	0.709902
A_75_P01005482	chr1:000056231-000056290		-0.998061	-0.80407	-0.503182	-0.345156	-0.63981	-0.438158	-0.331307	-0.285215	0.147942	0.169883	-0.903197	-0.794879	-0.733426	-0.4253	-0.569616	-0.649392	-0.392839	0.147902
A_75_P01005497	chr1:000056374-000056433		-0.517061	-0.62807	-0.507182	-0.363156	-0.31381	-0.642158	-0.450307	-0.704215	-0.281058	0.081883	-0.476197	-0.742879	-0.883426	-0.4693	-0.476616	-0.739392	-0.498839	-0.234098
A_75_P01005518	chr1:000056581-000056640		-0.582061	-0.52007	-0.732182	-0.573156	-0.40981	-0.840158	-0.685307	-0.780215	-0.416058	0.097883	-0.610197	-0.784879	-1.03643	-0.6483	-0.659616	-0.774392	-0.672839	-0.490098
A_75_P01005558	chr1:000056986-000057044		-0.860061	-1.31907	-1.17318	-1.04716	-0.84681	-1.27216	-1.05631	-0.747215	-0.651058	-0.500117	-0.647197	-0.503879	-0.337426	-0.4753	-0.473616	0.0136078	-0.306839	-0.141098
A_75_P01005572	chr1:000057140-000057195		-0.289061	-0.63007	-0.884182	-0.111156	-0.18281	-0.378158	-0.443307	-0.567215	-0.634058	-0.505117	-0.545197	-0.630879	-0.792426	-0.7573	-0.444616	-0.713392	-0.894839	-0.921098
A_75_P01005601	chr1:000057442-000057501		-0.457061	0.06793	-0.0711817	0.303844	0.15719	-0.243158	-0.122307	-0.441215	-0.453058	-0.359117	-0.359197	-0.400879	-0.297426	-0.1853	-0.538616	-0.531392	-0.458839	-0.659098
A_75_P01005623	chr1:000057667-000057720		-0.749061	-0.14707	-0.135182	-0.0481565	-0.38681	-1.00916	-0.866307	-0.806215	-0.506058	-0.763117	-0.758197	-0.498879	-0.356426	-0.3983	-0.676616	-0.298392	-0.658839	-0.887098
A_75_P01005639	chr1:000057816-000057874		-0.364061	-0.43807	0.0518183	-0.442156	-0.44681	-1.10116	-0.633307	-0.826215	-0.517058	-0.288117	-0.272197	-0.379879	0.273574	0.1047	0.360384	0.381608	-0.047839	-0.483098
A_75_P01005665	chr1:000058076-000058130		0.324939	0.19393	0.544818	0.622844	0.60619	-0.333158	-0.226307	-0.527215	-0.331058	-0.211117	0.121803	-0.215879	0.0635735	0.2137	0.600384	0.0986078	-0.027839	-0.418098
A_75_P01005701	chr1:000058458-000058514		0.0799392	0.57993	0.425818	0.678844	0.25119	0.342842	0.256693	-0.00621463	-0.0890575	-0.600117	-0.109197	-0.144879	-0.152426	0.1327	-0.251616	-0.485392	-0.349839	-0.731098
A_75_P01005724	chr1:000058656-000058715		0.278939	0.57393	0.604818	0.748844	0.24319	0.624842	0.606693	0.346785	0.0209425	-0.243117	0.108803	-0.112879	-0.0284265	0.0587002	0.0613836	-0.216392	0.190161	-0.254098
A_75_P01005746	chr1:000058904-000058959		0.338939	0.42093	0.589818	0.738844	0.57019	0.698842	0.477693	0.123785	0.177942	-0.053117	0.473803	0.0321211	0.0405735	0.3637	0.103384	-0.196392	0.133161	0.159902
A_75_P01005779	chr1:000059254-000059312		0.485939	0.39993	0.233818	0.486844	0.74719	0.714842	0.288693	0.286785	-0.218058	0.122883	0.435803	-0.115879	-0.364426	-0.00729985	-0.152616	-0.528392	0.066161	0.0619024
A_75_P01005807	chr1:000059569-000059624		0.859939	0.46893	0.0318183	0.558844	0.43719	0.713842	0.345693	0.737785	0.622942	0.380883	0.328803	-0.00587888	-0.336426	0.3557	0.0533836	-0.172392	0.244161	0.220902
A_75_P01005845	chr1:000059949-000060006		0.345939	0.39193	-0.154182	0.334844	0.32919	0.479842	0.366693	0.596785	0.376942	0.203883	0.338803	-0.149879	-0.215426	0.1397	-0.0996164	-0.323392	-0.253839	0.0139024
A_75_P01005867	chr1:000060185-000060244		-0.295061	-6.99725e-05	-0.0901817	0.130844	-0.32681	0.320842	0.125693	-0.102215	-0.179058	0.061883	0.0558031	-0.164879	-0.114426	0.0567002	-0.401616	-0.496392	-0.485839	-0.302098
A_75_P01005880	chr1:000060339-000060398		-0.270061	0.07493	0.0658183	0.0428435	-0.27081	0.443842	0.187693	-0.170215	-0.380058	0.115883	-0.100197	-0.342879	-0.338426	-0.0852998	-0.318616	-0.805392	-0.647839	-0.461098
A_75_P01005897	chr1:000060527-000060582		0.0409392	0.12293	0.132818	0.496844	0.37719	0.383842	0.722693	0.772785	0.203942	-0.220117	0.364803	-0.00187888	-0.153426	0.5327	0.372384	-0.237392	-0.080839	0.382902
A_75_P01005908	chr1:000060674-000060730		-0.127061	0.37493	0.138818	0.248844	0.23419	0.295842	0.316693	0.444785	0.0909425	-0.587117	0.0438031	-0.0968789	-0.201426	0.0947002	-0.204616	-0.473392	0.156161	-0.228098
A_75_P01005944	chr1:000061077-000061136		0.378939	0.82493	0.564818	0.474844	0.80719	0.409842	0.610693	0.675785	-0.251058	-0.171117	0.363803	0.169121	0.409574	0.5487	0.338384	-0.248392	0.269161	-0.256098
A_75_P01005967	chr1:000061276-000061335		0.471939	1.17593	0.457818	0.540844	0.61719	0.662842	0.384693	0.635785	-0.345058	-0.485117	-0.0151969	-0.0798789	0.0295735	0.2457	0.0523836	-0.459392	-0.399839	-0.846098
A_75_P01005989	chr1:000061510-000061559		0.654939	1.14493	0.545818	0.844844	0.69119	0.908842	0.230693	0.532785	-0.154058	-0.608117	0.287803	-0.0258789	-0.144426	-0.1473	0.149384	-0.500392	-0.276839	-1.1011
A_75_P01006014	chr1:000061755-000061805		0.232939	0.80693	0.388818	0.608844	0.30019	0.786842	0.415693	0.300785	-0.519058	-0.270117	0.121803	-0.0218789	-0.122426	-0.1603	-0.202616	-0.637392	-0.243839	-0.907098
A_75_P01006036	chr1:000061996-000062055		0.240939	1.04693	0.0388183	0.294844	0.14819	0.710842	0.512693	0.245785	-0.166058	-0.158117	0.128803	-0.147879	-0.0614265	-0.2343	-0.157616	-0.477392	-0.156839	-0.659098
A_75_P01006058	chr1:000062223-000062280		0.335939	0.67993	-0.0711817	0.249844	0.29219	0.430842	0.290693	0.211785	-0.133058	-0.538117	0.212803	0.300121	0.395574	0.3817	-0.0606163	-0.213392	-0.102839	-0.578098
A_75_P01006074	chr1:000062380-000062437		0.748939	0.58893	-0.168182	0.0898435	0.32119	0.334842	0.299693	0.418785	0.376942	-0.189117	0.174803	0.637121	0.726574	0.8827	0.694384	0.365608	0.140161	-0.106098
A_75_P01006090	chr1:000062566-000062625		0.591939	-0.09207	-0.897182	-1.24216	-0.81881	-0.593158	-0.469307	-0.205215	0.216942	-0.213117	-0.157197	0.710121	0.957574	0.3357	0.257384	1.24361	0.305161	-0.700098
A_75_P01006106	chr1:000062719-000062778		0.734939	0.61193	0.0368183	-0.112156	-0.31181	0.105842	0.373693	0.568785	0.215942	-0.290117	0.318803	0.533121	0.834574	0.7877	0.470384	0.387608	0.443161	-0.595098
A_75_P01006136	chr1:000062995-000063050		1.25294	1.45793	0.936818	1.09684	1.27719	1.18284	1.10869	1.00479	0.526942	-0.203117	1.1318	0.776121	0.643574	0.8497	0.739384	0.294608	0.498161	-0.276098
A_75_P01006154	chr1:000063171-000063226		0.933939	1.18393	0.968818	0.947844	1.13919	1.04884	0.988693	0.744785	0.233942	-0.149117	1.1168	0.628121	0.561574	0.7507	0.757384	0.0796078	0.351161	-0.189098
A_75_P01006194	chr1:000063564-000063621		0.355939	0.56593	0.651818	0.328844	0.53819	0.365842	0.638693	0.303785	0.308942	0.043883	0.578803	0.400121	0.277574	0.5397	0.337384	0.131608	0.187161	0.308902
A_75_P01006224	chr1:000063886-000063944		0.0539392	0.28493	0.609818	0.477844	0.32919	0.240842	0.405693	0.556785	0.469942	0.170883	0.629803	0.183121	0.0635735	0.4237	0.255384	0.348608	0.448161	0.753902
A_75_P01006237	chr1:000064022-000064081		0.0619392	0.18893	0.427818	0.317844	0.22119	0.265842	0.279693	0.147785	0.140942	0.317883	0.654803	0.200121	0.00857351	0.1787	0.303384	0.352608	0.423161	0.493902
A_75_P01006253	chr1:000064205-000064264		0.0319392	0.39993	0.625818	0.278844	0.24619	0.428842	0.445693	0.451785	0.380942	0.679883	0.429803	-0.0468789	0.00757351	0.1747	0.141384	0.290608	0.416161	0.496902
A_75_P01006272	chr1:000064405-000064464		0.455939	0.56193	0.638818	0.477844	0.50119	0.676842	0.539693	0.149785	0.519942	0.725883	0.553803	0.0831211	0.0345735	0.0997002	0.228384	0.133608	0.314161	0.675902
A_75_P01006296	chr1:000064651-000064710		0.379939	0.78493	0.455818	0.492844	0.46319	0.589842	0.384693	0.553785	0.539942	0.406883	0.345803	0.0211211	-0.110426	0.1917	0.168384	0.0196078	0.321161	0.564902
A_75_P01006312	chr1:000064813-000064872		0.449939	0.80993	0.664818	0.916844	0.54519	0.850842	0.695693	1.14579	0.511942	0.465883	0.197803	0.125121	0.159574	0.4917	0.380384	0.266608	0.403161	0.989902
A_75_P01006326	chr1:000064975-000065031		0.752939	0.92393	0.603818	0.352844	0.29419	0.885842	0.754693	0.918785	0.785942	0.680883	0.525803	0.507121	0.480574	0.2677	0.526384	0.481608	0.650161	0.273902
A_75_P01006352	chr1:000065252-000065311		0.759939	0.84993	0.679818	0.202844	0.31619	0.999842	1.05069	0.911785	1.06794	0.802883	0.855803	0.912121	0.867574	0.7087	0.862384	0.811608	0.764161	0.519902
A_75_P01006370	chr1:000065447-000065506		0.719939	0.48093	0.178818	-0.114156	-0.00480953	0.468842	0.760693	0.960785	0.860942	0.451883	0.491803	1.03012	1.06757	0.6797	0.528384	1.22261	0.792161	0.332902
A_75_P01006401	chr1:000065797-000065856		0.466939	0.22093	-0.110182	-0.472156	-0.32481	0.235842	0.522693	0.701785	0.727942	0.393883	0.685803	0.835121	0.872574	0.3687	0.516384	0.889608	0.539161	0.291902
A_75_P01006422	chr1:000065990-000066049		0.527939	0.78693	-0.0201817	0.426844	-0.0738095	0.885842	0.884693	1.95679	1.03194	0.325883	0.454803	0.725121	0.569574	0.4287	-0.117616	-0.120392	0.424161	0.600902
A_75_P01006455	chr1:000066305-000066364		0.867939	0.84093	0.465818	0.332844	0.53119	0.746842	1.07169	0.530785	0.911942	0.434883	0.856803	1.18312	0.930574	0.5387	0.473384	0.427608	0.651161	0.721902
A_75_P01006476	chr1:000066506-000066565		0.548939	0.78993	0.675818	0.215844	0.39519	0.773842	1.32969	0.796785	0.916942	0.352883	0.871803	1.20712	1.24757	0.7567	0.541384	0.792608	0.942161	0.834902
A_75_P01006503	chr1:000066742-000066801		0.916939	0.81493	0.668818	0.614844	0.61319	1.15784	1.46569	1.46579	0.816942	0.688883	1.2648	1.43812	1.31657	0.8017	0.665384	0.951608	1.07516	0.623902
A_75_P01006520	chr1:000066901-000066957		1.08894	1.12693	0.948818	1.28684	1.07219	1.59784	1.87069	2.03679	1.05494	0.763883	1.5838	1.63712	1.32157	1.2457	0.857384	0.988608	1.07516	0.921902
A_75_P01006542	chr1:000067134-000067192		1.03294	1.40193	1.26582	1.46484	1.06019	1.55084	2.03869	1.92879	0.725942	0.463883	1.4768	1.47412	1.18157	1.0147	0.668384	0.810608	0.946161	0.585902
A_75_P01006562	chr1:000067325-000067384		1.43694	1.70693	1.21982	1.30484	1.12719	1.73484	1.98069	1.84279	0.790942	0.196883	1.6648	1.66412	1.43157	0.7537	0.683384	0.895608	0.909161	-0.0780976
A_75_P01006590	chr1:000067605-000067664		1.53994	1.58993	0.681818	0.864844	0.75919	1.40584	1.47569	1.39379	1.07394	0.032883	1.2528	1.11012	0.875574	0.2397	0.421384	0.368608	0.254161	-0.488098
A_75_P01006611	chr1:000067816-000067873		1.37294	1.51893	0.708818	1.06784	0.90619	0.974842	1.19869	1.75479	0.768942	0.232883	1.0068	1.09412	0.904574	0.7987	0.212384	0.287608	0.695161	0.0299024
A_75_P01006632	chr1:000068025-000068084		0.861939	0.62393	0.298818	0.358844	0.72419	0.417842	0.510693	0.507785	-0.178058	-0.522117	0.614803	0.484121	0.783574	0.3387	0.238384	0.00860776	0.011161	-0.307098
A_75_P01006657	chr1:000068291-000068349		-0.438061	-0.45807	-0.536182	-0.636156	-0.36581	-0.543158	-0.322307	-0.427215	-1.09006	-0.771117	-0.289197	-0.118879	-0.00942649	-0.0602998	-0.0526163	-0.709392	-0.562839	-0.511098
A_75_P01006674	chr1:000068461-000068517		-0.582061	-0.56807	-0.682182	-1.17216	-0.86081	-0.915158	-0.574307	-1.24421	-1.26506	-0.636117	-0.471197	-0.121879	-0.0544265	-0.3943	-0.470616	-0.853392	-0.820839	-1.0351
A_75_P01006695	chr1:000068670-000068728		0.617939	0.29193	0.226818	-0.0701565	0.12919	0.121842	0.352693	-0.737215	-0.922058	-0.639117	0.562803	0.665121	0.540574	0.2527	0.308384	-0.317392	-0.656839	-0.786098
A_75_P01006713	chr1:000068863-000068915		0.459939	0.46193	-0.144182	-0.252156	-0.13381	0.270842	0.0736934	-0.833215	-1.20606	-0.971117	0.302803	0.490121	0.177574	-0.1963	-0.0546164	-0.407392	-1.17484	-1.4421
A_75_P01006726	chr1:000069042-000069087		0.746939	0.66493	0.161818	0.139844	0.24719	0.431842	0.180693	-0.523215	-0.830058	-0.774117	0.398803	0.411121	0.0145735	-0.1243	-0.0356163	-0.602392	-0.759839	-1.2331
A_75_P01006740	chr1:000069198-000069252		0.368939	0.67793	0.177818		0.13019	0.552842	0.445693	0.197785	-0.784058	-0.686117	-0.0541969	0.242121	-0.0654265	0.3717	-0.363616	-0.682392	-0.651839	-0.557098
A_75_P01006754	chr1:000069346-000069398		0.453939	0.55193	0.0358183	0.129844	-0.12281	0.284842	-0.0643066	-0.341215	-1.19506	-0.705117	0.0668031	0.103121	-0.449426	-0.3103	-0.575616	-0.816392	-0.823839	-1.1931
A_75_P01006768	chr1:000069515-000069574		-0.0450608	0.04093	-0.366182	-0.273156	-0.60981	-0.343158	0.0376934	-0.558215	-0.949058	-0.617117	-0.195197	-0.0348789	-0.173426	-0.2163	-0.603616	-0.820392	-0.586839	-1.0861
A_75_P01006784	chr1:000069682-000069741		-0.731061	-0.79007	-0.872182	-0.560156	-0.85681	-0.872158	-0.344307	-0.367215	-0.580058	-0.374117	-0.542197	-0.412879	-0.309426	0.1197	-0.230616	-0.385392	-0.284839	-0.219098
A_75_P01006814	chr1:000069987-000070045		-1.53806	-1.14107	-1.19318	-1.38516	-1.55581	-0.960158	-1.30531	-0.965215	-0.784058	-0.686117	-1.1232	-0.574879	-0.769426	-0.7853	-0.892616	-0.645392	-0.678839	-0.238098
A_75_P01006833	chr1:000070223-000070281		-1.60806	-1.08107	-1.15518	-1.52016	-1.26881	-0.987158	-1.55431	-1.19421	-0.867058	-0.600117	-1.0812	-1.09288	-0.806426	-1.1783	-0.970616	-0.743392	-0.761839	-0.570098
A_75_P01006853	chr1:000070409-000070468		-1.07906	-0.67407	-0.497182	-0.769156	-0.85781	-0.557158	-0.962307	-0.447215	-0.268058	0.072883	-0.633197	-0.724879	-0.416426	-0.4933	-0.448616	-0.314392	-0.185839	-0.0740976
A_75_P01006869	chr1:000070564-000070623		-0.831061	-0.82107	-0.388182	-0.697156	-0.63681	-0.684158	-0.734307	-0.632215	-0.256058	0.433883	-0.623197	-0.563879	-0.320426	-0.2493	0.128384	0.0856078	-0.132839	0.271902
A_75_P01006887	chr1:000070747-000070804		-0.853061	-0.97907	-0.539182	-0.876156	-0.92681	-1.09016	-0.858307	-1.09021	-0.324058	0.264883	-0.979197	-0.301879	-0.220426	-0.2353	-0.165616	-0.153392	-0.233839	0.156902
A_75_P01006912	chr1:000071002-000071061		-0.505061	-0.32807	-0.690182	-0.934156	-1.26081	-0.549158	-0.823307	-0.489215	-0.675058	-0.775117	-0.767197	-0.675879	-0.475426	-0.1543	-0.661616	-0.468392	-0.929839	-0.782098
A_75_P01006941	chr1:000071286-000071345		0.918939	0.74693	0.343818	-0.0571565	-0.00180952	0.414842	0.237693	-0.0592146	-0.258058	-0.655117	0.642803	0.00412112	-0.306426	0.1597	0.262384	-0.546392	-1.05484	-1.3001
A_75_P01006959	chr1:000071466-000071522		2.22994	1.89993	1.37282	1.42984	1.71319	1.44184	1.31669	1.48079	1.00094	0.023883	1.9108	1.08812	1.06757	1.5287	1.63738	0.330608	-0.175839	-0.461098
A_75_P01006976	chr1:000071618-000071677		3.20794	2.80393	2.26482	2.63884	2.14319	2.53084	2.37869	2.46579	1.76894	0.536883	2.8228	2.12012	2.12457	2.3697	2.24938	0.628608	0.299161	0.0109024
A_75_P01006992	chr1:000071774-000071833		3.41394	3.09693	2.72282	2.76384	2.69119	2.93884	2.79869	2.51079	2.39694	0.861883	3.3208	2.47412	2.30457	2.4897	2.44538	0.819608	0.547161	0.157902
A_75_P01007007	chr1:000071925-000071979		3.68294	3.41793	2.53482	2.72984	2.46419	3.05784	2.94169	2.73979	2.07094	0.729883	3.0328	2.66112	2.50757	2.5697	2.40738	0.809608	0.625161	0.216902
A_75_P01007026	chr1:000072146-000072199		3.40294	3.19193	2.46282	2.62084	2.44719	2.97684	3.04169	2.36479	1.93294	0.939883	3.2218	2.56512	2.29457	2.2547	2.48138	0.777608	0.796161	0.424902
A_75_P01007061	chr1:000072479-000072537		3.40294	3.35193	2.57182	2.85584	2.34219	3.46084	3.36569	3.51479	2.00094	1.03788	3.0818	2.61912	2.05857	2.5377	2.11438	0.632608	1.02216	0.821902
A_75_P01007079	chr1:000072660-000072712		3.10394	3.01293	2.21382	2.36484	2.01919	3.23784	3.02169	3.11879	1.87694	1.06288	3.0958	2.33312	1.67157	2.1697	1.83338	0.370608	0.709161	0.392902
A_75_P01007098	chr1:000072860-000072913		2.95594	3.07393	1.78982	2.18084	1.76819	2.72184	2.69869	2.78079	1.74094	0.599883	2.9268	1.98912	1.30357	1.7977	1.63438	0.0176078	0.322161	0.0849024
A_75_P01007136	chr1:000073253-000073312		2.88894	1.94993	1.12482	0.670844	1.14319	1.46284	1.94569	1.84479	2.03194	1.13988	2.3198	1.95912	1.87257	1.7297	2.15938	1.00061	0.420161	0.252902
A_75_P01007155	chr1:000073432-000073491		2.02794	1.20193	0.980818	0.587844	0.45319	0.659842	0.998693	1.77579	1.42494	1.09088	1.6478	1.69312	2.02657	2.1737	1.79338	1.53961	0.637161	0.964902
A_75_P01007177	chr1:000073659-000073717		1.49394	0.82893	0.642818	0.591844	0.50819	0.523842	0.755693	1.21279	1.12594	0.461883	1.0768	0.852121	0.806574	1.4717	0.985384	0.357608	0.057161	0.742902
A_75_P01007193	chr1:000073812-000073869		0.806939	0.44493	0.536818	0.344844	0.33019	0.200842	0.240693	0.352785	0.447942	0.363883	0.680803	0.369121	0.171574	0.7827	0.563384	0.0996078	-0.146839	0.473902
A_75_P01007211	chr1:000073997-000074056		0.197939	-0.10907	0.114818	-0.0681565	0.42919	-0.206158	-0.341307	-0.460215	0.0749425	-0.031117	-0.0241969	-0.396879	-0.289426	-0.1463	0.293384	-0.102392	-0.185839	0.128902
A_75_P01007232	chr1:000074179-000074238		-0.409061	-0.54407	-0.169182	-0.205156	0.0691905	-0.353158	-0.445307	-0.475215	-0.440058	-0.239117	-0.277197	-0.798879	-0.707426	-0.5283	-0.270616	-0.465392	-0.307839	0.159902
A_75_P01007246	chr1:000074322-000074381		-0.350061	-0.34407	-0.207182	-0.171156	0.16819	-0.129158	-0.358307	-0.271215	-0.633058	-0.195117	-0.492197	-0.958879	-0.775426	-0.7533	-0.650616	-0.816392	-0.391839	0.242902
A_75_P01007273	chr1:000074602-000074661		0.185939	-0.41907	-0.389182	0.0268435	0.14319	0.138842	-0.429307	-0.328215	-0.137058	0.361883	0.00180312	-0.748879	-0.607426	-0.3443	-0.235616	-0.673392	-0.462839	-0.164098
A_75_P01007286	chr1:000074745-000074803		0.278939	-0.59007	-0.527182	-0.0191565	0.10519	-0.0511579	-0.467307	-0.427215	-0.273058	0.181883	-0.101197	-0.656879	-0.683426	-0.3283	-0.204616	-0.516392	-0.515839	-0.0550976
A_75_P01007303	chr1:000074931-000074990		0.155939	-1.56407	-1.02118	-1.06716	-0.66081	-0.607158	-0.976307	-1.02521	-0.366058	0.00788303	-0.285197	-0.399879	-0.256426	-0.3753	-0.264616	0.359608	-0.373839	0.125902
A_75_P01007326	chr1:000075150-000075209		0.931939	-0.45307	-0.357182	-0.128156	0.20419	0.177842	-0.487307	-1.18521	-0.355058	-0.065117	0.427803	-0.134879	-0.512426	-0.3553	0.127384	-0.226392	-0.541839	-0.341098
A_75_P01007352	chr1:000075399-000075458		0.786939	-0.17807	-0.361182	0.430844	0.18019	0.340842	-0.530307	-0.441215	-0.506058	-0.601117	-0.111197	-0.392879	-0.821426	-0.5313	-0.416616	-0.842392	-0.946839	-0.391098
A_75_P01007380	chr1:000075677-000075736		0.485939	-0.30507	-0.253182	0.270844	0.37719	0.350842	-0.766307	-0.139215	-0.228058	-0.825117	0.0118031	-0.181879	-0.762426	-0.3783	-0.293616	-1.01339	-0.415839	-0.489098
A_75_P01007411	chr1:000076011-000076056		0.813939	-0.12707	-0.566182	0.114844	0.29719	0.600842	-0.486307	-0.481215	-0.470058	-0.675117	0.213803	-0.298879	-0.656426	-0.4723	-0.186616	-0.792392	-0.698839	-0.876098
A_75_P01007433	chr1:000076223-000076281		1.08594	0.02793	-0.361182	-0.0191565	0.38019	0.536842	-0.300307	-0.0752146	-0.401058	-0.233117	0.585803	-0.0478789	-0.231426	-0.0152998	0.0293837	-0.546392	-0.537839	-0.657098
A_75_P01007453	chr1:000076420-000076478		1.41194	0.73193	0.127818	0.715844	0.59419	1.36484	1.03669	1.71079	0.578942	0.362883	1.0108	0.533121	0.501574	0.7637	0.464384	0.0516078	-0.042839	0.0619024
A_75_P01007475	chr1:000076654-000076713		1.31494	0.72193	0.0898183	0.823844	0.56319	1.51984	1.13269	1.99679	0.914942	0.144883	1.0688	0.173121	0.185574	0.4207	0.238384	-0.202392	0.066161	-0.0140976
A_75_P01007499	chr1:000076865-000076924		1.02594	0.38993	0.0828183	0.592844	0.43419	1.31684	1.01169	1.56579	0.825942	0.256883	0.885803	0.186121	-0.0104265	0.1117	0.344384	-0.0843922	-0.00683905	-0.0540976
A_75_P01007517	chr1:000077036-000077095		1.04894	0.44093	-0.141182	0.312844	0.22819	1.08884	0.621693	1.25479	0.565942	0.236883	0.498803	0.0341211	-0.0594265	-0.1783	-0.277616	-0.357392	-0.272839	-0.557098
A_75_P01007550	chr1:000077358-000077415		0.876939	0.71493	0.171818		0.45019	1.19984	0.675693	1.52779	0.816942	0.136883	0.657803	0.396121	0.318574	0.6427	0.102384	-0.160392	0.486161	0.311902
A_75_P01007570	chr1:000077614-000077670		0.618939	0.74593	0.378818	0.754844	0.79319	1.39184	0.660693	0.839785	0.741942	0.00988303	1.0278	0.304121	0.240574	0.1977	0.0303837	-0.439392	-0.027839	-0.0330976
A_75_P01007598	chr1:000077886-000077945		0.909939	0.90593	0.814818	1.09884	1.28519	1.53784	1.09269	1.04279	0.963942	0.242883	1.5738	0.722121	0.850574	0.6897	0.897384	0.309608	0.433161	0.380902
A_75_P01007615	chr1:000078058-000078117		0.724939	0.42293	0.780818	0.834844	1.11319	1.34384	1.10369	0.712785	0.910942	0.117883	1.3128	0.627121	1.04957	0.8357	1.03738	0.588608	0.765161	0.303902
A_75_P01007650	chr1:000078423-000078482		0.927939	0.75193	0.930818	1.28384	1.30619	1.46784	1.26969	1.21079	0.389942	0.211883	1.1818	0.606121	0.735574	0.7527	0.751384	0.272608	0.748161	0.618902
A_75_P01007681	chr1:000078725-000078781		0.863939	1.05093	0.611818	1.20084	0.91819	1.50484	1.20069	1.37079	1.02894	0.426883	1.0948	0.617121	0.536574	0.9117	0.432384	-0.0563922	0.522161	0.472902
A_75_P01007705	chr1:000078983-000079042		1.04394	0.81393	0.547818	1.16084	0.95819	1.34584	0.977693	1.13079	0.781942	0.595883	0.971803	0.673121	0.562574	0.7437	0.341384	-0.120392	0.351161	0.305902
A_75_P01007722	chr1:000079151-000079210		0.973939	0.70793	0.442818		0.70219	1.02784	0.693693	1.25279	0.787942	0.506883	0.972803	0.619121	0.904574	1.2087	0.485384	0.316608	0.521161	0.277902
A_75_P01007739	chr1:000079338-000079395		0.578939	0.15993	0.160818	0.122844	0.26119	0.507842	0.299693	0.290785	0.190942	0.125883	0.758803	0.360121	0.846574	0.9077	0.539384	0.376608	0.225161	-0.0500976
A_75_P01007771	chr1:000079671-000079728		0.269939	0.07293	-0.0551817	-0.0341565	0.24019	-0.00415788	0.227693	0.357785	-0.175058	-0.104117	0.331803	0.379121	0.585574	0.5187	-0.144616	0.0816078	0.105161	0.434902
A_75_P01007808	chr1:000080017-000080074		-0.307061	0.00393003	0.0268183	0.0388435	-0.10681	-0.0601579	0.0836934	0.0787854	-0.310058	-0.092117	-0.270197	-0.131879	-0.420426	-0.4653	-0.642616	-0.243392	-0.086839	0.162902
A_75_P01007826	chr1:000080173-000080232		0.413939	0.65293	0.699818	0.552844	0.63919	0.476842	0.579693	-0.0142146	0.149942	0.086883	0.0368031	0.0421211	-0.205426	-0.2923	-0.106616	-0.0693922	0.272161	0.137902
A_75_P01007847	chr1:000080383-000080442		0.164939	0.52893	0.552818	0.389844	0.27019	0.192842	0.207693	0.206785	-0.0280575	0.130883	-0.235197	-0.271879	-0.145426	-0.4883	-0.505616	-0.127392	0.113161	-0.172098
A_75_P01007878	chr1:000080690-000080749		0.0129392	0.50693	0.863818	0.429844	0.40919	0.290842	0.526693	0.334785	-0.131058	0.056883	-0.0731969	-0.100879	0.172574	-0.0842998	-0.0726163	0.0796078	0.693161	0.311902
A_75_P01007896	chr1:000080866-000080925		-0.0260608	0.62493	0.510818	0.322844	0.12019	0.153842	0.421693	0.126785	-0.254058	0.074883	-0.0341969	-0.0288789	0.201574	-0.1173	0.0243836	0.239608	0.756161	0.130902
A_75_P01007916	chr1:000081062-000081121		-0.318061	0.57193	0.417818	0.556844	0.20919	0.208842	0.487693	0.194785	-0.125058	-0.00511697	-0.208197	-0.337879	-0.189426	-0.3063	-0.282616	0.0366078	0.668161	0.238902
A_75_P01007935	chr1:000081274-000081332		-0.785061	0.21193	-0.160182	0.0908435	-0.54481	-0.117158	0.0896934	0.353785	-0.448058	-0.178117	-0.589197	-0.388879	-0.421426	-0.4623	-0.597616	-0.389392	0.442161	0.0159024
A_75_P01007975	chr1:000081714-000081772		-0.199061	0.44293	0.777818	0.597844	0.42719	-0.0971579	0.845693	1.08979	0.255942	-0.159117	-0.256197	-0.225879	0.168574	0.0287002	0.109384	0.229608	0.572161	0.325902
A_75_P01007995	chr1:000081922-000081980		-0.238061	0.42093	0.642818	0.537844	0.44119	0.138842	0.874693	0.971785	-0.0120575	-0.287117	-0.266197	-0.0228789	0.321574	0.2127	0.0873836	0.122608	0.453161	0.106902
A_75_P01008022	chr1:000082213-000082272		-0.218061	0.26193	0.397818	0.214844	0.22319	-0.102158	0.375693	0.00678537	-0.190058	-0.385117	-0.310197	-0.174879	-0.0694265	-0.1973	-0.0956164	-0.0713922	-0.121839	-0.331098
A_75_P01008053	chr1:000082551-000082609		0.303939	0.21793	0.392818	-0.0111565	0.15519	-0.111158	0.143693	0.143785	-0.219058	-0.499117	-0.107197	-0.0918789	-0.128426	0.0927002	0.00438365	0.0216078	-0.075839	-0.266098
A_75_P01008067	chr1:000082726-000082785		0.232939	-0.04407	0.221818	-0.179156	-0.0498095	-0.209158	-0.0473066	-0.230215	-0.356058	-0.279117	-0.169197	-0.108879	0.0445735	-0.0502998	-0.314616	0.113608	-0.405839	-0.583098
A_75_P01008086	chr1:000082907-000082966		0.225939	-0.13207	0.101818	-0.176156	-0.0448095	-0.256158	-0.158307	-0.548215	-0.301058	-0.423117	-0.317197	-0.0798789	-0.0474265	-0.1393	-0.362616	-0.0373922	-0.405839	-0.346098
A_75_P01008107	chr1:000083113-000083172		0.0499392	-0.45607	-0.225182	-0.836156	-0.47981	-0.720158	-0.413307	-0.553215	-0.635058	-0.669117	-0.378197	-0.0988789	0.0285735	-0.3873	-0.282616	0.114608	-0.599839	-0.237098
A_75_P01008121	chr1:000083276-000083335		0.152939	-0.43807	-0.275182	-0.703156	-0.28681	-0.663158	-0.283307	-0.745215	-0.194058	-0.170117	0.0538031	0.0521211	0.411574	0.0237002	0.343384	0.666608	0.110161	0.0579024
A_75_P01008137	chr1:000083439-000083496		-0.587061	-0.35307	-0.597182	-0.620156	-0.68581	-0.805158	-0.456307	-0.321215	-0.614058	-0.513117	-0.596197	-0.0218789	-0.00742649	-0.1463	-0.196616	0.0156078	-0.332839	-0.204098
A_75_P01008163	chr1:000083738-000083797		-0.0610608	0.10893	-0.341182	-0.0101565	0.21019	0.201842	0.241693	0.0937854	-0.246058	-0.337117	-0.273197	-0.112879	-0.207426	-0.2873	-0.232616	-0.312392	-0.00283905	-0.0290976
A_75_P01008202	chr1:000084118-000084173		-0.0940608	0.37293	-0.184182	0.230844	-0.16781	0.0138421	-0.125307	0.633785	-0.254058	-0.084117	-0.351197	-0.197879	-0.598426	-0.2113	-0.670616	-0.362392	-0.021839	-0.267098
A_75_P01008234	chr1:000084428-000084487		-0.180061	0.11993	-0.183182	-0.240156	-0.42881	-0.310158	-0.514307	0.351785	-0.583058	-0.152117	-0.466197	-0.269879	-0.155426	-0.2243	-0.382616	-0.126392	-0.445839	-0.309098
A_75_P01008264	chr1:000084738-000084795		-0.311061	-0.10207	0.155818		-0.38081	-0.312158	0.0316934	0.178785	0.444942	-0.018117	-0.581197	-0.107879	-0.184426	-0.1503	-0.377616	0.175608	0.121161	0.566902
A_75_P01008276	chr1:000084878-000084937		-0.565061	-0.05507	0.206818	-0.126156	-0.47981	-0.156158	0.135693	-0.293215	-0.162058	0.038883	-0.325197	-0.304879	-0.597426	-0.7833	-0.453616	-0.100392	0.074161	0.0489024
A_75_P01008298	chr1:000085116-000085175		-0.631061	0.04293	0.148818	0.0438435	-0.0758095	0.0588421	0.0986934	-0.365215	-0.117058	0.00488303	-0.251197	-0.368879	-0.516426	-1.0303	-0.625616	-0.252392	-0.031839	0.0319024
A_75_P01008324	chr1:000085383-000085442		-0.995061	-0.04507	-0.0721817	0.0458435	-0.53481	-0.223158	-0.331307	-0.108215	-0.337058	0.343883	-0.763197	-0.492879	-0.518426	-1.0823	-0.995616	-0.507392	-0.245839	0.0679024
A_75_P01008357	chr1:000085711-000085770		-0.727061	-0.17207	-0.214182	-0.319156	-0.36781	-0.316158	-0.00330664	-0.601215	-0.314058	0.215883	-0.666197	-0.242879	-0.253426	-0.2183	-0.266616	-0.0443922	0.121161	0.372902
A_75_P01008390	chr1:000086049-000086108		-0.390061	0.02393	0.00781826	0.0628435	0.0231905	-0.0221579	0.180693	-0.119215	0.0619425	0.156883	-0.206197	-0.188879	-0.386426	-0.6053	-0.0666164	-0.228392	-0.154839	0.252902
A_75_P01008405	chr1:000086188-000086246		-0.202061	0.05693	0.0408183	-0.0131565	0.44919	-0.158158	0.132693	-0.472215	-0.00505752	0.080883	-0.197197	-0.165879	-0.555426	-0.7233	-0.0876163	-0.288392	-0.236839	0.0359024
A_75_P01008421	chr1:000086367-000086426		-0.312061	-0.02707	-0.159182	-0.114156	0.35119	-0.220158	0.0296934	-0.0652146	0.308942	-0.045117	-0.0281969	-0.314879	-0.374426	-0.3353	-0.00661635	-0.188392	-0.070839	0.0309024
A_75_P01008451	chr1:000086650-000086709		-0.422061	-0.27907	0.121818	-0.0021565	-0.0418095	-0.376158	0.125693	-0.228215	-0.0920575	0.180883	0.134803	-0.0768789	0.262574	0.2237	0.117384	0.284608	0.177161	0.294902
A_75_P01008487	chr1:000087046-000087105		-0.471061	0.15193	-0.176182	-0.453156	-0.36581	-0.313158	-0.327307	-0.475215	-0.682058	-0.651117	-0.519197	-0.329879	-0.100426	-0.5183	-0.638616	-0.479392	-0.468839	-0.760098
A_75_P01008501	chr1:000087195-000087254		-0.309061	0.32493	-0.133182	-0.219156	-0.30881	-0.313158	-0.0503066	0.153785	-0.138058	-0.321117	-0.297197	-0.284879	-0.135426	-0.2563	-0.528616	-0.413392	-0.422839	-0.474098
A_75_P01008522	chr1:000087400-000087459		-0.285061	0.23493	-0.226182	-0.320156	-0.34181	-0.356158	-0.298307	-0.281215	-0.221058	-0.484117	-0.408197	-0.328879	-0.0644265	-0.1823	-0.424616	-0.527392	-0.324839	-0.516098
A_75_P01008548	chr1:000087671-000087730		0.251939	-0.42207	-0.128182	-0.737156	-0.43681	-1.07516	-0.264307	-1.11021	-0.191058	-0.225117	0.313803	0.00412112	0.378574	0.1137	0.484384	0.341608	-0.055839	-0.150098
A_75_P01008580	chr1:000087976-000088035		-0.122061	-0.33907	-0.165182	-0.448156	-0.57881	-0.581158	-0.395307	-0.320215	0.0659425	0.419883	-0.0821969	-0.0658789	0.0415735	-0.1203	-0.282616	0.240608	0.100161	0.127902
A_75_P01008594	chr1:000088125-000088184		0.201939	0.20593	0.173818	-0.245156	-0.10081	-0.220158	-0.270307	-0.233215	0.596942	0.287883	0.224803	0.143121	0.137574	0.0547002	-0.0256163	0.215608	0.172161	-0.138098
A_75_P01008616	chr1:000088334-000088393		-0.189061	0.00693003	0.408818	0.203844	-0.00480953	0.129842	0.198693	0.0257854	0.270942	0.128883	0.143803	0.140121	0.0165735	0.1397	0.0873836	0.0776078	0.206161	0.351902
A_75_P01008642	chr1:000088589-000088648		-0.189061	0.11793	0.309818	0.106844	0.19619	0.0498421	0.384693	0.163785	0.269942	0.101883	-0.0661969	0.0301211	-0.0884265	-0.3623	-0.00861635	0.0536078	0.153161	0.249902
A_75_P01008662	chr1:000088803-000088862		-0.245061	-0.22107	0.0628183	-0.210156	0.0831905	-0.134158	0.224693	-0.273215	0.00894248	0.030883	-0.328197	-0.111879	-0.225426	-0.6053	-0.0286163	-0.103392	-0.042839	0.0829024
A_75_P01008692	chr1:000089105-000089164		-0.138061	-0.06407	-0.0811817	-0.120156	0.14719	0.0588421	-0.120307	0.0727854	-0.0820575	-0.030117	-0.0661969	-0.0178789	0.00657351	-0.3573	-0.462616	-0.283392	0.164161	0.291902
A_75_P01008710	chr1:000089275-000089334		-0.126061		-0.0321817	0.0988435	0.15019	0.356842	-0.230307	0.0157854	-0.154058	0.096883	-0.215197	-0.00587888	-0.224426	-0.3883	-0.645616	-0.146392	0.020161	0.209902
A_75_P01008723	chr1:000089418-000089477		0.254939	0.17893	0.161818	0.464844	0.35419	0.378842	-0.0753066	0.695785	0.299942	0.553883	0.0508031	0.0141211	-0.122426	0.0347002	-0.465616	0.00960776	0.242161	0.868902
A_75_P01008737	chr1:000089566-000089625		-0.175061	0.07393	-0.146182	-0.0341565	-0.20181	0.173842	-0.142307	0.134785	-0.141058	0.164883	-0.255197	-0.0368789	-0.414426	-0.4853	-0.707616	-0.0403922	-0.106839	0.229902
A_75_P01008762	chr1:000089823-000089882		-0.268061	0.25493	0.121818	0.320844	-0.17681	0.174842	-0.361307	0.0767854	0.0579425	0.342883	-0.0131969	0.0651211	0.130574	0.1547	-0.431616	0.0206078	0.087161	0.533902
A_75_P01008790	chr1:000090086-000090145		0.0889392	0.25293	0.436818		0.34219	0.276842	0.235693	0.690785	0.242942	0.677883	0.277803	0.319121	0.444574	0.6187	0.416384	0.257608	0.577161	1.1549
A_75_P01008821	chr1:000090379-000090437		-0.221061	0.18493	-0.0221817	0.249844	-0.35681	0.286842	-0.166307	0.434785	0.0549425	0.499883	-0.228197	-0.237879	-0.194426	-0.2653	-0.554616	-0.276392	0.021161	0.437902
A_75_P01008846	chr1:000090636-000090695		0.174939	0.09993	0.0378183	0.00384351	-0.0538095	0.291842	-0.0423066	0.284785	0.403942	0.414883	0.389803	-0.134879	-0.329426	-0.4463	-0.512616	-0.0603922	-0.043839	0.172902
A_75_P01008880	chr1:000090967-000091025		0.140939	0.21693	0.376818	0.480844	0.59719	0.690842	0.419693	0.464785	0.297942	0.397883	0.465803	0.188121	-0.00142649	0.1777	0.156384	0.172608	0.192161	0.717902
A_75_P01008902	chr1:000091203-000091262		-0.00406078	0.30193	0.418818	0.713844	0.66819	0.504842	0.639693	0.418785	0.268942	0.135883	0.350803	0.219121	-0.184426	0.1217	0.223384	0.0746078	0.268161	0.558902
A_75_P01008934	chr1:000091535-000091593		0.149939	0.13393	0.438818	0.673844	0.63319	0.438842	0.608693	0.642785	0.317942	0.082883	0.582803	0.417121	-0.134426	0.0917002	0.161384	-0.0153922	0.228161	0.334902
A_75_P01008951	chr1:000091710-000091767		0.0589392	0.07793	-0.0801817	0.210844	0.15619	0.246842	-0.107307	0.156785	-0.133058	-0.374117	0.255803	-0.0278789	-0.164426	-0.4083	-0.135616	-0.360392	-0.161839	-0.201098
A_75_P01008977	chr1:000091958-000092017		-0.0470608	0.000930028	-0.312182	-0.105156	-0.13181	0.221842	-0.0813066	0.359785	-0.135058	-0.181117	0.00480312	-0.247879	-0.489426	-0.6583	-0.705616	-0.391392	-0.635839	-0.539098
A_75_P01009004	chr1:000092242-000092301		0.219939	0.09793	-0.0941817	-0.382156	-0.15281	-0.0421579	-0.0173066	0.0767854	-0.228058	-0.221117	-0.0231969	-0.175879	-0.254426	-0.5543	-0.485616	0.00460776	-0.741839	-0.506098
A_75_P01009022	chr1:000092435-000092494		-0.140061	0.00793003	-0.0751817	-0.197156	-0.0208095	-0.404158	-0.304307	-0.288215	-0.655058	-0.488117	-0.503197	-0.101879	-0.0534265	-0.2673	-0.646616	-0.162392	-0.857839	-0.313098
A_75_P01009040	chr1:000092630-000092688		-0.617061	-0.52607	-0.453182	-0.747156	-0.60781	-0.860158	-0.572307	-0.924215	-1.04906	-0.900117	-0.808197	-0.581879	-0.463426	-0.6173	-0.642616	-0.163392	-1.07984	-0.670098
A_75_P01009063	chr1:000092856-000092914		-0.615061	-0.22507	-0.170182	-0.439156	-0.26881	-0.767158	-0.439307	-0.786215	-0.632058	-0.268117	-0.722197	-0.384879	-0.681426	-0.6243	-0.542616	-0.366392	-1.02784	-0.284098
A_75_P01009084	chr1:000093080-000093138		-1.24606	0.19493	-0.0801817	-0.426156	-0.56681	-0.766158	-0.495307	-0.384215	-0.929058	-0.516117	-1.2202	-1.59588	-1.46343	-1.1213	-1.24662	-0.675392	-1.13384	-1.0351
A_75_P01009120	chr1:000093423-000093472		-1.27806	0.30693	0.315818	-0.176156	-0.35981	-0.461158	-0.230307	-0.556215	-1.06006	-0.211117	-1.2432	-1.05488	-1.25543	-1.0433	-0.835616	-0.812392	-0.714839	-0.808098
A_75_P01009144	chr1:000093666-000093723		-1.06706	0.38293	0.354818	-0.0201565	-0.0518095	-0.445158	-0.301307	-0.666215	-0.568058	-0.322117	-0.954197	-1.06288	-1.29743	-0.9413	-0.624616	-0.701392	-0.646839	-0.638098
A_75_P01009182	chr1:000094078-000094137		-1.14906	-0.36507	0.0668183	-0.269156	-0.52381	-0.579158	-0.389307	-0.250215	-0.429058	0.020883	-0.789197	-0.588879	-0.280426	-0.5283	-0.726616	-0.00339224	-0.323839	-0.334098
A_75_P01009207	chr1:000094357-000094416		-0.400061	-0.41507	-0.0201817	-0.635156	-0.57981	-0.814158	-0.246307	-1.07621	-0.429058	-0.119117	-0.621197	-0.461879	0.139574	-0.2193	-0.248616	0.170608	-0.069839	-0.400098
A_75_P01009237	chr1:000094634-000094693		-0.382061	0.10193	0.211818		-0.0928095	-0.329158	0.0616934	0.142785	-0.436058	-0.247117	-0.397197	-0.305879	0.00157351	0.2697	-0.0906163	-0.00139224	-0.024839	0.330902
A_75_P01009273	chr1:000094986-000095045		-0.272061	0.01093	0.143818	0.196844	0.0951905	-0.311158	-0.147307	-0.344215	-0.312058	-0.221117	0.0248031	-0.319879	-0.378426	-0.1913	-0.0996164	-0.278392	-0.199839	-0.125098
A_75_P01009287	chr1:000095127-000095186		-0.871061	-0.17207	0.201818	0.153844	-0.39881	-0.327158	-0.230307	-0.242215	-0.218058	-0.281117	-0.282197	-0.480879	-0.353426	-0.3143	-0.500616	-0.307392	-0.440839	-0.0020976
A_75_P01009316	chr1:000095395-000095453		-0.613061	-0.58607	-0.296182	-0.511156	-0.86381	-0.831158	-0.501307	-0.757215	-0.174058	-0.115117	-0.510197	-0.440879	-0.300426	-0.1793	-0.220616	0.00660776	-0.296839	0.402902
A_75_P01009357	chr1:000095774-000095833		-0.300061	-0.37607	0.107818	-0.0851565	-0.0258095	-0.0901579	-0.0253066	-0.170215	-0.124058	0.097883	0.0688031	-0.261879	-0.119426	0.2147	0.0253837	-0.0423922	0.203161	0.332902
A_75_P01009385	chr1:000096055-000096114		-0.472061	-0.39707	-0.100182	-0.184156	-0.21081	-0.120158	-0.493307	-0.267215	-0.129058	0.182883	-0.386197	-0.787879	-0.498426	-0.2223	-0.479616	-0.223392	-0.036839	-0.111098
A_75_P01009416	chr1:000096393-000096452		-0.693061	-0.66707	-0.143182	0.274844	-0.39581	-0.126158	-0.420307	-0.221215	-0.363058	0.277883	-0.155197	-0.419879	-0.399426	-0.4433	-0.193616	-0.132392	-0.126839	0.457902
A_75_P01009434	chr1:000096548-000096605		-0.602061	-0.49707	-0.0861817	0.215844	-0.18081	-0.0361579	-0.220307	-0.259215	-0.0450575	0.340883	-0.204197	-0.414879	-0.546426	-0.4173	-0.357616	-0.112392	-0.079839	0.261902
A_75_P01009463	chr1:000096844-000096903		-0.136061	-0.21207	-0.274182	-0.105156	0.13819	-0.242158	0.0716934	-0.432215	-0.0530575	-0.168117	-0.595197	-0.504879	-0.611426	-0.5573	-0.213616	-0.103392	-0.313839	-0.127098
A_75_P01009497	chr1:000097199-000097255		-0.464061	-0.27407	-0.247182	0.141844	-0.30381	-0.0421579	-0.147307	0.0757854	-0.158058	-0.049117	-0.345197	-0.418879	-0.437426	-0.3313	-0.356616	-0.0223922	-0.050839	0.327902
A_75_P01009527	chr1:000097477-000097536		-0.554061	-0.34607	-0.222182	-0.171156	-0.58081	0.117842	-0.289307	-0.103215	-0.0540575	-0.018117	-0.260197	-0.661879	-0.728426	-0.1873	-0.785616	-0.363392	-0.033839	0.236902
A_75_P01009557	chr1:000097746-000097805		-0.625061	-1.00307	-0.130182	-0.829156	-0.92581	-0.299158	-0.195307	-0.902215	0.121942	0.090883	-0.457197	-0.774879	-0.465426	-0.1383	-0.425616	-0.228392	-0.018839	0.501902
A_75_P01009590	chr1:000098078-000098137		-0.461061	-0.94907	-0.330182	-0.638156	-0.62181	-0.626158	-0.376307	-0.910215	-0.463058	0.410883	-0.393197	-0.433879	-0.00642649	0.1217	-0.0196164	0.355608	0.495161	0.455902
A_75_P01009617	chr1:000098328-000098387		-1.13506	-0.58407	-0.343182	-0.915156	-0.80781	-0.580158	-0.568307	-0.748215	-0.152058	0.124883	-0.717197	-0.381879	-0.437426	-0.3123	-0.626616	-0.250392	-0.011839	-0.0280976
A_75_P01009643	chr1:000098627-000098686		-0.396061	-0.18407	-0.161182	-0.351156	-0.17081	-0.0831579	-0.505307	-0.267215	-0.0600575	0.187883	-0.0181969	-0.343879	-0.447426	-0.3253	0.0173837	-0.196392	0.075161	0.411902
A_75_P01009658	chr1:000098797-000098856		-0.611061	-0.29607	-0.107182	-0.480156	-0.42181	-0.118158	-0.404307	-0.0642146	-0.113058	0.235883	-0.217197	-0.380879	-0.349426	-0.3613	-0.268616	-0.296392	-0.047839	0.389902
A_75_P01009685	chr1:000099061-000099120		-0.247061	-0.27207	-0.115182	-0.207156	0.21219	-0.0161579	-0.200307	-0.0502146	-0.0180575	0.234883	0.434803	-0.182879	-0.409426	-0.1423	-0.0116163	-0.307392	0.00216095	0.522902
A_75_P01009709	chr1:000099313-000099372		-0.529061	-0.12807	-0.240182	-0.0581565	0.12419	-0.0341579	-0.293307	-0.449215	-0.470058	-0.168117	-0.185197	-0.393879	-0.511426	-0.1383	-0.575616	-0.435392	-0.094839	-0.0300976
A_75_P01009725	chr1:000099490-000099549		-0.204061	-0.19107	-0.290182	-0.291156	0.22319	-0.0731579	-0.439307	-0.695215	-0.253058	-0.256117	0.0798031	-0.359879	-0.491426	-0.3733	-0.320616	-0.408392	-0.277839	-0.246098
A_75_P01009748	chr1:000099703-000099762		-0.340061	-0.46507	-0.784182	-0.591156	-0.15681	-0.486158	-0.868307	-0.652215	-0.573058	-0.180117	-0.116197	-0.526879	-0.421426	-0.8413	-0.347616	-0.350392	-0.483839	-0.407098
A_75_P01009766	chr1:000099880-000099939		-0.198061	-0.96307	-1.11218	-1.08116	-0.70481	-0.491158	-1.07331	-1.03821	-0.473058	-0.023117	-0.0201969	-0.288879	-0.143426	-0.2523	0.00338365	0.263608	-0.645839	0.310902
A_75_P01009792	chr1:000100150-000100209		-0.0380608	-1.38307	-1.40518	-1.40516	-0.87881	-0.588158	-1.32531	-1.16621	-0.741058	-0.463117	-0.265197	-0.631879	-0.708426	-0.6483	-0.627616	-0.487392	-0.727839	-0.265098
A_75_P01009819	chr1:000100418-000100471		0.914939	-0.52407	-1.14918	-0.464156	-0.0978095	0.584842	-0.832307	-0.389215	-0.265058	-0.352117	0.545803	-0.817879	-1.28843	-1.1623	-0.642616	-1.30339	-1.09384	-0.799098
A_75_P01009850	chr1:000100758-000100815		0.605939	-0.44407	-0.923182	-0.225156	-0.0468095	0.865842	-0.725307	-0.436215	-0.799058	-0.209117	0.357803	-0.668879	-0.928426	-0.9413	-0.981616	-1.21739	-0.992839	-0.774098
A_75_P01009878	chr1:000101036-000101095		1.30094	-0.31107	-0.842182	-0.215156	0.61519	1.00884	-0.0823066	-0.104215	-0.0250575	0.062883	0.670803	-0.409879	-0.332426	-0.2783	0.00338365	-0.727392	-0.516839	-0.147098
A_75_P01009904	chr1:000101293-000101352		0.153939	-0.73807	-0.694182	-0.602156	-0.0688095	0.0648421	-0.398307	-0.558215	0.0389425	0.186883	0.201803	-0.272879	-0.244426	-0.1753	-0.0446163	-0.110392	-0.304839	-0.180098
A_75_P01009938	chr1:000101656-000101715		-0.588061	-0.68407	-0.238182	-0.330156	0.15119	-0.725158	-0.439307	-0.416215	-0.0670575	0.133883	-0.254197	-0.339879	-0.150426	-0.2153	0.181384	0.0956078	-0.163839	0.247902
A_75_P01009954	chr1:000101818-000101877		-0.543061	-0.44107	0.111818	0.166844	0.11419	-0.286158	-0.127307	0.144785	0.126942	0.437883	-0.236197	-0.216879	-0.217426	-0.0642998	-0.111616	0.112608	0.110161	0.557902
A_75_P01009967	chr1:000101962-000102021		-0.769061	-0.47307	0.0698183	-0.0411565	-0.13881	-0.411158	-0.283307	-0.0912146	-0.334058	0.130883	-0.599197	-0.312879	-0.499426	-0.3703	-0.518616	-0.194392	0.037161	0.446902
A_75_P01010006	chr1:000102334-000102391		-0.775061	-0.20907	-0.0421817	-0.366156	-0.20081	-0.00815788	-0.327307	-0.414215	-0.209058	0.029883	-0.750197	-0.632879	-0.651426	-0.7323	-0.648616	-0.414392	-0.182839	-0.385098
A_75_P01010026	chr1:000102575-000102633		-0.889061	-0.03407	-0.175182	-0.252156	-0.16681	-0.176158	-0.378307	-0.226215	-0.403058	0.193883	-0.739197	-0.783879	-0.942426	-0.8733	-0.921616	-0.564392	-0.447839	-0.174098
A_75_P01010052	chr1:000102842-000102901		-0.738061	-0.35507	0.0378183	-0.0281565	-0.0148095	0.0258421	0.0176934	-0.160215	-0.322058	0.451883	-0.396197	-0.615879	-0.607426	-0.7113	-0.598616	-0.0913922	-0.049839	0.126902
A_75_P01010101	chr1:000103308-000103363		-0.320061	-0.05307	-0.139182	-0.0741565	-0.0178095	0.236842	-0.146307	0.189785	0.318942	0.365883	-0.389197	-0.303879	-0.487426	-0.5763	-0.147616	0.147608	-0.101839	0.488902
A_75_P01010135	chr1:000103638-000103697		-0.460061	-0.19107	0.0788183	-0.114156	-0.44481	0.0768421	-0.0803066	-0.152215	-0.199058	0.266883	-0.591197	-0.435879	-0.472426	-0.5403	-0.772616	-0.157392	-0.174839	0.352902
A_75_P01010162	chr1:000103894-000103953		-0.716061	-0.43507	-0.247182	-0.539156	-0.42981	-0.177158	-0.318307	-0.158215	-0.0480575	-0.082117	-0.683197	-0.655879	-0.690426	-0.8293	-0.666616	-0.165392	-0.334839	0.0359024
A_75_P01010184	chr1:000104104-000104163		-0.195061	-0.08607	-0.0291817	0.252844	0.28719	0.266842	-0.0703066	0.367785	0.192942	0.206883	-0.330197	-0.433879	-0.476426	-0.2513	-0.419616	0.142608	0.181161	0.515902
A_75_P01010224	chr1:000104502-000104559		-0.555061	-0.26807	0.270818	-0.0691565	0.19019	-0.128158	-0.181307	-0.738215	-0.120058	0.637883	-0.424197	-0.294879	-0.488426	-0.2733	-0.312616	0.118608	0.019161	0.188902
A_75_P01010256	chr1:000104793-000104852		-0.713061	-0.29607	0.0918183	-0.0171565	0.14019	-0.0901579	-0.105307	-0.419215	-0.152058	0.638883	-0.437197	-0.297879	-0.400426	-0.1473	-0.511616	-0.0293922	0.025161	0.581902
A_75_P01010278	chr1:000105018-000105077		-0.00406078	-0.10907	-0.0361817	-0.152156	0.23219	-0.337158	-0.181307	-0.549215	0.216942	0.575883	-0.122197	-0.262879	-0.281426	-0.1863	-0.0166163	-0.0413922	-0.115839	0.283902
A_75_P01010295	chr1:000105200-000105259		-0.693061	-0.29807	-0.177182	-0.572156	-0.31781	-0.362158	-0.278307	-0.560215	0.0369425	0.148883	-0.434197	-0.0638789	-0.355426	-0.3333	-0.663616	0.0106078	-0.163839	-0.260098
A_75_P01010320	chr1:000105451-000105510		-0.543061	-0.12807	0.0928183	0.0408435	-0.0848095	-0.192158	0.0396934	-0.299215	-0.104058	0.260883	-0.360197	-0.144879	-0.140426	-0.0282998	-0.389616	0.0486078	0.135161	0.163902
A_75_P01010336	chr1:000105621-000105680		-0.142061	0.17193	-0.154182	0.0118435	0.0751905	0.0148421	-0.0723066	0.133785	0.219942	0.246883	0.116803	-0.222879	-0.256426	-0.2573	-0.340616	-0.172392	-0.235839	-0.0440976
A_75_P01010354	chr1:000105785-000105843		-0.356061	0.05693	-0.128182	-0.270156	-0.24681	-0.198158	-0.298307	-0.231215	0.0159425	-0.209117	-0.363197	-0.366879	-0.551426	-0.4293	-0.542616	-0.423392	-0.520839	-0.297098
A_75_P01010380	chr1:000106081-000106139		0.588939	0.41393	-0.0291817	0.342844	0.20519	-0.0491579	0.205693	0.598785	0.0439425	-0.122117	0.206803	-0.139879	-0.340426	0.2967	0.379384	-0.245392	-0.279839	-0.0440976
A_75_P01010404	chr1:000106309-000106366		0.490939	0.53393	0.469818	0.311844	0.41519	0.0688421	0.284693	-0.0812146	-0.496058	0.00888303	0.359803	0.363121	0.218574	0.4137	0.849384	0.433608	0.133161	-0.0710976
A_75_P01010421	chr1:000106502-000106560		0.441939	0.78793	0.463818	0.867844	0.56819	0.276842	0.480693	0.406785	-0.145058	0.158883	0.389803	0.624121	0.541574	0.7957	0.785384	0.392608	0.548161	0.453902
A_75_P01010462	chr1:000106890-000106949		0.299939	0.87293	0.580818	0.803844	0.67819	0.642842	0.508693	0.376785	-0.386058	-0.137117	0.450803	0.469121	0.0315735	0.3407	0.486384	0.185608	0.048161	0.0379024
A_75_P01010487	chr1:000107150-000107203		0.322939	0.75693	0.619818	0.795844	0.43719	0.475842	0.482693	0.426785	-0.175058	-0.059117	0.206803	0.102121	-0.157426	0.3407	0.457384	-0.319392	-0.099839	-0.129098
A_75_P01010500	chr1:000107287-000107343		0.458939	0.83493	0.751818		0.32919	0.306842	0.370693	0.548785	0.0679425	-0.057117	0.249803	0.209121	0.0165735	0.6517	0.565384	-0.196392	0.099161	0.637902
A_75_P01010515	chr1:000107439-000107494		0.656939	0.88593	0.609818	0.335844	0.54819	0.418842	0.247693	0.395785	0.0409425	-0.00911697	0.644803	-0.0988789	-0.0634265	0.2107	0.491384	-0.131392	-0.613839	-0.337098
A_75_P01010528	chr1:000107577-000107636		0.735939	1.17393	0.458818	0.533844	0.61319	0.631842	0.437693	0.333785	0.493942	0.064883	0.655803	0.00812112	-0.0524265	0.1027	0.385384	-0.150392	-0.280839	-0.268098
A_75_P01010544	chr1:000107739-000107798		0.974939	1.23993	0.553818	1.14184	0.90919	0.742842	0.519693	0.651785	0.495942	-0.087117	0.904803	0.340121	0.238574	0.2547	0.548384	-0.192392	-0.284839	-0.275098
A_75_P01010564	chr1:000107949-000108005		1.05794	1.22093	0.799818	1.16884	0.98419	0.997842	0.857693	0.590785	0.0949425	0.093883	0.966803	0.364121	0.345574	0.3647	0.457384	-0.110392	-0.186839	-0.566098
A_75_P01010577	chr1:000108086-000108144		1.12394	1.47693	1.00982	1.77284	1.15919	1.16584	1.12369	1.18379	0.117942	0.326883	0.907803	0.710121	0.692574	1.0187	0.647384	0.129608	0.333161	-0.0840976
A_75_P01010596	chr1:000108293-000108346		1.17794	1.49593	0.927818	1.69484	1.20619	1.16184	1.10369	1.25079	-5.75178e-05	0.227883	0.757803	0.652121	0.591574	0.7627	0.613384	0.110608	0.178161	-0.329098
A_75_P01010612	chr1:000108459-000108511		1.06694	1.41893	0.716818	1.22284	0.91519	1.20084	0.921693	0.483785	-0.264058	-0.200117	0.998803	0.566121	0.322574	0.3807	0.447384	0.0106078	-0.189839	-0.697098
A_75_P01010628	chr1:000108616-000108675		0.907939	1.02293	0.398818	0.622844	0.44719	0.262842	0.361693	0.149785	0.00894248	-0.556117	0.344803	0.173121	0.0735735	0.0417002	-0.0516163	-0.293392	-0.537839	-1.0061
A_75_P01010646	chr1:000108786-000108845		0.606939	0.32893	0.229818	0.152844	-0.0558095	0.0538421	-0.108307	-0.241215	-0.267058	-0.507117	0.259803	0.167121	0.0135735	-0.1823	-0.205616	-0.408392	-0.367839	-0.692098
A_75_P01010672	chr1:000109060-000109111		-0.158061	-0.11207	-0.124182	-0.267156	-0.19881	-0.0131579	-0.490307	-0.718215	-0.564058	-0.338117	-0.208197	-0.182879	-0.225426	-0.4113	-0.319616	-0.334392	-0.189839	-0.826098
A_75_P01010695	chr1:000109359-000109417		-0.451061	0.22993	-0.320182	-0.294156	-0.0798095	0.0148421	-0.346307	-0.309215	-1.01006	-0.299117	-0.724197	-0.767879	-0.995426	-0.7673	-0.750616	-0.776392	-0.511839	-0.914098
A_75_P01010714	chr1:000109581-000109633		0.0729392	0.35893	-0.273182	0.0568435	0.24119	0.354842	-0.0963066	0.339785	-0.384058	-0.206117	-0.526197	-0.645879	-0.496426	-0.2593	-0.329616	-0.651392	-0.217839	-0.139098
A_75_P01010749	chr1:000109921-000109980		0.489939	0.29193	0.0808183	0.0898435	0.36119	0.137842	0.0746934	0.142785	-0.0320575	-0.190117	0.128803	-0.232879	-0.163426	-0.0302998	0.174384	-0.456392	-0.192839	0.0749024
A_75_P01010777	chr1:000110204-000110263		0.235939	0.15393	0.166818		-0.11181	-0.0941579	0.187693	0.515785	-0.0450575	-0.296117	0.0618031	-0.145879	0.0665735	0.3617	-0.0816164	-0.239392	-0.108839	0.259902
A_75_P01010796	chr1:000110408-000110465		0.445939	0.03793	0.0838183	-0.268156	-0.0968095	-0.339158	-0.182307	-0.189215	-0.114058	-0.293117	0.287803	-0.0708789	0.136574	0.1977	0.338384	0.137608	-0.191839	-0.262098
A_75_P01010819	chr1:000110650-000110709		-0.166061	-0.33007	-0.359182	-0.339156	-0.70981	-0.603158	-0.291307	0.245785	0.00694248	-0.152117	-0.353197	0.0621211	0.125574	0.3577	-0.187616	0.114608	-0.185839	0.0579024
A_75_P01010837	chr1:000110836-000110895		-0.119061	-0.06507	-0.132182	-0.233156	-0.41581	-0.122158	-0.277307	-0.243215	-0.415058	-0.216117	-0.590197	-0.715879	-0.574426	-0.7953	-0.811616	-0.822392	-0.545839	-0.650098
A_75_P01010851	chr1:000110990-000111049		0.407939	0.68793	0.751818	0.847844	1.00519	0.521842	0.458693	0.712785	0.137942	0.303883	-0.0191969	-0.210879	0.120574	0.1207	-0.0176163	-0.488392	0.288161	0.201902
A_75_P01010884	chr1:000111293-000111352		-0.562061	0.50293	0.829818	0.519844	0.74219	0.0548421	0.410693	0.161785	-0.466058	-0.221117	-0.312197	-0.107879	0.125574	-0.0952998	-0.249616	-0.296392	0.147161	-0.147098
A_75_P01010899	chr1:000111446-000111504		-0.137061	0.38193	0.474818	0.366844	0.69119	0.337842	0.309693	0.0677854	-0.0730575	-0.062117	-0.0721969	0.00012112	-0.218426	-0.3783	0.126384	-0.161392	-0.080839	-0.476098
A_75_P01010918	chr1:000111662-000111720		-0.313061	0.36093	0.235818	0.209844	0.0381905	-0.0161579	0.175693	0.134785	-0.564058	-0.194117	-0.329197	-0.0538789	-0.223426	-0.3583	-0.414616	-0.322392	-0.189839	-0.480098
A_75_P01010934	chr1:000111811-000111866		-0.0980608	0.18893	0.329818	0.762844	0.58919	0.212842	0.565693	0.713785	-0.414058	-0.309117	-0.250197	-0.141879	-0.121426	-0.2793	-0.229616	-0.293392	0.196161	0.0379024
A_75_P01010953	chr1:000112001-000112060		0.171939	0.72193	0.625818	0.968844	0.90419	0.652842	0.611693	0.690785	0.167942	0.130883	-0.0321969	0.289121	0.00757351	0.2817	-0.206616	0.174608	0.495161	0.401902
A_75_P01010977	chr1:000112247-000112306		-0.145061	0.53093	0.538818	0.860844	0.44919	0.350842	0.598693	0.226785	-0.399058	-0.133117	-0.117197	-0.254879	-0.432426	-0.4303	-0.567616	-0.547392	-0.216839	0.0069024
A_75_P01011002	chr1:000112482-000112538		-0.198061	0.55393	0.353818	0.731844	0.27019	0.456842	0.601693	0.279785	-0.633058	-0.338117	-0.340197	-0.408879	-0.399426	-0.4183	-0.622616	-0.440392	-0.171839	0.0309024
A_75_P01011016	chr1:000112637-000112686		-0.333061	0.35693	0.259818	0.456844	0.0421905	0.360842	0.471693	0.429785	-0.709058	-0.445117	-0.118197	-0.401879	-0.273426	-0.0562998	-0.473616	-0.310392	-0.160839	-0.111098
A_75_P01011032	chr1:000112789-000112846		-0.0240608	0.37393	0.198818	0.0838435	-0.11481	0.0768421	0.0356934	0.0987854	-0.903058	-0.570117	-0.0701969	-0.230879	-0.470426	-0.3953	-0.651616	-0.315392	-0.544839	-0.768098
A_75_P01011065	chr1:000113089-000113144		0.362939	0.56593	-0.0801817	0.0048435	-0.0488095	0.0778421	-0.0743066	0.148785	-0.111058	-0.500117	-0.0731969	-0.379879	-0.669426	-0.6373	-0.473616	-0.529392	-0.846839	-0.816098
A_75_P01011086	chr1:000113326-000113377		0.193939	0.58893	0.221818	0.227844	0.00819047	0.297842	0.171693	0.0897854	-0.549058	-0.682117	-0.268197	-0.305879	-0.462426	-0.4073	-0.458616	-0.609392	-0.673839	-0.855098
A_75_P01011104	chr1:000113520-000113579		0.489939	0.43393	0.525818	0.203844	0.52819	0.306842	0.562693	0.198785	-0.712058	-0.766117	0.346803	0.151121	-0.0364265	-0.0802998	0.0493837	-0.236392	-0.439839	-0.651098
A_75_P01011126	chr1:000113740-000113797		-0.252061	0.07593	0.0298183	0.0488435	0.0101905	-0.203158	-0.226307	-0.254215	-1.08806	-1.09312	-0.357197	-0.262879	-0.451426	-0.1673	-0.617616	-0.690392	-0.788839	-1.1501
A_75_P01011144	chr1:000113932-000113985		-0.230061	-0.04907	-0.165182	-0.125156	-0.0268095	-0.429158	-0.319307	-0.396215	-0.818058	-1.10912	-0.396197	-0.368879	-0.602426	-0.4913	-0.964616	-0.804392	-0.670839	-1.2551
A_75_P01011170	chr1:000114228-000114277		-0.882061	-0.38707	-0.317182	-0.208156	-0.37381	-0.419158	-0.657307	-0.584215	-1.29006	-1.16312	-0.694197	-0.957879	-0.786426	-0.7253	-1.13562	-1.53339	-0.971839	-1.4091
A_75_P01011186	chr1:000114425-000114473		-0.348061	-0.42107	-0.882182	-0.506156	-0.40481	-0.471158	-0.548307	-0.284215	-0.438058	-0.560117	-0.710197	-0.831879	-0.828426	-0.5743	-0.770616	-1.29339	-1.03184	-1.2131
A_75_P01011203	chr1:000114597-000114656		-0.730061	-0.37207	-0.679182	-0.381156	-0.59181	-0.323158	-0.854307	-0.598215	-0.718058	-0.714117	-1.0502	-0.791879	-0.982426	-0.7193	-1.14962	-1.33039	-1.20884	-1.0051
A_75_P01011227	chr1:000114854-000114913		-0.0910608	-0.18607	-0.280182	0.283844	0.21719	0.149842	-0.519307	-0.372215	-0.630058	-0.287117	-0.0981969	-0.540879	-0.484426	-0.2373	-0.442616	-0.802392	-0.733839	-0.425098
A_75_P01011243	chr1:000115039-000115086		-0.173061	-0.32707	-0.454182	0.0408435	0.0341905	-0.130158	-0.409307	-0.337215	-0.921058	-0.217117	-0.0401969	-0.557879	-0.654426	-0.4983	-0.715616	-0.755392	-0.699839	-0.612098
A_75_P01011255	chr1:000115197-000115256		0.312939	-0.19307	-0.490182	0.164844	0.36819	-0.0211579	-0.408307	-0.159215	-0.439058	0.089883	0.108803	-0.115879	-0.479426	-0.3293	-0.427616	-0.585392	-0.587839	-0.235098
A_75_P01011279	chr1:000115419-000115478		0.525939	-0.29807	-0.578182	-0.299156	0.35119	0.456842	-0.669307	-0.0102146	0.195942	-0.394117	-0.164197	-0.846879	-0.753426	-0.7033	-0.231616	-0.703392	-0.873839	-0.432098
A_75_P01011291	chr1:000115574-000115629		-0.256061	-0.44407	-0.694182	-0.0861565	-0.35681	-0.0781579	-0.963307	-0.304215	-0.643058	-0.657117	-0.855197	-1.28088	-1.09043	-1.0733	-1.02562	-0.996392	-1.03484	-0.512098
A_75_P01011306	chr1:000115733-000115792		-0.0880608	-0.32407	-0.288182	0.324844	0.0861905	0.270842	-0.239307	0.282785	-0.208058	-0.164117	-0.419197	-0.911879	-0.646426	-0.4953	-0.562616	-0.629392	-0.328839	0.0869024
A_75_P01011334	chr1:000115996-000116055		-0.297061	-0.59507	-0.458182	-0.0701565	-0.20081	0.182842	-0.369307	0.173785	-0.390058	-0.270117	-0.719197	-0.937879	-0.901426	-0.5603	-0.814616	-0.818392	-0.290839	-0.0220976
A_75_P01011365	chr1:000116311-000116370		-0.158061	-0.49107	-0.630182	0.0878435	-0.0848095	0.274842	-0.334307	0.395785	-0.0420575	0.100883	-0.400197	-0.878879	-0.738426	-0.5273	-0.829616	-0.848392	-0.372839	0.248902
A_75_P01011384	chr1:000116505-000116557		0.354939	-0.25307	-0.456182	0.241844	0.61719	0.726842	-0.115307	-0.134215	-0.168058	0.072883	0.192803	-0.850879	-0.813426	-0.9353	-0.539616	-0.773392	-0.508839	-0.132098
A_75_P01011399	chr1:000116650-000116709		-0.186061	-0.22607	-0.328182	0.329844	0.23719	0.652842	-0.139307	-0.304215	-0.169058	0.110883	-0.323197	-0.608879	-0.736426	-0.6853	-0.738616	-0.619392	-0.527839	0.303902
A_75_P01011426	chr1:000116938-000116997		-0.293061	-0.48907	-0.483182	0.419844	0.24319	0.549842	0.0366934	-0.0782146	-0.126058	0.307883	-0.185197	-0.607879	-0.310426	-0.4343	-0.543616	-0.281392	-0.367839	0.702902
A_75_P01011460	chr1:000117274-000117333		-0.576061	-0.80207	-0.535182	-0.390156	-0.55381	-0.340158	-0.627307	-0.584215	-0.313058	0.180883	-0.660197	-0.524879	-0.311426	-0.4343	-0.689616	-0.474392	-0.533839	0.166902
A_75_P01011501	chr1:000117636-000117695		-0.660061	-1.14207	-0.329182	-0.517156	-0.57581	-0.525158	-0.456307	-0.551215	-0.251058	0.161883	-0.484197	-0.320879	-0.276426	-0.1363	-0.569616	0.0306078	-0.00383905	0.520902
A_75_P01011521	chr1:000117814-000117873		-0.724061	-1.28907	-0.539182	-0.564156	-0.64281	-0.590158	-0.558307	-0.580215	-0.213058	0.353883	-0.502197	-0.331879	-0.347426	-0.2073	-0.436616	-0.110392	0.031161	0.548902
A_75_P01011539	chr1:000117995-000118054		-0.703061	-1.31907	-0.871182	-1.05416	-0.69981	-0.568158	-0.921307	-0.637215	-0.367058	0.400883	-0.430197	-0.235879	-0.339426	-0.4063	-0.478616	0.0226078	-0.133839	0.104902
A_75_P01011555	chr1:000118162-000118221		-0.882061	-1.63007	-1.21518	-1.51416	-1.22981	-1.18916	-1.59331	-1.45421	-0.380058	0.257883	-0.521197	-0.390879	-0.431426	-0.7413	-0.522616	0.415608	-0.121839	0.259902
A_75_P01011576	chr1:000118398-000118457		-1.35506	-2.28207	-1.63918	-2.09616	-1.76581	-1.80616	-1.53931	-1.44921	-0.563058	-0.113117	-1.3412	-0.922879	-0.821426	-1.1303	-0.850616	0.685608	-0.139839	0.286902
A_75_P01011595	chr1:000118600-000118658		-1.45006	-2.00107	-1.30818	-1.69716	-1.75781	-1.50516	-1.25831	-1.46721	-0.494058	-0.230117	-1.2352	-0.984879	-1.02743	-1.3713	-0.959616	-0.127392	-0.114839	0.463902
A_75_P01011609	chr1:000118759-000118818		-1.09206	-1.53507	-1.02118	-1.41916	-1.27681	-0.934158	-0.949307	-0.948215	-0.0900575	-0.079117	-1.0312	-1.05488	-0.841426	-1.1413	-0.796616	-0.265392	-0.082839	0.325902
A_75_P01011641	chr1:000119041-000119100		-1.69606	-1.48207	-0.993182	-1.04116	-1.53181	-0.788158	-1.30831	-0.611215	-0.0470575	-0.169117	-1.7882	-1.60388	-1.79643	-1.5323	-1.58762	-0.966392	-0.602839	-0.328098
A_75_P01011666	chr1:000119266-000119324		-1.80406	-1.30207	-1.18718	-0.960156	-1.49681	-0.845158	-1.26131	-0.613215	0.140942	-0.322117	-1.8572	-1.53488	-1.73043	-1.5153	-1.49362	-1.23539	-0.825839	-0.594098
A_75_P01011696	chr1:000119560-000119619		-1.93006	-1.75907	-1.64818	-2.01516	-1.99581	-1.76516	-1.71531	-1.48121	-0.647058	-0.090117	-1.7722	-1.35588	-1.16443	-1.4663	-1.44462	-0.630392	-0.678839	-0.857098
A_75_P01011727	chr1:000119860-000119919		-0.958061	0.01293	-0.239182	-0.543156	-0.73581	-0.860158	-0.0713066	0.362785	-0.337058	-0.409117	-0.792197	-0.301879	-0.270426	-0.7003	-0.900616	-0.0323922	0.136161	-0.268098
A_75_P01011748	chr1:000120059-000120118		-0.782061	0.35393	0.0338183	-0.508156	-0.41181	-0.422158	0.226693	0.302785	0.0789425	-0.123117	-0.530197	-0.0978789	-0.402426	-0.7993	-0.843616	-0.0573922	0.000160955	-0.600098
A_75_P01011769	chr1:000120272-000120331		-0.973061	0.26693	0.0138183	-0.0711565	-0.35381	-0.394158	0.320693	0.261785	0.0309425	0.011883	-0.359197	-0.0978789	-0.243426	-0.3983	-0.727616	-0.0453922	0.217161	-0.332098
A_75_P01011792	chr1:000120499-000120555		-0.583061	0.18193	0.392818	0.195844	0.0671905	-0.0991579	0.210693	0.0467854	0.0649425	0.305883	-0.195197	0.0721211	-0.121426	-0.3563	0.0353837	0.537608	0.644161	0.0089024
A_75_P01011809	chr1:000120671-000120730		-0.802061	0.36993	0.556818	0.727844	0.23019	0.172842	0.715693	0.914785	0.227942	0.528883	-0.380197	0.254121	0.111574	0.0817002	-0.0746163	0.585608	0.949161	0.702902
A_75_P01011835	chr1:000120939-000120994		-0.692061	0.18993	0.370818	0.337844	-0.18481	-0.0441579	0.570693	0.820785	0.338942	0.313883	-0.278197	-0.0908789	-0.135426	-0.0642998	-0.0786164	0.359608	0.784161	0.516902
A_75_P01011847	chr1:000121076-000121132		-0.481061	0.21993	0.312818	-0.199156	-0.20881	-0.284158	0.112693	0.392785	0.199942	-0.045117	-0.561197	-0.158879	-0.222426	-0.3163	-0.212616	0.453608	0.439161	0.262902
A_75_P01011863	chr1:000121242-000121301		-0.261061	0.33293	0.459818	0.226844	0.27519	-0.159158	0.387693	0.445785	0.404942	0.394883	0.0368031	0.204121	0.403574	0.0487002	0.221384	0.595608	0.673161	0.508902
A_75_P01011885	chr1:000121460-000121518		-0.820061	0.18193	0.365818	0.0578435	-0.20481	-0.355158	0.0726934	-0.298215	0.0479425	0.039883	-0.632197	0.0921211	0.282574	-0.3093	-0.259616	0.308608	0.392161	0.242902
A_75_P01011920	chr1:000121785-000121841		-1.01306	0.19793	0.499818	0.321844	-0.0628095	-0.225158	0.453693	0.192785	-0.0450575	0.342883	-0.583197	-0.211879	-0.0974265	-0.2603	-0.166616	0.147608	0.376161	0.350902
A_75_P01011938	chr1:000121957-000122013		-0.655061	0.51093	0.583818	0.729844	0.11419	0.210842	0.837693	0.534785	0.230942	0.605883	-0.139197	0.102121	0.00257351	0.00270015	0.0573837	0.332608	0.767161	0.830902
A_75_P01011965	chr1:000122237-000122295		-0.500061	0.35293	0.126818	-0.0901565	0.24819	0.0288421	0.309693	0.299785	0.446942	0.282883	-0.413197	-0.00987888	-0.0824265	-0.3643	0.112384	0.345608	0.393161	0.479902
A_75_P01011984	chr1:000122430-000122487		-0.678061	0.09193	0.306818	0.205844	-0.19781	-0.293158	0.420693	0.571785	0.331942	0.373883	-0.714197	-0.0128789	0.128574	0.0357002	-0.497616	0.459608	0.503161	0.509902
A_75_P01011999	chr1:000122586-000122645		-0.722061	0.10193	0.161818	0.106844	-0.31581	-0.290158	0.188693	0.456785	0.366942	0.425883	-0.439197	0.226121	0.351574	-0.0502998	-0.466616	0.496608	0.546161	0.418902
A_75_P01012039	chr1:000122957-000123015		-0.984061	0.07893	0.296818	0.180844	-0.45881	-0.508158	0.453693	0.362785	-0.0820575	-0.162117	-0.479197	-0.126879	0.0305735	-0.1303	-0.530616	0.419608	0.525161	0.283902
A_75_P01012058	chr1:000123157-000123215		-0.740061	0.38393	0.293818	0.0328435	-0.40981	-0.216158	0.183693	0.625785	0.136942	0.129883	-0.557197	-0.387879	-0.605426	-0.5143	-0.725616	0.277608	0.274161	0.0059024
A_75_P01012099	chr1:000123537-000123596		-0.707061	0.15693	0.487818	0.203844	-0.25281	-0.172158	0.216693	0.0897854	0.445942	0.205883	-0.464197	-0.227879	-0.408426	-0.3553	-0.541616	0.276608	0.365161	0.238902
A_75_P01012121	chr1:000123747-000123806		-0.905061	0.23093	0.511818	0.468844	-0.20881	-0.0231579	0.313693	0.245785	0.115942	0.132883	-0.138197	0.0791211	-0.0964265	0.0947002	-0.394616	0.201608	0.432161	0.644902
A_75_P01012146	chr1:000124041-000124088		-1.03106	-0.17907	0.205818	-0.335156	-0.46481	-0.541158	0.0396934	0.0497854	0.120942	-0.238117	-0.416197	-0.275879	-0.478426	-0.5123	-0.452616	0.0556078	0.034161	0.0169024
A_75_P01012160	chr1:000124182-000124241		-1.06406	-0.30907	-0.0791817	-0.450156	-0.57281	-0.705158	-0.0623066	-0.0152146	-0.215058	-0.322117	-0.585197	-0.362879	-0.195426	-0.2553	-0.443616	0.155608	0.107161	0.117902
A_75_P01012177	chr1:000124353-000124412		-0.988061	-0.65807	-0.223182	-0.585156	-0.75881	-1.04716	-0.269307	-0.186215	-0.0740575	-0.299117	-0.622197	0.222121	0.165574	0.1287	-0.0176163	0.760608	0.650161	0.312902
A_75_P01012208	chr1:000124642-000124701		-0.240061	-0.13707	-0.182182	-0.117156	-0.32081	-0.443158	0.0956934	0.183785	-0.184058	-0.241117	-0.293197	0.259121	0.288574	0.2647	0.00138365	0.666608	0.227161	0.123902
A_75_P01012229	chr1:000124839-000124897		-0.0360608	0.69693	0.215818	0.324844	0.0751905	-0.124158	0.434693	0.391785	-0.357058	-0.517117	-0.0521969	0.266121	0.324574	0.0707002	-0.135616	0.158608	0.013161	-0.437098
A_75_P01012244	chr1:000125020-000125079		0.0679392	1.08093	0.651818	1.16484	0.68119	0.401842	0.846693	1.09179	0.0139425	-0.310117	0.369803	0.500121	0.505574	0.3787	0.253384	0.200608	0.183161	0.0679024
A_75_P01012290	chr1:000125448-000125507		0.456939	1.16093	1.04282	1.28584	0.95419	0.904842	1.14769	0.886785	0.422942	0.061883	1.0678	0.976121	0.898574	0.7197	0.581384	0.624608	1.02216	0.534902
A_75_P01012314	chr1:000125694-000125753		0.409939	0.54493	0.699818	0.789844	0.53119	0.207842	0.684693	0.600785	0.486942	0.459883	0.399803	0.827121	0.895574	0.5637	0.332384	0.746608	1.03216	0.815902
A_75_P01012335	chr1:000125917-000125976		0.743939	0.58293	0.704818	0.677844	0.79819	0.492842	0.896693	0.384785	0.608942	0.544883	0.964803	0.551121	0.899574	0.5037	0.461384	0.706608	0.747161	0.436902
A_75_P01012367	chr1:000126223-000126282		0.585939	0.62693	0.582818	0.643844	0.66819	0.629842	0.933693	0.770785	0.655942	0.248883	0.713803	0.118121	0.256574	0.0917002	-0.0176163	0.350608	0.609161	0.252902
A_75_P01012393	chr1:000126524-000126583		0.253939	0.49293	0.361818	0.216844	0.15319	0.409842	0.664693	0.526785	0.0899425	0.083883	0.352803	0.301121	0.456574	0.2077	0.187384	0.473608	0.620161	0.212902
A_75_P01012446	chr1:000127032-000127091		-0.136061	0.12093	-0.00218174	0.0918435	0.10719	0.131842	0.0346934	0.522785	0.0399425	0.452883	-0.409197	-0.354879	-0.136426	0.0387002	-0.331616	-0.273392	-0.032839	-0.238098
A_75_P01012475	chr1:000127322-000127378		-0.453061	0.17593	-0.256182	0.0348435	-0.21881	0.125842	-0.302307	0.0147854	-0.317058	0.231883	-0.862197	-0.683879	-0.254426	-0.2183	-0.547616	-0.594392	-0.193839	-0.294098
A_75_P01012490	chr1:000127508-000127567		-0.677061	0.03793	-0.350182	0.143844	-0.0858095	-0.146158	-0.494307	-0.0852146	-0.291058	0.074883	-0.597197	-0.586879	-0.262426	0.1597	-0.185616	-0.478392	-0.340839	0.229902
A_75_P01012518	chr1:000127783-000127838		-0.921061	-0.38307	-0.339182	-0.372156	-0.42881	-0.705158	-0.747307	-0.426215	-0.777058	-0.134117	-1.0202	-0.240879	-0.100426	-0.00429985	-0.127616	-0.426392	-0.240839	-0.445098
A_75_P01012541	chr1:000128042-000128101		-0.510061	-0.39607	-0.241182	-0.410156	-0.54781	-0.616158	-0.162307	0.0197854	-0.342058	-0.018117	-0.646197	0.0151211	0.411574	0.6137	0.518384	0.388608	0.249161	0.0189024
A_75_P01012556	chr1:000128196-000128255		-0.356061	-0.28407	-0.0821817	-0.299156	-0.30181	-0.346158	0.0816934	-0.373215	0.0659425	-0.156117	-0.107197	0.443121	0.872574	1.0307	0.862384	0.753608	0.497161	0.542902
A_75_P01012572	chr1:000128361-000128418		0.123939	0.17593	0.260818	-0.0831565	0.12519	-0.145158	0.0866934	-0.119215	0.0329425	-0.366117	0.420803	0.479121	0.643574	0.6997	1.18538	0.535608	0.250161	-0.0400976
A_75_P01012584	chr1:000128500-000128557		-0.339061	0.18793	0.246818	-0.00515649	-0.0478095	-0.127158	0.186693	0.223785	-0.288058	-0.591117	-0.201197	0.0431211	0.385574	0.5317	0.747384	0.141608	0.130161	-0.261098
A_75_P01012606	chr1:000128709-000128763		0.00693922	0.37493	0.376818	0.205844	0.22019	0.181842	0.268693	-0.0522146	-0.141058	-0.664117	0.274803	0.140121	0.311574	0.3927	0.654384	-0.0353922	0.177161	-0.523098
A_75_P01012638	chr1:000129043-000129102		0.224939	0.20493	0.169818	-0.285156	0.0581905	-0.236158	-0.0363066	-0.397215	-0.136058	-0.717117	0.0388031	0.0421211	0.185574	0.1637	0.623384	-0.0363922	0.279161	-0.780098
A_75_P01012667	chr1:000129362-000129421		-0.368061	0.36493	-0.148182	0.0608435	-0.36781	0.487842	0.295693	0.714785	-0.0130575	-0.561117	-0.504197	-0.351879	-0.495426	-0.1233	-0.0466164	-0.813392	0.022161	-0.794098
A_75_P01012681	chr1:000129523-000129571		-0.608061	0.13893	-0.264182	-0.0461565	-0.65381	0.321842	0.157693	0.727785	-0.412058	-0.591117	-0.861197	-0.420879	-0.637426	-0.0862998	0.0643837	-0.766392	-0.016839	-0.593098
A_75_P01012697	chr1:000129699-000129755		-0.394061	0.21493	0.147818	0.238844	-0.29981	0.595842	0.285693	0.938785	-0.171058	-0.455117	-0.678197	-0.318879	-0.465426	0.0337002	0.509384	-0.556392	0.277161	-0.526098
A_75_P01012725	chr1:000130007-000130061		-0.0660608	0.75193	0.350818	0.524844	0.49119	0.824842	0.442693	-0.0652146	-0.524058	-0.359117	0.210803	0.460121	0.0955735	0.5547	1.25538	-0.567392	-0.00883905	-0.932098
A_75_P01012739	chr1:000130157-000130213		0.0219392	0.75693	0.566818	0.658844	0.72919	0.885842	0.625693	-0.110215	-0.313058	-0.303117	0.470803	0.737121	0.519574	1.1167	1.73738	-0.289392	0.050161	-0.870098
A_75_P01012753	chr1:000130328-000130378		-0.340061	0.48093	0.416818	0.368844	0.41119	0.477842	0.669693	0.177785	-0.175058	-0.499117	0.524803	0.586121	0.590574	1.1777	1.67538	0.0826078	0.080161	-0.968098
A_75_P01012776	chr1:000130543-000130602		0.557939	0.70893	0.699818	0.489844	0.39119	0.720842	0.889693	0.868785	0.0449425	-0.263117	0.808803	1.35212	1.27257	1.4957	1.87438	0.527608	0.586161	-0.321098
A_75_P01012796	chr1:000130727-000130786		1.76894	1.68293	1.40582	1.17284	0.98819	1.50684	1.58269	1.28279	0.812942	-0.033117	1.5068	1.92512	1.83157	1.7277	2.45038	0.947608	0.782161	-0.0260976
A_75_P01012813	chr1:000130910-000130967		1.86894	1.85393	1.24082	1.56184	1.10519	1.81084	1.75069	2.19779	1.21994	0.043883	1.5968	1.98912	1.74357	1.9627	2.29138	0.924608	1.05016	0.234902
A_75_P01012837	chr1:000131163-000131222		1.86094	1.88693	1.30582	1.38484	1.09519	2.02384	1.80669	1.80879	1.25494	0.029883	1.8598	1.79912	1.59857	1.7597	2.28038	0.883608	1.18316	-0.102098
A_75_P01012852	chr1:000131344-000131393		1.30594	1.74893	1.26382	1.18084	0.65819	1.50084	1.46269	1.70279	0.648942	-0.346117	1.4318	1.69712	1.16657	1.4627	1.61938	0.499608	1.08116	-0.191098
A_75_P01012883	chr1:000131648-000131699		1.31394	1.54593	1.26182	1.41484	0.84819	1.52784	1.55669	1.98779	0.637942	-0.072117	1.4948	1.46112	1.13957	1.6607	1.77238	0.607608	1.13016	0.0639024
A_75_P01012909	chr1:000131922-000131976		1.39894	0.82593	0.940818	0.978844	0.65219	1.23184	1.21269	1.50279	0.560942	0.018883	1.3328	1.77412	1.22657	1.5747	2.05538	1.05561	1.43816	0.706902
A_75_P01012926	chr1:000132118-000132177		0.657939	0.14693	0.297818	-0.147156	-0.17481	0.00484212	0.301693	0.329785	0.172942	-0.124117	0.431803	1.13412	1.02557	1.1377	1.35938	0.732608	0.827161	0.165902
A_75_P01012945	chr1:000132329-000132386		0.607939	0.67193	0.424818	0.666844	0.34319	0.711842	0.655693	1.16179	0.135942	-0.491117	0.174803	0.470121	0.367574	0.4947	0.749384	-0.468392	0.218161	-0.0340976
A_75_P01012965	chr1:000132548-000132605		-0.0880608	0.19993	-0.0541817	0.126844	0.0771905	0.340842	0.0466934	-0.202215	-0.550058	-0.608117	-0.210197	-0.0108789	-0.307426	-0.2923	-0.179616	-1.03139	-0.195839	-0.738098
A_75_P01013008	chr1:000132979-000133038		-0.833061	-0.54907	-0.587182	-0.396156	-0.81681	-0.116158	-0.634307	0.0977854	-0.0370575	-0.092117	-0.465197	-0.860879	-1.02143	-0.9063	-0.879616	-0.849392	-0.710839	-0.126098
A_75_P01013024	chr1:000133130-000133189		-0.723061	-0.49407	-0.582182	-0.357156	-0.83181	-0.219158	-0.684307	0.358785	-0.286058	0.150883	-0.661197	-0.641879	-0.766426	-0.7723	-0.725616	-0.857392	-0.665839	-0.174098
A_75_P01013052	chr1:000133420-000133478		-0.142061	-0.09607	-0.384182	-0.228156	-0.17381	0.192842	-0.410307	0.363785	0.320942	0.130883	-0.0961969	-0.644879	-0.903426	-0.6593	-0.321616	-0.648392	-0.352839	-0.0100976
A_75_P01013066	chr1:000133565-000133624		-0.396061	-0.30007	-0.248182	-0.292156	-0.25781	0.0228421	-0.383307	-0.131215	-0.156058	-0.045117	-0.171197	-0.608879	-0.698426	-0.6443	-0.607616	-0.602392	-0.523839	0.0629024
A_75_P01013102	chr1:000133954-000134011		0.114939	-0.17507	-0.140182	-0.272156	-0.0538095	-0.0481579	-0.130307	-0.501215	-0.264058	0.188883	-0.119197	0.0971211	-0.119426	-0.2263	-0.113616	-0.0373922	0.067161	0.517902
A_75_P01013134	chr1:000134282-000134340		-0.472061	-0.79007	-0.213182	-0.155156	-0.41881	-0.484158	0.00469336	-0.339215	-0.158058	-0.00811697	-0.398197	-0.0238789	-0.0164265	-0.2333	0.0323836	0.247608	0.424161	0.304902
A_75_P01013159	chr1:000134556-000134615		-0.631061	-0.45807	-0.120182	-0.381156	-0.36581	-0.292158	-0.384307	-0.546215	-0.131058	0.361883	-0.538197	-0.393879	-0.471426	-0.5683	-0.490616	0.0426078	0.023161	-0.0700976
A_75_P01013179	chr1:000134759-000134818		-0.684061	-0.38007	-0.0961817	-0.314156	-0.25881	0.0818421	-0.425307	-0.296215	-0.0350575	0.426883	-0.540197	-0.646879	-0.793426	-0.4963	-0.628616	-0.393392	-0.306839	-0.291098
A_75_P01013217	chr1:000135124-000135183		-0.552061	-0.40407	-0.107182	0.0358435	0.28919	-0.131158	-0.392307	-0.926215	-0.204058	-0.218117	-0.555197	-0.920879	-0.522426	-0.4633	-0.520616	-0.670392	-0.336839	-0.0200976
A_75_P01013246	chr1:000135426-000135482		-0.940061	-0.43407	-0.282182	-0.344156	-0.33681	-0.326158	-0.308307	-0.198215	-0.451058	-0.109117	-1.0312	-1.10488	-0.806426	-0.9403	-0.972616	-0.882392	-0.618839	-0.504098
A_75_P01013281	chr1:000135770-000135829		-0.524061	-0.81707	-0.558182	-0.513156	-0.34381	-0.639158	-0.444307	-0.337215	-0.168058	-0.205117	-0.478197	-0.362879	-0.103426	-0.4273	-0.0856163	0.323608	-0.161839	0.0639024
A_75_P01013300	chr1:000135967-000136026		-0.666061	-0.65707	-0.580182	-0.402156	-0.20581	-0.741158	-0.615307	-0.672215	-0.442058	-0.223117	-0.759197	-0.803879	-0.523426	-0.4653	-0.298616	-0.196392	-0.158839	-0.0480976
A_75_P01013311	chr1:000136112-000136169		-0.649061	-0.46707	-0.291182	-0.298156	-0.0148095	-0.709158	-0.285307	-0.938215	-0.716058	-0.180117	-0.657197	-0.882879	-0.566426	-0.6563	-0.468616	-0.434392	-0.431839	-0.0940976
A_75_P01013327	chr1:000136279-000136338		-0.429061	-0.25607	-0.193182	-0.238156	0.00419047	-0.618158	-0.289307	-0.706215	-0.427058	-0.102117	-0.916197	-0.961879	-0.685426	-0.7133	-0.440616	-0.683392	-0.729839	-0.258098
A_75_P01013341	chr1:000136423-000136479		-0.0780608	0.02993	-0.259182	-0.0771565	0.15619	-0.450158	-0.389307	-0.580215	0.149942	-0.103117	-0.745197	-0.718879	-0.533426	-0.6993	-0.309616	-0.457392	-0.704839	-0.338098
A_75_P01013363	chr1:000136645-000136704		-1.00206	-1.14407	-0.219182	-0.673156	-0.59881	-1.07316	-0.652307	-1.05321	-0.667058	-0.485117	-0.693197	-0.409879	-0.179426	-0.1703	0.188384	0.463608	-0.065839	-0.302098
A_75_P01013379	chr1:000136810-000136869		-0.761061	-0.77807	-0.00318174	-0.389156	-0.34181	-1.04216	-0.531307	-0.670215	-0.614058	-0.241117	-0.647197	-0.250879	0.0155735	0.0807002	0.253384	0.525608	0.237161	0.199902
A_75_P01013395	chr1:000136993-000137048		-0.567061	-0.21607	0.101818	-0.110156	-0.25881	-0.815158	-0.311307	-0.804215	-0.590058	-0.415117	-0.729197	-0.240879	-0.543426	-0.7343	-0.173616	-0.109392	-0.588839	-0.626098
A_75_P01013415	chr1:000137199-000137258		0.148939	0.31493	-0.120182	-0.0311565	0.19719	-0.473158	-0.269307	-0.108215	-0.102058	-0.441117	-0.714197	-0.442879	-0.719426	-0.9833	-0.201616	-0.466392	-0.557839	-0.713098
A_75_P01013435	chr1:000137396-000137455		0.0559392	0.54993	0.535818	0.389844	0.29519	0.0628421	0.128693	0.489785	0.411942	-0.00711697	-0.380197	-0.0748789	0.267574	0.0337002	0.339384	0.402608	0.046161	0.136902
A_75_P01013466	chr1:000137718-000137777		0.0379392	0.49193	0.491818	0.315844	0.31019	0.0538421	0.0576934	-0.204215	0.125942	0.276883	-0.141197	0.214121	0.625574	0.5267	0.749384	0.643608	0.404161	0.0349024
A_75_P01013483	chr1:000137857-000137916		0.148939	0.39593	-0.0991817	-0.0741565	-0.0898095	-0.275158	-0.318307	-0.212215	-0.265058	-0.037117	-0.137197	-0.0888789	0.145574	0.0867002	0.0743836	-0.178392	0.065161	-0.912098
A_75_P01013509	chr1:000138112-000138171		0.282939	0.72093	0.0728183	0.289844	0.36719	0.187842	0.0946934	-0.171215	-0.0640575	-0.017117	-0.0151969	-0.326879	-0.262426	-0.1523	-0.0326164	-0.602392	-0.432839	-0.870098
A_75_P01013529	chr1:000138317-000138376		0.301939	0.65093	0.134818	0.448844	0.47919	0.0248421	-0.0373066	0.263785	0.0869425	-0.323117	-0.00619688	-0.348879	-0.321426	-0.1743	-0.151616	-0.801392	-0.781839	-0.667098
A_75_P01013565	chr1:000138668-000138727		-0.613061	-0.56107	-0.234182	-0.639156	-0.51881	-1.19016	-0.511307	-0.853215	-0.837058	-0.305117	-0.457197	-0.0918789	0.0735735	-0.00929985	0.153384	0.0696078	-0.116839	-0.0960976
A_75_P01013576	chr1:000138806-000138865		-0.765061	-0.51707	0.0368183	-0.437156	-0.38681	-1.41516	-0.121307	-0.771215	-0.443058	-0.272117	-0.605197	0.161121	0.0835735	0.2247	0.545384	0.410608	0.288161	0.195902
A_75_P01013595	chr1:000139027-000139085		-0.694061	0.22793	0.406818	-0.229156	-0.46481	-1.18716	0.530693	-0.0802146	-0.0340575	-0.492117	-0.590197	0.868121	0.654574	0.8137	1.48838	1.05861	0.903161	-0.247098
A_75_P01013621	chr1:000139288-000139347		-0.807061	0.79793	0.750818	-0.355156	-0.91381	-0.808158	1.11769	1.47279	1.48294	0.327883	-0.322197	1.86312	2.04557	1.3047	1.45138	2.66661	2.20916	1.1709
A_75_P01013634	chr1:000139438-000139497		-0.0920608	1.82493	1.65282		0.13719	0.327842	2.65269	3.13279	2.48794	0.983883	0.675803	2.58912	2.50957	2.2467	1.87738	2.94661	3.02216	2.1729
A_75_P01013652	chr1:000139643-000139692		0.392939	2.89093	2.29582	1.78184	0.80819	1.21184	3.27369	3.34979	2.37894	1.15888	1.5358	2.82012	2.50257	2.2177	1.96438	2.92061	3.32916	1.8609
A_75_P01013705	chr1:000140134-000140192		0.674939	2.93293	2.29982	2.10684	1.08319	1.28484	3.17569	3.71079	2.60494	0.859883	1.3898	2.74712	2.53957	2.0727	2.06138	2.30161	3.02916	1.5719
A_75_P01013805	chr1:000141171-000141216		1.43094	3.74393	3.27182	2.85984	1.84819	2.07984	4.00469	3.47579	2.70494	0.639883	2.3128	3.43412	3.18157	2.7447	3.08538	3.03361	3.38616	1.0959
A_75_P01013830	chr1:000141416-000141475		1.40294	3.85193	3.16482	2.81484	1.92719	1.90484	3.81069	3.68279	3.01294	0.613883	2.0878	3.32512	3.09057	2.6177	3.02038	2.84661	2.92816	0.840902
A_75_P01013842	chr1:000141556-000141611		0.976939	3.77693	3.01382	2.92484	1.75619	1.30984	3.81669	3.66379	2.47994	0.427883	1.6098	3.06212	2.80257	2.4757	2.52438	2.38561	2.57016	0.704902
A_75_P01013858	chr1:000141737-000141794		0.718939	2.50793	1.85482	1.44784	0.80219	0.931842	2.37069	2.05579	0.941942	-0.248117	1.0958	2.20112	2.14257	1.6657	1.91538	1.80261	1.33916	-0.258098
A_75_P01013894	chr1:000142098-000142157		2.80194	2.60493	2.04382	1.79584	1.51319	2.24384	2.29669	1.91379	1.32294	-0.246117	2.6428	2.35512	2.14257	1.8567	2.02838	1.36561	0.854161	-0.457098
A_75_P01013926	chr1:000142436-000142495		3.54294	2.91093	2.37882	2.33084	2.54019	2.89684	3.01469	2.77479	1.62194	0.091883	3.3518	2.94512	2.60057	2.1737	2.32638	1.41761	1.11916	0.229902
A_75_P01013940	chr1:000142594-000142653		3.40894	2.91793	2.22882	1.99884	2.54119	2.81284	2.73269	2.43679	1.39994	0.243883	3.3428	2.65312	2.39157	1.9677	2.25338	1.34961	1.26916	0.263902
A_75_P01013981	chr1:000143011-000143070		2.76994	2.65193	2.09882	1.75084	1.91119	2.59684	2.55169	2.46979	1.38094	0.376883	3.1108	2.56212	2.24357	2.0047	2.11638	1.95461	1.43716	0.358902
A_75_P01014006	chr1:000143256-000143315		3.14294	2.61493	2.18482		1.71119	2.48184	2.88469	2.86879	1.44194	0.516883	2.9978	2.74712	3.02657	2.8267	2.63838	2.44761	1.83816	0.959902
A_75_P01014026	chr1:000143448-000143507		2.46894	2.05093	1.55582	1.01684	1.12119	1.90484	2.16969	2.16779	0.781942	0.272883	2.2578	2.14812	2.42157	1.7657	1.84738	1.82161	1.04716	0.0739024
A_75_P01014046	chr1:000143668-000143727		2.27294	1.78793	1.12582	0.983844	1.25119	1.26884	1.60169	1.47779	0.925942	-0.076117	1.6518	1.38812	1.50057	1.1967	1.31138	1.11761	0.482161	-0.236098
A_75_P01014070	chr1:000143904-000143959		1.31794	1.04993	0.927818	0.807844	1.07919	0.630842	1.00169	0.635785	0.321942	-0.581117	1.0838	0.833121	0.920574	0.5637	0.946384	0.560608	0.243161	-0.407098
A_75_P01014091	chr1:000144106-000144162		0.141939	0.41893	0.513818	-0.0731565	0.26319	-0.246158	0.0226934	-0.0462146	-0.0830575	-0.611117	0.226803	0.149121	0.352574	0.0247002	0.208384	0.404608	-0.051839	-0.222098
A_75_P01014113	chr1:000144337-000144394		-0.852061	-0.30207	-0.122182	-0.229156	-0.16281	-0.784158	-0.238307	-0.499215	-0.684058	-0.565117	-0.436197	-0.0908789	0.0325735	-0.1113	-0.232616	0.225608	0.057161	-0.0400976
A_75_P01014137	chr1:000144582-000144641		-0.773061	-0.33707	-0.0561817	-0.0421565	-0.0468095	-0.642158	-0.348307	-0.503215	-0.0110575	-0.185117	-0.398197	-0.0288789	-0.0574265	-0.2743	-0.283616	0.103608	0.103161	0.298902
A_75_P01014168	chr1:000144835-000144893		-0.736061	-0.56207	-0.541182	-0.502156	-0.54881	-0.507158	-0.540307	-0.748215	0.0229425	-0.174117	-0.646197	-0.293879	-0.199426	-0.5983	-0.363616	0.0656078	0.083161	0.179902
A_75_P01014193	chr1:000145069-000145128		-0.752061	-0.72407	-0.293182	-0.392156	-0.59481	-0.598158	-0.490307	-0.737215	-0.561058	-0.163117	-0.658197	-0.504879	-0.258426	-0.7933	-0.556616	-0.0173922	0.097161	-0.0500976
A_75_P01014209	chr1:000145221-000145280		-0.547061	-0.57407	-0.139182	-0.186156	-0.40581	-0.542158	-0.277307	-0.372215	0.265942	0.010883	-0.463197	-0.306879	-0.201426	-0.1343	-0.290616	0.163608	0.352161	0.309902
A_75_P01014231	chr1:000145428-000145487		-0.632061	-0.73607	-0.375182	-0.375156	-0.48981	-0.650158	-0.578307	-0.231215	0.155942	0.121883	-0.581197	-0.136879	-0.277426	-0.1563	0.0793837	0.427608	0.567161	0.630902
A_75_P01014252	chr1:000145636-000145695		-0.919061	-0.78807	-0.0981817	-0.328156	-0.47281	-0.714158	-0.728307	-0.497215	-0.291058	0.00388303	-0.671197	-0.243879	-0.234426	-0.1983	-0.391616	0.271608	0.500161	0.681902
A_75_P01014290	chr1:000145992-000146051		-0.950061	-0.70307	-0.285182	-0.414156	-0.49481	-1.02416	-0.973307	-0.447215	-0.324058	-0.197117	-0.696197	-0.317879	-0.251426	-0.3333	-0.612616	0.0256078	0.219161	-0.0670976
A_75_P01014323	chr1:000146344-000146403		-0.367061	-0.21207	0.230818	0.453844	0.16719	-0.500158	-0.271307	0.210785	0.163942	0.404883	-0.0851969	0.0521211	0.236574	0.1257	0.284384	0.435608	0.682161	0.714902
A_75_P01014353	chr1:000146651-000146708		-0.161061	0.14093	0.294818	0.373844	0.31819	-0.283158	-0.211307	-0.0722146	0.342942	0.246883	-0.205197	-0.139879	-0.0984265	0.0397002	0.164384	-0.0633922	0.304161	0.201902
A_75_P01014379	chr1:000146912-000146971		-0.506061	-0.14107	-0.0451817	-0.189156	-0.17281	-0.459158	-0.647307	-0.520215	0.171942	0.130883	-0.410197	-0.278879	-0.345426	-0.0792998	-0.0966164	-0.0213922	0.115161	0.356902
A_75_P01014397	chr1:000147099-000147158		-0.361061	-0.15307	0.331818	0.206844	-0.0948095	-0.452158	-0.306307	0.0157854	0.357942	0.201883	-0.0761969	0.114121	-0.0154265	0.3157	0.0913836	0.219608	0.507161	0.715902
A_75_P01014424	chr1:000147363-000147422		-0.284061	-0.43707	-0.0651817	-0.392156	-0.33481	-0.659158	-0.274307	-0.479215	-0.404058	-0.000116972	-0.116197	0.152121	0.241574	0.0417002	0.245384	0.577608	0.115161	0.235902
A_75_P01014459	chr1:000147714-000147773		-0.132061	-0.19607	0.0198183	-0.364156	-0.13381	-0.483158	-0.0303066	-0.372215	-0.0280575	0.081883	0.312803	-0.0528789	0.0685735	-0.2293	0.197384	0.329608	0.059161	0.0689024
A_75_P01014478	chr1:000147880-000147938		-0.274061	0.29093	0.134818	-0.0951565	-0.0378095	-0.160158	0.142693	0.560785	0.466942	0.00188303	-0.0201969	-0.225879	-0.282426	-0.4483	-0.265616	0.00860776	-0.282839	0.0539024
A_75_P01014491	chr1:000148022-000148077		-0.497061	0.00193003	-0.112182	-0.355156	-0.40181	-0.376158	-0.0733066	-0.162215	-0.304058	-0.081117	-0.305197	-0.338879	-0.510426	-0.5593	-0.468616	-0.223392	-0.572839	-0.340098
A_75_P01014512	chr1:000148227-000148286		-0.393061	-0.25007	-0.0111817	-0.0231565	-0.15281	-0.415158	-0.0443066	-0.00921463	0.0569425	0.128883	-0.334197	-0.282879	-0.107426	-0.1053	-0.468616	-0.204392	-0.158839	0.157902
A_75_P01014552	chr1:000148638-000148697		-0.598061	-0.34407	0.0378183	0.267844	-0.26381	-0.113158	-0.420307	0.0967854	0.199942	0.354883	-0.408197	-0.296879	-0.236426	-0.2653	-0.661616	0.0706078	0.258161	0.0989024
A_75_P01014586	chr1:000148973-000149031		-0.571061	-0.09407	0.0908183	0.291844	-0.41081	-0.249158	-0.259307	0.163785	-0.0540575	0.423883	-0.446197	-0.359879	-0.296426	-0.0992998	-0.508616	-0.0313922	0.091161	0.221902
A_75_P01014602	chr1:000149140-000149199		-0.224061	-0.17007	-0.132182	-0.193156	-0.25981	-0.0631579	-0.236307	-0.590215	0.0179425	0.320883	-0.204197	-0.207879	-0.179426	-0.4523	-0.275616	0.0776078	0.023161	0.0049024
A_75_P01014623	chr1:000149317-000149374		-0.571061	-0.32507	-0.231182	-0.100156	-0.30081	0.0338421	-0.427307	0.0697854	-0.0430575	0.204883	-0.177197	-0.257879	-0.433426	-0.4123	-0.452616	-0.130392	0.053161	0.280902
A_75_P01014646	chr1:000149571-000149630		-0.934061	-0.40107	-0.417182	-0.723156	-0.58981	-0.378158	-0.697307	-0.536215	-0.563058	0.063883	-0.766197	-0.713879	-0.985426	-0.6913	-0.971616	-0.239392	-0.336839	-0.0290976
A_75_P01014660	chr1:000149713-000149770		-0.354061	-0.27607	-0.232182	-0.387156	-0.14781	-0.315158	-0.522307	-0.186215	-0.117058	0.181883	-0.252197	-0.417879	-0.516426	-0.2173	-0.331616	-0.0183922	-0.082839	0.337902
A_75_P01014679	chr1:000149904-000149963		-0.402061	-0.14707	0.0798183	-0.245156	0.0321905	-0.348158	-0.255307	-0.451215	-0.0650575	0.118883	-0.308197	-0.324879	-0.365426	-0.2363	-0.360616	-0.188392	-0.288839	0.111902
A_75_P01014706	chr1:000150158-000150217		-0.514061	-0.25307	-0.0411817	-0.0361565	0.0171905	-0.352158	-0.0203066	-0.442215	0.00394248	0.067883	-0.438197	-0.459879	-0.551426	-0.4183	-0.191616	-0.406392	-0.242839	0.0569024
A_75_P01014722	chr1:000150340-000150399		-0.821061	-0.20807	-0.112182	0.119844	-0.35081	-0.567158	-0.0283066	-0.400215	-0.391058	-0.017117	-0.614197	-0.223879	-0.485426	-0.3573	-0.568616	-0.423392	-0.138839	0.178902
A_75_P01014748	chr1:000150616-000150673		-0.738061	-0.24507	-0.236182	-0.149156	-0.30381	-0.509158	-0.368307	-0.532215	-0.0410575	-0.067117	-0.435197	-0.400879	-0.526426	-0.5813	-0.556616	-0.570392	-0.444839	-0.154098
A_75_P01014762	chr1:000150754-000150813		-0.403061	-0.18707	-0.296182	-0.113156	-0.18981	-0.644158	-0.492307	-0.476215	-0.120058	-0.305117	-0.457197	-0.460879	-0.640426	-0.5963	-0.421616	-0.669392	-0.532839	-0.322098
A_75_P01014782	chr1:000150964-000151023		-0.846061	-0.14507	-0.527182	-0.313156	-0.22981	-0.781158	-0.447307	-0.498215	-0.479058	-0.384117	-1.1192	-0.726879	-0.967426	-0.8833	-1.14362	-0.719392	-0.766839	-0.784098
A_75_P01014795	chr1:000151120-000151178		-0.437061	0.03793	-0.269182	0.120844	0.11619	-0.699158	-0.268307	0.0447854	-0.0250575	-0.145117	-0.897197	-0.535879	-0.576426	-0.2383	-0.714616	-0.307392	-0.444839	-0.239098
A_75_P01014819	chr1:000151365-000151424		-0.849061	-0.96207	-0.833182	-1.28916	-0.52881	-1.28116	-0.829307	-0.883215	-0.0520575	-0.233117	-0.787197	-0.335879	-0.295426	-0.3193	-0.605616	0.265608	-0.213839	-0.180098
A_75_P01014837	chr1:000151546-000151605		-0.122061	-0.61007	-0.718182	-1.17316	-0.49081	-1.02516	-0.581307	-0.448215	0.749942	0.585883	-0.609197	0.163121	0.184574		0.424384	0.0836078	0.138161	0.259902
A_75_P01014859	chr1:000151765-000151824		-0.516061	-0.70207	-0.778182	-1.04016	-0.78381	-1.12416	-0.747307	-0.474215	-0.411058	0.082883	-0.590197	-0.321879	-0.469426	-0.1633	-0.307616	-0.219392	-0.796839	-0.539098
A_75_P01014901	chr1:000152201-000152260		-0.135061	-0.15507	-0.501182	-0.267156	-0.43281	-0.515158	-0.409307	-0.418215	-0.532058	-0.175117	-0.223197	0.0711211	0.308574	0.0527002	-0.0916163	-0.103392	-0.344839	-0.338098
A_75_P01014916	chr1:000152366-000152425		0.333939	0.34093	-0.0971817	0.123844	-0.10381	-0.00915788	0.183693	0.467785	0.133942	-0.110117	-0.00019688	0.0471211	0.153574	0.3457	-0.0366163	-0.278392	-0.518839	-0.104098
A_75_P01014933	chr1:000152547-000152606		0.548939	0.59593	0.226818	0.370844	0.56419	0.338842	0.383693	0.400785	0.0379425	0.162883	0.405803	0.319121	-0.0204265	0.1057	0.135384	-0.304392	-0.512839	-0.227098
A_75_P01014976	chr1:000153000-000153059		0.979939	0.77793	0.294818	0.562844	0.78619	0.848842	0.548693	0.515785	0.593942	0.375883	0.939803	0.174121	-0.0544265	0.0717002	0.402384	-0.0793922	0.00616096	0.0689024
A_75_P01015021	chr1:000153409-000153468		0.420939	0.51093	0.447818	0.395844	0.30919	0.676842	0.514693	0.484785	0.0449425	0.184883	0.529803	0.322121	0.300574	0.2507	0.0643837	-0.0203922	0.242161	0.165902
A_75_P01015044	chr1:000153642-000153701		0.341939	0.49993	0.568818	0.233844	0.12819	0.752842	0.581693	0.398785	-0.0180575	0.286883	0.390803	0.274121	0.426574	0.4167	0.271384	0.239608	0.040161	0.150902
A_75_P01015068	chr1:000153883-000153942		1.16294	0.69293	0.619818	0.628844	0.38119	0.775842	0.808693	-0.104215	0.0339425	0.124883	0.957803	0.778121	0.737574	0.5317	1.03638	0.508608	0.122161	0.0839024
A_75_P01015100	chr1:000154240-000154295		0.562939	0.56393	0.0668183	-0.115156	-0.0408095	0.313842	-0.106307	0.168785	0.174942	-0.259117	0.138803	-0.127879	-0.234426	-0.2863	0.259384	-0.331392	-0.620839	-0.744098
A_75_P01015128	chr1:000154531-000154590		0.686939	0.47093	0.207818	0.391844	0.60519	0.299842	0.158693	-0.0972146	0.202942	-0.029117	0.595803	0.244121	0.271574	0.3937	0.624384	-0.0583922	-0.546839	-0.467098
A_75_P01015143	chr1:000154679-000154738		0.305939	0.03393	0.201818	-0.0291565	0.34819	-0.0351579	-0.133307	-0.546215	-0.00105752	0.065883	0.309803	0.00012112	0.282574	0.2347	0.492384	0.0546078	-0.382839	-0.442098
A_75_P01015170	chr1:000154956-000155014		-0.255061	-0.20207	0.241818	0.145844	-0.0618095	-0.590158	-0.179307	-0.529215	-0.381058	-0.438117	-0.350197	-0.207879	0.0365735	0.4387	0.192384	-0.292392	-0.326839	0.0359024
A_75_P01015190	chr1:000155152-000155210		-0.192061	0.11293	-0.0851817	-0.0801565	-0.15381	-0.304158	-0.189307	-0.515215	-0.262058	-0.530117	-0.350197	-0.631879	-0.285426	-0.1283	-0.0956164	-0.417392	-0.857839	-0.535098
A_75_P01015203	chr1:000155293-000155351		-0.203061	-0.00906997	-0.119182	-0.138156	-0.19981	-0.230158	-0.325307	-0.444215	-0.288058	-0.529117	-0.327197	-0.532879	-0.351426	-0.4013	-0.0326164	-0.393392	-0.678839	-0.428098
A_75_P01015222	chr1:000155481-000155540		-0.174061	0.24293	0.495818	0.353844	0.16619	0.132842	0.402693	0.307785	-0.159058	0.018883	-0.188197	0.0461211	0.0305735	0.1887	0.124384	-0.157392	0.017161	0.203902
A_75_P01015256	chr1:000155813-000155872		-0.123061	0.02893	0.112818	0.0798435	-0.14081	-0.112158	-0.117307	0.131785	-0.0580575	-0.114117	-0.310197	-0.271879	-0.389426	-0.2043	-0.359616	-0.513392	-0.309839	-0.211098
A_75_P01015270	chr1:000155959-000156018		-0.329061	0.09393	0.0198183	-0.0101565	0.0891905	-0.0211579	-0.107307	0.369785	-0.247058	-0.240117	-0.0761969	-0.333879	-0.319426	-0.3273	-0.463616	-0.621392	-0.411839	-0.241098
A_75_P01015299	chr1:000156232-000156291		-0.437061	0.24293	0.216818	0.278844	-0.32581	0.241842	-0.0593066	0.0497854	-0.278058	-0.286117	-0.0231969	-0.340879	-0.311426	-0.2473	-0.214616	-0.294392	-0.435839	-0.380098
A_75_P01015319	chr1:000156414-000156473		-0.177061	0.44793	0.199818	0.134844	-0.0538095	0.461842	0.178693	-0.0712146	0.0219425	-0.394117	0.104803	-0.0248789	0.140574	0.0807002	0.127384	-0.156392	-0.316839	-0.363098
A_75_P01015340	chr1:000156611-000156668		0.533939	0.57593	0.490818	0.457844	0.17419	0.570842	0.371693	0.506785	0.573942	0.150883	0.518803	0.335121	0.867574	0.6907	0.684384	0.390608	0.270161	0.305902
A_75_P01015375	chr1:000156971-000157030		0.0939392	-0.15207	0.0618183	0.0448435	-0.10981	-0.0141579	0.0326934	0.101785	-0.105058	-0.107117	-0.0591969	0.0521211	0.403574	-0.0782998	0.270384	0.322608	0.143161	0.0789024
A_75_P01015404	chr1:000157220-000157279		-0.0130608	0.02993	0.242818	0.266844	0.0241905	-0.225158	0.481693	0.381785	0.176942	-0.033117	0.210803	-0.0108789	0.411574	0.5737	0.224384	0.343608	0.468161	0.289902
A_75_P01015424	chr1:000157409-000157464		-0.363061	0.30493	0.176818	0.285844	0.0101905	-0.215158	0.474693	0.592785	-0.198058	0.050883	0.0288031	0.223121	0.407574	0.5547	0.0843837	0.235608	0.375161	0.289902
A_75_P01015460	chr1:000157766-000157825		-0.496061	0.46393	-0.00818174	-0.120156	-0.19081	-0.0571579	0.0766934	0.101785	0.204942	0.062883	-0.408197	-0.170879	-0.0284265	-0.0672998	-0.237616	-0.294392	-0.085839	-0.363098
A_75_P01015478	chr1:000157944-000158003		-0.297061	0.49893	0.0698183	0.0168435	-0.14981	0.318842	0.234693	0.0347854	0.338942	0.154883	-0.231197	0.0601211	0.169574	0.1317	0.194384	0.199608	0.122161	-0.424098
A_75_P01015501	chr1:000158186-000158245		-0.0110608	0.48493	0.272818	0.177844	0.35219	0.604842	0.481693	0.289785	0.446942	0.192883	0.397803	0.574121	0.599574	0.6467	0.660384	0.471608	0.308161	0.119902
A_75_P01015514	chr1:000158325-000158383		0.508939	0.64593	0.173818	0.100844	0.82419	0.458842	0.124693	0.382785	0.873942	0.235883	0.394803	0.497121	0.505574	0.8197	0.817384	0.563608	0.278161	-0.0070976
A_75_P01015541	chr1:000158598-000158654		-0.224061	0.07193	-0.328182	-0.0461565	-0.0128095	-0.0631579	-0.308307	-0.215215	-0.287058	-0.246117	-0.413197	-0.239879	0.0195735	0.1427	-0.0246163	-0.0113922	-0.194839	-0.353098
A_75_P01015582	chr1:000158966-000159025		-0.507061	-0.39607	-0.596182	-0.378156	-0.48081	-0.358158	-1.04031	-0.559215	-0.735058	-0.114117	-0.842197	-0.907879	-0.712426	-0.7933	-0.818616	-0.818392	-0.762839	-0.937098
A_75_P01015598	chr1:000159128-000159187		-0.280061	-0.27707	-0.344182	0.255844	0.0301905	-0.136158	-0.769307	-0.00221463	-0.527058	0.134883	-0.576197	-1.01288	-0.610426	-0.3343	-0.638616	-0.570392	-0.350839	-0.298098
A_75_P01015636	chr1:000159499-000159557		-0.591061	-0.51907	-0.803182	-0.0221565	-0.35981	-0.343158	-0.925307	-0.448215	-0.719058	-0.357117	-0.627197	-1.02588	-0.867426	-0.8213	-1.05762	-0.809392	-0.418839	-0.224098
A_75_P01015663	chr1:000159769-000159828		-0.300061	-0.87707	-0.755182	-0.544156	-0.40581	-0.478158	-0.574307	-0.410215	-0.118058	0.075883	-0.378197	-0.447879	-0.0494265	0.0917002	-0.0866163	0.208608	-0.136839	0.239902
A_75_P01015685	chr1:000160004-000160063		0.335939	-0.34107	-0.223182	-0.388156	-0.0408095	-0.406158	-0.374307	-0.705215	0.130942	0.228883	0.354803	0.183121	0.417574	0.3987	0.742384	0.551608	0.231161	0.211902
A_75_P01015705	chr1:000160192-000160251		-0.118061	-0.35707	-0.105182	-0.322156	-0.38981	-0.481158	-0.347307	-0.643215	-0.0600575	0.148883	0.299803	0.102121	0.455574	0.5007	0.640384	0.332608	0.155161	0.101902
A_75_P01016323	chr1:000166141-000166200		0.517939	0.19493	0.295818	0.345844	0.47719	-0.328158	-0.110307	0.102785	0.248942	-0.020117	0.786803	0.588121	0.855574	0.8917	1.21038	0.243608	0.143161	0.0529024
A_75_P01016350	chr1:000166406-000166465		-0.112061	-0.26407	-0.0441817	-0.385156	-0.16781	-0.248158	-0.599307	-0.389215	-0.600058	-0.303117	-0.0891969	-0.164879	0.302574	0.2267	0.449384	0.0316078	-0.232839	-0.310098
A_75_P01016370	chr1:000166600-000166659		0.268939	-0.04507	0.439818	0.263844	0.59619	0.139842	0.0526934	0.346785	0.252942	-0.293117	0.221803	0.00512112	0.404574	0.7337	0.500384	0.137608	0.280161	0.689902
A_75_P01016385	chr1:000166755-000166814		0.0719392	-0.22507	0.126818	-0.0641565	0.29519	-0.0571579	-0.189307	-0.295215	0.0599425	-0.024117	0.254803	0.00512112	0.204574	0.3427	0.324384	-0.000392242	0.00816095	0.219902
A_75_P01016402	chr1:000166934-000166992		-0.197061	-0.48607	-0.172182	0.0318435	-0.0118095	-0.158158	-0.337307	-0.0922146	-0.534058	-0.328117	-0.300197	-0.422879	-0.365426	-0.0502998	-0.302616	-0.595392	-0.423839	0.0379024
A_75_P01016423	chr1:000167138-000167197		-0.279061	0.07793	-0.260182	0.0698435	0.0481905	0.434842	-0.133307	0.106785	0.154942	0.170883	-0.139197	-0.292879	-0.340426	-0.5453	-0.536616	-0.562392	-0.209839	-0.0230976
A_75_P01016447	chr1:000167374-000167433		-0.583061	-0.16307	-0.619182	-0.462156	-0.57181	0.147842	-0.616307	-0.617215	-0.296058	-0.072117	-0.715197	-0.573879	-0.665426	-1.0833	-0.893616	-0.728392	-0.613839	-0.410098
A_75_P01016479	chr1:000167710-000167768		-0.236061	0.18093	-0.153182	0.235844	-0.31181	0.319842	-0.164307	-0.646215	-0.426058	0.278883	-0.213197	-0.291879	-0.537426	-0.5503	-0.760616	-0.595392	-0.524839	-0.183098
A_75_P01016509	chr1:000168001-000168059		-0.0370608	0.10493	-0.0231817	0.728844	0.30819	0.522842	0.0376934	-0.0512146	-0.204058	0.203883	0.0328031	-0.119879	-0.346426	-0.0702998	-0.574616	-0.640392	-0.432839	-0.0010976
A_75_P01016526	chr1:000168159-000168218		-0.490061	-0.19207	-0.345182	-0.0241565	-0.11881	0.145842	-0.350307	-0.504215	-0.405058	-0.207117	-0.0911969	-0.459879	-0.404426	-0.5073	-0.483616	-0.678392	-0.622839	-0.486098
A_75_P01016543	chr1:000168332-000168391		-0.365061	-0.20307	-0.325182	-0.0741565	-0.25981	-0.0941579	-0.362307	-0.525215	-0.233058	-0.251117	-0.0171969	-0.634879	-0.449426	-0.6703	-0.368616	-0.773392	-0.661839	-0.660098
A_75_P01016572	chr1:000168621-000168680		0.0389392	0.03693	-0.257182	-0.0121565	-0.17181	0.105842	-0.245307	-0.468215	-0.213058	-0.187117	0.205803	-0.319879	-0.340426	-0.4283	-0.581616	-0.565392	-0.646839	-0.389098
A_75_P01016613	chr1:000169027-000169086		-0.669061	-1.16607	-1.04018	-0.999156	-1.13381	-0.799158	-1.28431	-1.05921	-0.484058	-0.840117	-0.113197	-0.484879	-0.298426	-0.3513	-0.823616	-0.118392	-1.08784	0.0269024
A_75_P01016637	chr1:000169276-000169335		-0.695061	-1.71407	-1.73918	-1.55616	-1.77381	-1.19516	-1.51531	-1.48521	-0.681058	-0.727117	-0.428197	-0.932879	-0.951426	-0.7403	-1.06762	-0.375392	-0.817839	-0.761098
A_75_P01016657	chr1:000169465-000169523		-0.228061	-0.82407	-0.872182	-0.360156	-0.38381	0.238842	-0.982307	-1.34421	-0.515058	-0.355117	0.145803	-0.994879	-0.992426	-0.6503	-0.706616	-0.945392	-0.757839	-0.859098
A_75_P01016688	chr1:000169771-000169830		-0.152061	-0.36407	-0.532182	0.0578435	-0.15781	0.353842	-0.607307	-0.706215	-0.542058	-0.212117	0.412803	-0.675879	-0.874426	-0.2683	-0.340616	-0.798392	-0.809839	-0.554098
A_75_P01016722	chr1:000170117-000170176		0.0699392	-0.41407	-0.312182	-0.295156	-0.12381	0.634842	-0.0173066	-0.390215	-0.0920575	-0.370117	0.699803	-0.324879	-0.403426	-0.1723	0.144384	-0.225392	-0.602839	-0.139098
A_75_P01016738	chr1:000170260-000170319		0.241939	-0.45307	-0.324182	-0.162156	-0.28081	0.301842	0.0186934	-0.568215	-0.234058	-0.271117	0.818803	-0.0428789	-0.163426	0.00670015	0.199384	0.00260776	-0.231839	0.0769024
A_75_P01016763	chr1:000170526-000170583		0.199939	-0.44007	-0.315182	-0.310156	-0.36981	0.271842	-0.0693066	-0.240215	-0.172058	-0.120117	0.552803	-0.223879	-0.356426	0.0637002	0.0953837	-0.173392	-0.199839	0.0919024
A_75_P01016782	chr1:000170716-000170775		-0.280061	-0.68107	-0.560182	-0.494156	-0.81481	0.204842	-0.402307	-0.171215	-0.330058	-0.085117	0.324803	-0.344879	-0.424426	-0.2703	-0.192616	-0.464392	-0.202839	-0.313098
A_75_P01016815	chr1:000171049-000171106		-0.652061	-0.66507	-0.688182	-0.628156	-0.58281	-0.0441579	-0.554307	-0.714215	-0.275058	-0.153117	-0.137197	-0.654879	-0.593426	-0.6193	-0.221616	-0.623392	-0.151839	-0.506098
A_75_P01016843	chr1:000171320-000171379		-0.694061	-0.45507	-0.114182	-0.406156	-0.42481	-0.126158	0.235693	-0.151215	-0.0250575	-0.057117	-0.115197	-0.249879	0.0215735	0.2927	-0.0146164	0.0246078	0.254161	0.449902
A_75_P01016858	chr1:000171474-000171533		-0.704061	-0.47607	-0.479182	-0.740156	-0.52081	0.0258421	-0.130307	-0.737215	-0.388058	0.036883	-0.247197	-0.132879	-0.271426	-0.2333	-0.271616	-0.175392	-0.350839	-0.412098
A_75_P01016879	chr1:000171679-000171738		-0.338061	-0.44307	-0.478182	-0.615156	-0.26781	-0.180158	0.0116934	-0.0612146	0.00394248	0.146883	-0.0731969	-0.115879	-0.227426	-0.4273	0.0733836	0.0466078	-0.264839	-0.104098
A_75_P01016896	chr1:000171844-000171903		-0.264061	-0.56407	-0.547182	-0.683156	-0.18181	-0.274158	-0.300307	-0.190215	0.227942	0.357883	-0.0481969	-0.0798789	-0.0704265	-0.1903	0.0863837	-0.0403922	-0.234839	0.139902
A_75_P01016917	chr1:000172079-000172138		-0.670061	-0.75507	-0.355182	-0.589156	-0.54881	-0.509158	-0.275307	-0.0252146	-0.108058	0.288883	-0.374197	-0.0828789	0.0125735	0.2147	0.266384	0.400608	0.253161	0.475902
A_75_P01016945	chr1:000172342-000172399		-0.750061	-0.76207	-0.495182	-0.596156	-0.48281	-0.700158	-0.509307	-0.853215	-0.298058	-0.115117	-0.528197	-0.483879	-0.290426	-0.5133	0.282384	-0.215392	-0.102839	0.397902
A_75_P01016985	chr1:000172710-000172769		-0.740061	-0.63807	-0.204182	-0.255156	-0.45681	-0.291158	-0.171307	0.367785	0.0559425	0.335883	-0.489197	-0.380879	-0.241426	-0.4963	-0.334616	0.198608	0.337161	0.685902
A_75_P01017006	chr1:000172912-000172971		-1.00706	-0.72807	-0.278182	-0.423156	-0.34781	-0.558158	-0.533307	-0.678215	-0.119058	0.185883	-0.657197	-0.614879	-0.532426	-0.8493	-0.844616	0.102608	0.295161	-0.200098
A_75_P01017043	chr1:000173253-000173312		-0.885061	-0.54407	-0.558182	-0.299156	-0.53181	-0.350158	-0.705307	-0.645215	0.0289425	0.101883	-0.765197	-0.919879	-0.882426	-0.9723	-0.849616	-0.256392	-0.066839	-0.356098
A_75_P01017063	chr1:000173464-000173523		-1.21806	-1.04807	-0.762182	-0.148156	-0.72081	-0.273158	-0.483307	-0.191215	-0.440058	-0.133117	-1.1722	-1.09088	-1.17243	-0.9313	-0.769616	-0.559392	-0.339839	-0.299098
A_75_P01017077	chr1:000173619-000173677		-0.900061	-0.66307	-0.570182	-0.190156	-0.31681	-0.0321579	-0.393307	-0.287215	-0.141058	0.119883	-0.850197	-0.654879	-0.896426	-0.8003	-0.386616	-0.625392	-0.238839	-0.320098
A_75_P01017105	chr1:000173917-000173973		-1.12306	-0.58807	-0.316182	-0.478156	-0.19881	-0.361158	-0.514307	-0.605215	-0.387058	-0.071117	-1.0352	-0.768879	-0.817426	-0.6513	-0.745616	-0.656392	-0.210839	-0.214098
A_75_P01017134	chr1:000174183-000174242		-1.36206	-0.44707	-0.415182	-0.407156	-0.72181	-0.581158	-0.502307	-0.533215	-0.637058	-0.360117	-1.0492	-0.828879	-0.733426	-0.4213	-1.12962	-0.825392	-0.273839	0.0349024
A_75_P01017149	chr1:000174351-000174410		-1.32206	-0.41807	-0.577182	-0.957156	-0.80481	-0.294158	-0.744307	-0.856215	-0.429058	-0.427117	-1.0012	-0.714879	-0.742426	-0.6073	-1.07762	-0.700392	-0.433839	-0.663098
A_75_P01017187	chr1:000174748-000174806		-1.28506	-0.51807	-0.786182	-0.542156	-0.37181	-1.12216	-1.02131	-0.875215	-0.741058	-0.157117	-1.0402	-0.962879	-0.818426	-0.8913	-1.14862	-0.819392	-0.412839	-0.824098
A_75_P01017204	chr1:000174913-000174972		-1.03706	-0.34007	-0.333182	-0.192156	-0.0408095	-0.870158	-0.674307	-0.383215	-0.326058	0.053883	-0.555197	-0.762879	-0.632426	-0.8103	-0.806616	-0.640392	-0.151839	-0.233098
A_75_P01017220	chr1:000175099-000175155		-1.25306	-0.36907	-0.694182	-0.785156	-0.76081	-1.24616	-0.834307	-0.878215	-1.00406	-0.721117	-0.917197	-0.725879	-0.722426	-0.9333	-0.924616	-0.916392	-0.511839	-0.574098
A_75_P01017243	chr1:000175339-000175394		-0.937061	-0.47707	-0.791182	-0.541156	-0.66981	-0.742158	-0.504307	-0.466215	-0.928058	-0.585117	-1.0252	-0.715879	-0.512426	-0.7463	-1.14462	-0.934392	-0.759839	-0.453098
A_75_P01017259	chr1:000175517-000175576		-0.452061	-0.41107	-0.724182	-0.708156	-0.25981	-0.638158	-0.596307	-0.486215	-0.507058	-0.022117	-0.495197	-0.563879	-0.550426	-0.5523	-0.459616	-0.516392	-0.773839	-0.0780976
A_75_P01017305	chr1:000175949-000176007		-1.09706	-1.38407	-0.970182	-1.30916	-1.10181	-1.37316	-1.22831	-1.13821	-0.570058	-0.098117	-1.0522	-0.859879	-0.717426	-0.6543	-0.685616	0.0726078	-0.140839	0.384902
A_75_P01017352	chr1:000176407-000176466		-1.29706	-1.83307	-1.54418	-1.94416	-2.12381	-1.87116	-1.44331	-0.939215	-0.0100575	0.368883	-1.6882	-0.709879	-0.701426	-0.8093	-1.13662	0.439608	-0.174839	-0.0230976
A_75_P01017374	chr1:000176603-000176658		-1.52406	-1.66707	-1.37618	-1.67116	-1.82681	-1.32416	-1.31831	-1.01221	-0.155058	0.213883	-1.1392	-0.898879	-0.911426	-1.0933	-0.856616	0.0936078	-0.358839	-0.184098
A_75_P01017426	chr1:000177113-000177170		-0.563061	-0.80207	-0.470182	-0.667156	-0.58881	-0.506158	-0.396307	-0.514215	0.190942	0.100883	-0.526197	-0.694879	-0.991426	-0.3793	-0.201616	-0.341392	-0.172839	0.161902
A_75_P01017444	chr1:000177285-000177342		-1.06206	-1.08807	-0.425182	-0.594156	-0.96981	-0.725158	-0.444307	-0.527215	-0.0180575	-0.329117	-0.824197	-0.830879	-0.961426	-0.2723	-0.547616	-0.443392	-0.141839	0.162902
A_75_P01017473	chr1:000177542-000177598		-1.19406	-0.75907	-0.427182	-0.159156	-0.65881	-0.709158	-0.419307	-0.317215	-0.157058	-0.080117	-1.2412	-1.07288	-0.700426	-0.4523	-0.866616	-0.400392	-0.012839	0.326902
A_75_P01017491	chr1:000177719-000177777		-1.17006	-0.74507	-0.913182	-0.706156	-0.39381	-0.721158	-0.636307	-1.03321	-0.627058	-0.170117	-1.1272	-1.01688	-0.899426	-0.9203	-1.01162	-0.617392	-0.527839	-0.480098
A_75_P01017509	chr1:000177911-000177970		-1.05506	-0.45407	-0.326182	0.0058435	-0.0788095	-0.162158	-0.431307	-0.978215	-0.566058	-0.158117	-0.720197	-0.782879	-0.912426	-1.0853	-0.606616	-0.444392	-0.345839	-0.455098
A_75_P01017543	chr1:000178250-000178308		-0.575061	-0.42507	-0.374182	-0.228156	0.0961905	-0.325158	-0.262307	-0.358215	0.299942	0.119883	-0.376197	-0.391879	-0.696426	-0.9663	-0.207616	-0.224392	-0.081839	-0.0250976
A_75_P01017567	chr1:000178467-000178526		-1.37106	-0.81307	0.0238183	-0.600156	-0.43281	-0.420158	-0.389307	-0.831215	-0.222058	-0.307117	-0.828197	-0.498879	-0.975426	-1.2353	-0.718616	-0.180392	-0.316839	-0.0720976
A_75_P01017581	chr1:000178619-000178678		-1.34906	-0.79307	-0.103182	-0.276156	-0.48481	-0.225158	-0.299307	-0.381215	-0.394058	0.095883	-0.872197	-0.307879	-0.567426	-0.5453	-0.533616	-0.210392	0.010161	0.263902
A_75_P01017598	chr1:000178768-000178827		-1.20206	-0.75907	0.0148183	-0.116156	-0.36181	-0.0481579	-0.0433066	-0.302215	-0.316058	0.121883	-0.693197	-0.261879	-0.442426	-0.5033	-0.427616	-0.238392	0.102161	0.319902
A_75_P01017638	chr1:000179160-000179214		-0.630061	-0.49807	0.111818	0.0058435	-0.38481	-0.104158	-0.0453066	0.0267854	-0.0320575	0.00188303	-0.647197	-0.355879	-0.201426	-0.00929985	0.0863837	-0.0123922	0.069161	0.359902
A_75_P01017667	chr1:000179455-000179514		-0.556061	-0.43207	-0.146182	-0.273156	-0.0918095	-0.462158	-0.686307	-0.532215	-0.327058	-0.195117	-0.449197	-0.255879	-0.490426	-0.3303	-0.0126164	-0.176392	0.036161	-0.350098
A_75_P01017681	chr1:000179603-000179662		-0.829061	-0.43007	-0.302182	-0.129156	-0.29581	-0.567158	-0.611307	-0.242215	-0.417058	-0.167117	-0.559197	-0.445879	-0.472426	-0.3203	-0.218616	-0.386392	-0.270839	-0.177098
A_75_P01017697	chr1:000179758-000179817		-0.498061	0.05093	0.137818	0.393844	-0.0198095	-0.373158	-0.137307	0.465785	-0.244058	-0.107117	-0.344197	-0.449879	0.135574	0.3777	-0.0226164	-0.191392	-0.346839	0.115902
A_75_P01017724	chr1:000180043-000180102		-0.148061	0.25193	0.375818	0.383844	0.51419	-0.141158	0.250693	0.220785	0.0509425	0.042883	0.0268031	-0.0538789	0.298574	0.1977	0.408384	0.0606078	0.156161	0.164902
A_75_P01017743	chr1:000180213-000180272		-0.225061	-0.09007	0.273818	0.360844	0.21019	-0.490158	0.220693	0.172785	-0.216058	0.00888303	-0.370197	-0.215879	0.295574	0.4727	0.394384	0.0666078	0.334161	0.494902
A_75_P01017778	chr1:000180536-000180594		-0.793061	-0.56007	-0.402182	-0.551156	-0.52681	-0.831158	-0.604307	-0.819215	-0.987058	-0.636117	-1.3932	-0.697879	-0.681426	-0.5013	0.0673837	-0.828392	-0.528839	-0.696098
A_75_P01017791	chr1:000180674-000180733		-0.694061	-0.51707	-0.169182	-0.150156	-0.19081	-0.715158	-0.319307	-0.392215	-0.554058	-0.470117	-1.0602	-0.414879	-0.468426	0.1387	0.102384	-0.703392	-0.341839	-0.159098
A_75_P01017817	chr1:000180922-000180980		-1.42706	-0.92707	-0.704182	-1.21316	-0.79481	-1.22916	-0.939307	-1.05421	-0.649058	-0.498117	-1.3032	-1.02688	-0.967426	-0.4343	-0.205616	-0.624392	-0.787839	-0.668098
A_75_P01017829	chr1:000181067-000181126		-0.946061	-0.71907	-0.523182	-0.463156	-0.29581	-0.726158	-0.322307	-0.287215	-0.194058	0.106883	-0.923197	-0.685879	-0.556426	0.0267002	0.541384	-0.0863922	-0.416839	0.0849024
A_75_P01017854	chr1:000181321-000181378		-0.998061	-0.70607	-0.427182	-0.343156	-0.43681	-0.348158	-0.565307	-0.734215	-0.714058	-0.213117	-1.2262	-0.752879	-0.853426	-0.5283	0.0143836	-0.528392	-0.845839	-0.347098
A_75_P01017873	chr1:000181497-000181554		-1.53206	-1.07307	-0.838182	-0.815156	-0.43981	-1.00816	-1.20831	-1.26821	-1.21506	-0.373117	-1.5992	-1.35888	-1.31143	-0.9193	-0.644616	-0.996392	-1.06184	-0.646098
A_75_P01017893	chr1:000181679-000181738		-1.34406	-0.98007	-0.722182	-0.686156	-0.32181	-0.871158	-1.13231	-1.22621	-0.634058	-0.216117	-1.7942	-1.71988	-1.84043	-1.0683	-1.19162	-0.979392	-0.981839	-0.440098
A_75_P01017921	chr1:000181992-000182050		-1.38106	-0.86307	-0.603182	-0.393156	-0.0788095	-0.560158	-0.992307	-1.13621	-0.389058	0.184883	-1.3862	-1.28388	-1.54943	-0.8993	-1.02562	-0.940392	-0.617839	-0.0170976
A_75_P01017953	chr1:000182298-000182356		-1.98506	-1.25307	-0.977182	-1.35816	-1.11281	-0.964158	-1.30631	-1.23421	-1.05406	-0.307117	-1.7182	-1.28688	-1.38543	-1.0303	-1.47662	-0.988392	-1.30984	-0.824098
A_75_P01017968	chr1:000182441-000182500		-1.15606	-0.97607	-0.475182	-0.835156	-0.74481	-0.633158	-0.713307	-0.464215	-0.881058	-0.519117	-1.1162	-0.773879	-0.604426	-0.1743	-0.807616	-0.581392	-0.817839	-0.344098
A_75_P01017984	chr1:000182590-000182649		-0.573061	-0.49307	-0.455182	-0.492156	-0.66181	-0.585158	-0.519307	-0.150215	-0.342058	-0.207117	-0.593197	-0.417879	-0.246426	-0.1173	-0.339616	-0.237392	-0.437839	-0.389098
A_75_P01018018	chr1:000182991-000183050		-0.916061	-1.18907	-1.09418	-1.51116	-1.33081	-1.39016	-1.08931	-0.744215	-0.0720575	-0.074117	-0.826197	-0.365879	0.186574	-0.2063	0.0803837	0.602608	-0.311839	-0.0420976
A_75_P01018077	chr1:000183527-000183586		-0.902061	-0.79707	-0.306182	-0.780156	-1.00181	-1.21616	-0.408307	-0.833215	-0.322058	-0.154117	-0.615197	-0.313879	0.237574	-0.0832998	0.414384	0.490608	-0.073839	0.190902
A_75_P01018110	chr1:000183853-000183912		-0.405061	0.26493	0.144818	-0.279156	-0.38481	-0.438158	-0.0833066	-0.0152146	-0.0880575	-0.127117	-0.609197	-0.501879	-0.538426	-0.7223	-0.108616	-0.296392	-0.298839	-0.501098
A_75_P01018127	chr1:000184010-000184069		0.219939	0.31793	0.137818	0.121844	0.12219	-0.165158	0.156693	0.187785	0.522942	0.081883	0.144803	0.181121	-0.148426	-0.00129985	0.391384	0.0756078	-0.070839	-0.0070976
A_75_P01018147	chr1:000184210-000184269		-0.620061	-0.13307	-0.0311817	-0.367156	-0.31081	-0.641158	-0.131307	-0.378215	-0.126058	-0.084117	-0.307197	-0.148879	-0.274426	-0.1183	-0.358616	0.161608	-0.040839	-0.0530976
A_75_P01018167	chr1:000184441-000184500		-0.171061	-0.32407	0.116818	-0.373156	0.27619	-0.770158	0.128693	-0.493215	-0.126058	-0.327117	0.230803	-0.0768789	0.155574	0.0617002	0.280384	0.682608	0.208161	0.218902
A_75_P01018217	chr1:000184951-000185008		-0.0960608	0.10093	0.102818	0.104844	0.32519	-0.611158	-0.0963066	-0.187215	-0.194058	-0.122117	-0.0101969	-0.471879	-0.572426	-0.4503	-0.146616	-0.475392	-0.317839	-0.181098
A_75_P01018250	chr1:000185284-000185343		-0.519061	-0.63507	-0.276182	-0.408156	0.10019	-0.981158	-0.961307	-0.278215	-0.567058	-0.426117	-0.0351969	-1.14588	-1.25743	-0.5093	-0.200616	-0.252392	-0.646839	0.249902
A_75_P01018270	chr1:000185483-000185540		-0.519061	-0.64807	-0.0731817	-0.0341565	0.0101905	-0.624158	-0.938307	-0.224215	-0.397058	-0.170117	-0.758197	-1.11788	-0.859426	-0.7043	-0.861616	-0.262392	-0.182839	0.503902
A_75_P01018286	chr1:000185656-000185713		-0.731061	-0.55707	-0.245182		-0.22081	-0.688158	-1.00331	-0.622215	-0.645058	-0.154117	-0.834197	-1.06988	-0.955426	-0.4583	-0.914616	-0.0853922	-0.276839	0.392902
A_75_P01018311	chr1:000185903-000185962		-0.814061	-0.61207	-0.602182	-0.444156	-0.40381	-0.594158	-0.918307	-0.733215	-0.0860575	-0.087117	-1.0062	-0.873879	-1.11143	-0.9343	-0.896616	-0.386392	-0.480839	-0.213098
A_75_P01018337	chr1:000186157-000186214		-0.930061	-0.64107	-0.433182	-0.239156	-0.0488095	-0.770158	-0.881307	-0.853215	-0.0850575	-0.157117	-1.2002	-1.07788	-1.23243	-0.9343	-0.600616	-0.407392	-0.348839	-0.0170976
A_75_P01018369	chr1:000186472-000186528		-0.691061	-0.65307	-0.136182	0.236844	0.11519	-0.793158	-0.679307	-0.385215	-0.0600575	0.093883	-1.2852	-1.13088	-1.08743	-0.5293	-0.641616	-0.430392	-0.140839	0.270902
A_75_P01018388	chr1:000186672-000186731		-0.803061	-0.87707	-0.337182	-0.205156	-0.22181	-0.964158	-0.765307	-1.02321	-0.197058	0.109883	-1.3822	-1.01188	-1.30143	-0.9643	-0.682616	-0.495392	-0.493839	-0.0350976
A_75_P01018410	chr1:000186886-000186945		-0.802061	-0.76207	-0.556182	-0.569156	-0.57081	-1.13416	-1.11231	-1.00521	-0.574058	-0.088117	-1.2942	-1.15688	-1.31643	-1.0193	-0.791616	-0.588392	-0.776839	-0.290098
A_75_P01018444	chr1:000187252-000187311		-0.858061	-0.96807	-0.535182	-0.711156	-0.58281	-1.35116	-1.18331	-1.39121	-0.721058	0.123883	-1.1932	-0.971879	-0.909426	-0.7593	-0.460616	-0.466392	-0.468839	-0.109098
A_75_P01018460	chr1:000187397-000187456		-1.09906	-0.97007	-0.760182	-0.667156	-0.81281	-1.65916	-1.56331	-1.37621	-1.03506	-0.173117	-1.7392	-1.10988	-1.01343	-0.9433	-0.762616	-0.511392	-0.741839	-0.216098
A_75_P01018492	chr1:000187755-000187814		-0.403061	-0.33807	-0.0541817	-0.0551565	-0.31181	-0.934158	-0.679307	-1.22421	-1.00106	-0.251117	-1.0442	-1.07888	-0.676426	-0.6653	-0.397616	-0.584392	-0.396839	-0.0160976
A_75_P01018505	chr1:000187917-000187976		-0.285061	-0.42307	0.0188183	0.0618435	0.0441905	-0.768158	-0.400307	-0.928215	-0.597058	-0.123117	-0.474197	-0.845879	-0.460426	-0.4483	-0.0596163	-0.371392	-0.264839	0.236902
A_75_P01018544	chr1:000188329-000188388		-0.627061	-0.88107	-0.458182	-0.744156	-0.66781	-1.10716	-0.775307	-0.882215	-0.579058	-0.108117	-1.0412	-0.796879	-0.514426	-0.4173	-0.487616	-0.185392	-0.084839	0.104902
A_75_P01018684	chr1:000189742-000189792		-1.33206	-1.03707	-0.873182	-0.860156	-0.68181	-0.949158	-0.940307	-0.976215	-0.238058	0.011883	-0.997197	-0.868879	-1.01643	-0.5933	-0.383616	-0.481392	-0.422839	-0.261098
A_75_P01018702	chr1:000189932-000189988		-2.05806	-1.25807	-1.49318	-1.16816	-1.37281	-1.34016	-1.77831	-1.08921	-1.04506	-0.520117	-2.1192	-1.94388	-2.26743	-1.8753	-1.68462	-1.45639	-1.31984	-1.3491
A_75_P01018714	chr1:000190077-000190132		-1.59206	-1.34507	-1.31118	-0.902156	-0.83981	-0.947158	-1.29031	-0.705215	-0.660058	-0.450117	-1.6062	-1.53188	-1.58043	-1.2843	-1.22262	-1.43139	-1.02884	-0.713098
A_75_P01018745	chr1:000190409-000190461		-1.75806	-1.73607	-1.68518	-1.24916	-1.08581	-1.00816	-1.87531	-1.28521	-1.09506	-0.808117	-1.8912	-1.64188	-2.03443	-1.6943	-1.17662	-1.49739	-1.50184	-0.860098
A_75_P01018758	chr1:000190562-000190606		-1.79706	-1.55907	-1.25518	-1.18816	-1.00681	-1.12316	-1.63231	-1.52321	-1.53106	-0.209117	-2.0122	-0.711879	-0.719426	-0.9193	-1.70662	-0.792392	-1.02984	-0.672098
A_75_P01018781	chr1:000190830-000190874		-1.64906	-1.65507	-0.877182	-0.660156	-1.06081	-0.871158	-0.915307	-0.921215	-0.850058	0.134883	-1.6042	-0.534879	-0.277426	-0.9913	-1.09862	-0.843392	-0.338839	-0.0360976
A_75_P01018808	chr1:000191162-000191206		-1.18006	-0.76907	-0.790182	-0.227156	-0.69981	-0.215158	-0.425307	0.229785	-0.00305752	-0.044117	-0.810197	0.0261211	0.0815735	0.1627	-0.482616	-0.763392	0.041161	0.177902
A_75_P01018831	chr1:000191466-000191521		-2.38106	-1.51407	-1.31218	-0.725156	-1.37481	-0.547158	-1.02231	-1.41221	-1.60406	-1.09112	-1.8432	-0.844879	-1.46943	-1.0393	-1.25762	-1.23439	-0.385839	0.0309024
A_75_P01018848	chr1:000191693-000191737		-1.48106	-1.68207	-1.35418	-1.04616	-1.31881	-1.32116	-1.34031	-1.50421	-0.778058	-1.15312	-1.5492	-0.995879	-1.49543	-1.3043	-1.51962	-0.494392	-0.751839	-0.414098
A_75_P01018861	chr1:000191840-000191884		-1.75006	-1.78607	-1.45018	-1.16016	-1.29481	-1.46316	-1.52231	-1.46121	-0.816058	-1.04612	-1.8202	-1.28388	-1.62743	-1.4813	-1.58762	-0.535392	-1.16584	-0.593098
A_75_P01018875	chr1:000192001-000192045		-2.10206	-2.06307	-1.42618	-1.21816	-1.55681	-1.56916	-1.37731	-1.60921	-1.07906	-0.991117	-1.8982	-1.31088	-1.43843	-1.1763	-1.51962	-0.548392	-0.896839	-0.633098
A_75_P01018894	chr1:000192237-000192296		-1.75006	-1.80007	-1.36818	-1.28916	-1.69181	-1.46416	-0.902307	-1.43421	-0.869058	-0.700117	-1.7732	-1.08188	-0.848426	-0.9653	-1.50962	-0.589392	-0.839839	-0.440098
A_75_P01018909	chr1:000192384-000192440		-1.01206	-1.35007	-1.28618	-1.49716	-1.52581	-1.35216	-1.32231	-1.17021	-0.994058	-0.857117	-1.3842	-1.00788	-1.02943	-1.1703	-0.959616	-0.598392	-0.977839	-0.829098
A_75_P01018926	chr1:000192546-000192605		0.423939	0.55693	0.0308183	0.682844	0.44919	0.486842	0.345693	0.801785	0.0299425	0.00288303	0.0118031	-0.111879	-0.131426	-0.2363	-0.264616	-0.113392	-0.195839	-0.188098
A_75_P01018950	chr1:000192821-000192879		0.247939	0.82493	0.378818	0.558844	0.44219	0.483842	0.400693	0.206785	-0.311058	-0.181117	0.250803	-0.221879	-0.438426	-0.6403	-0.251616	-0.311392	-0.492839	-0.677098
A_75_P01018985	chr1:000193220-000193269		-0.276061	0.41393	0.0718183	0.347844	0.0591905	0.126842	-0.0503066	0.139785	-0.894058	-0.184117	-0.350197	-0.329879	-0.640426	-0.6603	-0.814616	-0.572392	-0.747839	-0.680098
A_75_P01019025	chr1:000193611-000193668		-0.113061	0.15593	-0.123182	0.140844	-0.16481	-0.183158	0.0106934	-0.152215	-0.333058	-0.082117	-0.100197	-0.452879	-0.560426	-0.5563	-0.491616	-0.362392	-0.682839	-0.180098
A_75_P01019042	chr1:000193813-000193868		-0.661061	-0.11807	-0.480182	-0.264156	-0.83081	-0.666158	-0.319307	-0.484215	-0.448058	0.067883	-0.416197	-0.485879	-0.661426	-0.6363	-0.819616	-0.123392	-0.556839	-0.133098
A_75_P01019064	chr1:000194018-000194075		-0.970061	-1.14007	-1.21918	-1.68716	-1.30781	-1.67816	-1.30531	-1.03921	-0.142058	-0.318117	-1.0072	-0.719879	-0.577426	-0.6633	-0.503616	0.838608	-0.404839	-0.156098
A_75_P01019087	chr1:000194279-000194337		-0.863061	-0.50907	-0.763182	-0.780156	-1.15081	-0.480158	-0.700307	-0.544215	-0.113058	-0.204117	-0.781197	-0.787879	-0.811426	-0.9073	-0.942616	-0.326392	-0.566839	-0.525098
A_75_P01019112	chr1:000194508-000194567		-0.268061	0.21293	0.0608183	0.0748435	-0.26481	0.404842	0.142693	0.217785	0.335942	0.023883	-0.228197	-0.386879	-0.587426	-0.5983	-0.628616	-0.410392	-0.215839	-0.267098
A_75_P01019129	chr1:000194667-000194726		-0.166061	0.14693	0.381818	0.372844	0.18819	0.515842	0.295693	0.190785	-0.0140575	0.157883	0.00480312	-0.0428789	-0.208426	-0.4003	-0.292616	-0.146392	0.148161	0.178902
A_75_P01019160	chr1:000195007-000195064		0.287939	0.76793	0.515818	0.905844	1.08719	0.685842	0.240693	0.424785	0.305942	0.123883	0.450803	-0.0218789	-0.170426	-0.2473	0.0873836	-0.269392	0.190161	0.0959024
A_75_P01019175	chr1:000195154-000195213		-0.443061	0.51393	0.237818	0.839844	0.42919	0.321842	-0.160307	0.115785	-0.298058	-0.070117	-0.100197	-0.232879	-0.358426	-0.00629985	-0.483616	-0.533392	-0.199839	0.241902
A_75_P01019223	chr1:000195630-000195688		-0.327061	0.16593	0.0708183	0.189844	0.00419047	0.0398421	0.137693	0.0417854	-0.132058	0.405883	-0.385197	-0.323879	-0.260426	-0.1703	-0.894616	-0.260392	0.078161	0.373902
A_75_P01019241	chr1:000195811-000195870		-0.184061	0.03293	0.0498183	-0.00815649	-0.0488095	-0.193158	0.110693	-0.102215	0.341942	0.359883	-0.107197	-0.263879	-0.255426	-0.0562998	-0.461616	0.0586078	-0.129839	0.337902
A_75_P01019260	chr1:000196008-000196066		-0.143061	0.12193	0.115818	0.239844	0.0211905	0.0178421	0.0646934	0.227785	0.0339425	0.348883	-0.372197	-0.445879	-0.205426	-0.2113	-0.295616	0.113608	-0.044839	0.490902
A_75_P01019276	chr1:000196175-000196232		-0.352061	-0.24707	0.143818	0.296844	-0.0628095	-0.403158	-0.0513066	0.0247854	0.0679425	0.402883	-0.428197	-0.0558789	0.229574	0.1817	0.112384	0.402608	0.326161	0.919902
A_75_P01019313	chr1:000196563-000196620		0.0179392	0.02193	-0.141182	-0.141156	-0.14581	-0.138158	0.00369336	-0.0352146	0.0419425	0.385883	-0.152197	0.192121	0.0565735	-0.2933	-0.456616	0.279608	0.229161	0.173902
A_75_P01019331	chr1:000196754-000196813		-0.422061	-0.11807	-0.0721817	-0.0901565	-0.45681	-0.279158	0.0926934	0.245785	0.193942	0.404883	-0.293197	-0.110879	-0.0624265	-0.0812998	-0.496616	0.357608	0.275161	0.651902
A_75_P01019347	chr1:000196920-000196979		-0.292061	-0.32807	-0.217182	-0.461156	-0.35581	-0.263158	-0.0843066	0.256785	0.410942	0.280883	-0.354197	-0.448879	-0.397426	-0.4763	-0.407616	0.294608	-0.082839	0.514902
A_75_P01019369	chr1:000197117-000197176		-0.674061	-0.30407	0.00781826	-0.512156	-0.41481	-0.134158	0.0516934	0.146785	0.132942	0.587883	-0.499197	-0.208879	0.000573506	-0.4053	-0.450616	0.381608	0.268161	0.700902
A_75_P01019383	chr1:000197254-000197313		-0.274061	-0.42907	-0.155182	-0.597156	-0.31981	-0.233158	-0.328307	-0.295215	0.134942	0.635883	-0.201197	-0.179879	0.0425735	-0.3993	-0.141616	0.526608	0.425161	0.617902
A_75_P01019402	chr1:000197432-000197491		-0.630061	-0.49807	-0.368182	-0.689156	-0.83181	-0.120158	0.0906934	-0.225215	0.128942	0.482883	-0.247197	-0.257879	-0.121426	0.2577	-0.224616	0.374608	0.536161	0.502902
A_75_P01019432	chr1:000197730-000197789		-1.00406	-0.51507	-0.891182	-0.490156	-1.11181	-0.552158	-0.128307	-0.323215	-0.0770575	0.170883	-0.744197	-0.624879	-0.686426	-0.4663	-0.945616	-0.327392	0.368161	0.393902
A_75_P01019459	chr1:000198003-000198058		-0.928061	-0.85807	-1.02318	-0.798156	-0.88881	-0.977158	-0.346307	-0.620215	-0.409058	0.066883	-0.929197	-0.465879	-0.988426	-0.6573	-0.592616	0.108608	0.012161	0.326902
A_75_P01019503	chr1:000198417-000198473		-1.36906	-1.21007	-1.22718	-1.43116	-0.79781	-1.24216	-0.896307	-0.819215	-0.694058	0.018883	-1.0142	-0.486879	-0.452426	-0.7503	-0.600616	0.305608	-0.017839	0.0979024
A_75_P01019524	chr1:000198619-000198677		-0.542061	-0.65607	-0.810182		-0.65681	-0.711158	-0.597307	-0.128215	-0.175058	-0.124117	-0.987197	-0.430879	-0.263426	-0.3943	-0.761616	-0.0123922	-0.486839	-0.198098
A_75_P01019538	chr1:000198759-000198818		0.0939392	-0.02907	-0.526182	-0.582156	-0.0608095	-0.284158	-0.274307	-0.253215	0.261942	0.029883	-0.246197	-0.103879	-0.537426	-0.5253	-0.473616	-0.145392	-0.603839	-0.629098
A_75_P01019553	chr1:000198901-000198957		-0.355061	-0.18807	-0.506182		-0.65481	-0.481158	-0.321307	-0.116215	-0.260058	-0.076117	-0.733197	-0.444879	-0.690426	-0.4903	-0.868616	-0.361392	-0.539839	-0.317098
A_75_P01019577	chr1:000199146-000199202		-0.368061	0.13493	0.0288183	-0.496156	-0.0738095	-0.390158	-0.286307	-0.547215	-0.295058	0.034883	-0.648197	-0.267879	-0.645426	-0.7723	-0.531616	-0.272392	-0.053839	-0.399098
A_75_P01019594	chr1:000199310-000199369		-0.449061	0.05093	0.0888183	-0.329156	-0.34081	-0.338158	-0.356307	-0.542215	-0.259058	0.106883	-0.683197	-0.123879	-0.610426	-0.8573	-0.688616	-0.217392	-0.090839	-0.432098
A_75_P01019618	chr1:000199576-000199633		-0.779061	-0.43107	-0.415182	-0.209156	-0.53181	-0.781158	-0.606307	-0.455215	-0.689058	-0.103117	-1.1062	-0.434879	-0.879426	-0.8273	-1.00662	-0.294392	-0.147839	-0.224098
A_75_P01019633	chr1:000199729-000199788		-0.751061	-0.44407	-0.464182	-0.494156	-0.58981	-0.907158	-0.443307	-0.344215	-0.457058	-0.085117	-1.0662	-0.338879	-0.424426	-0.4803	-0.418616	0.252608	-0.152839	0.251902
A_75_P01019669	chr1:000200086-000200145		-0.197061	-0.47607	-0.423182	-0.422156	-0.13681	-0.680158	-0.201307	-0.587215	0.366942	0.00688303	-0.468197	-0.400879	-0.151426	0.0407002	-0.102616	0.320608	0.237161	0.608902
A_75_P01019693	chr1:000200353-000200412		-0.666061	-0.71007	-0.436182	-0.506156	-0.41681	-0.949158	-0.595307	-0.980215	-0.521058	-0.565117	-0.918197	-0.839879	-0.632426	-0.8123	-0.780616	-0.153392	-0.242839	-0.0590976
A_75_P01019709	chr1:000200514-000200573		-0.754061	-0.79607	-0.461182	-0.515156	-0.30281	-0.874158	-0.884307	-0.911215	-0.603058	-0.425117	-0.688197	-0.590879	-0.264426	-0.8103	-0.568616	-0.0983922	-0.217839	0.0969024
A_75_P01019747	chr1:000200883-000200942		-0.585061	-0.44107	-0.340182	-0.162156	-0.19381	-0.406158	-0.488307	-0.408215	-0.433058	0.029883	-0.726197	-0.471879	-0.587426	-0.7863	-0.551616	-0.357392	-0.308839	0.0079024
A_75_P01019758	chr1:000201043-000201101		-0.796061	-0.57007	-0.522182	-0.447156	-0.54481	-0.464158	-0.677307	-0.338215	-0.845058	-0.324117	-1.1332	-0.661879	-0.920426	-1.0253	-1.01262	-0.770392	-0.655839	-0.207098
A_75_P01019776	chr1:000201236-000201295		-0.524061	-0.40707	-0.410182	-0.323156	-0.57681	-0.168158	-0.532307	-0.521215	-0.192058	-0.067117	-0.701197	-0.576879	-0.762426	-0.9353	-0.719616	-0.573392	-0.595839	-0.314098
A_75_P01019791	chr1:000201375-000201433		-0.426061	-0.51607	-0.356182	-0.464156	-0.42381	-0.268158	-0.703307	-0.149215	-0.200058	0.121883	-0.499197	-0.238879	-0.515426	-0.5463	-0.485616	-0.374392	-0.219839	-0.0400976
A_75_P01019813	chr1:000201597-000201656		-0.587061	-0.81607	-0.533182	-0.564156	-0.68381	-0.412158	-0.768307	-0.641215	-0.0530575	0.423883	-0.344197	-0.319879	-0.477426	-0.5733	-0.548616	-0.138392	-0.088839	0.0049024
A_75_P01019830	chr1:000201766-000201825		-0.593061	-0.52707	-0.474182	-0.117156	-0.40881	-0.0531579	-0.527307	-0.480215	0.250942	-0.041117	-0.770197	-0.287879	-0.549426	-0.5713	-0.621616	-0.0613922	0.115161	0.240902
A_75_P01019855	chr1:000202009-000202068		-0.522061	-0.48507	-0.304182	-0.260156	-0.29081	-0.113158	-0.454307	-0.296215	0.312942	-0.135117	-0.564197	-0.392879	-0.547426	-0.5963	-0.371616	-0.246392	-0.00583905	0.249902
A_75_P01019870	chr1:000202179-000202238		-0.589061	-0.60007	-0.254182	-0.345156	-0.58681	-0.631158	-0.579307	-0.618215	0.0929425	0.055883	-0.511197	-0.274879	-0.263426	-0.6333	-0.311616	-0.101392	-0.255839	0.0329024
A_75_P01019893	chr1:000202393-000202452		-0.689061	-0.58607	-0.276182	-0.126156	-0.44681	-0.519158	-0.339307	0.0177854	-0.152058	0.321883	-0.294197	-0.611879	-0.565426	-0.5813	-0.424616	-0.270392	-0.436839	0.0919024
A_75_P01019931	chr1:000202726-000202783		-1.08806	-0.83207	-0.417182	-0.731156	-0.54081	-0.568158	-0.452307	-0.678215	-0.733058	0.416883	-0.778197	-0.726879	-0.746426	-0.7133	-0.571616	-0.378392	-0.581839	-0.150098
A_75_P01019953	chr1:000202940-000202999		-0.886061	-0.44007	-0.423182	-0.686156	-0.26581	-0.258158	-0.234307	-0.811215	-0.495058	0.066883	-0.989197	-0.593879	-0.748426	-0.7703	-0.446616	-0.168392	-0.580839	-0.320098
A_75_P01019978	chr1:000203187-000203246		-0.868061	-0.64007	-0.640182	-0.838156	-0.56181	-0.984158	-0.463307	-0.983215	-0.344058	-0.238117	-1.3252	-0.799879	-0.916426	-0.8723	-0.826616	-0.180392	-0.327839	-0.288098
A_75_P01020000	chr1:000203405-000203458		-0.497061	-0.54707	-0.518182	-0.767156	-0.19281	-0.724158	-0.466307	-0.437215	-0.147058	0.060883	-0.546197	-0.268879	-0.305426	-0.3673	-0.372616	0.445608	0.296161	0.121902
A_75_P01020050	chr1:000203929-000203975		-0.863061	-0.42407	-0.161182	-0.191156	-0.26781	-0.164158	-0.128307	-0.0152146	-0.119058	0.335883	-0.504197	-0.595879	-0.753426	-0.5523	-0.492616	-0.271392	-0.111839	0.216902
A_75_P01020073	chr1:000204160-000204216		-0.895061	-0.08507	-0.205182	0.101844	-0.15581	-0.125158	-0.228307	-0.167215	-0.488058	0.308883	-0.642197	-0.803879	-1.23043	-0.9993	-0.844616	-0.724392	-0.137839	0.119902
A_75_P01020270	chr1:000206273-000206317		-0.203061	-0.09207	-0.270182	0.285844	0.55119	0.345842	-0.219307	0.188785	0.0999425	0.318883	-0.288197	-0.546879	-0.787426	-0.4663	-0.151616	-0.247392	0.060161	0.465902
A_75_P01020298	chr1:000206546-000206597		-0.311061	-0.19607	-0.301182	0.277844	0.66119	0.252842	-0.196307	0.315785	0.0329425	0.227883	-0.391197	-0.707879	-0.958426	-0.5723	-0.302616	-0.486392	-0.052839	0.247902
A_75_P01020339	chr1:000206957-000207016		-0.809061	-0.30707	-0.521182	-0.260156	-0.19381	-0.141158	-0.631307	-0.567215	-0.202058	0.060883	-0.573197	-0.958879	-1.13043	-0.9103	-0.791616	-0.568392	-0.294839	-0.0220976
A_75_P01020408	chr1:000207629-000207686		-0.287061	0.07493	0.257818	0.497844	0.82019	-0.177158	0.357693	-0.143215	-0.284058	0.268883	0.00280312	-0.326879	-0.549426	-0.2973	-0.203616	-0.375392	0.123161	0.390902
A_75_P01021896	chr1:000222967-000223026		-0.0580608	-0.27207	-0.356182	-0.358156	-0.22381	-0.520158	-0.412307	-0.501215	-0.407058	-0.110117	-0.204197	-0.105879	-0.0314265	0.1597	-0.0416164	0.0476078	-0.236839	0.0219024
A_75_P01022109	chr1:000225052-000225111		0.330939	-0.37707	-0.397182	-0.195156	-0.34181	-0.679158	-0.932307	-0.421215	-0.169058	0.181883	0.160803	0.140121	0.302574	0.1407	0.0213837	-0.123392	-0.234839	0.175902
A_75_P01022284	chr1:000226845-000226904		-0.0730608	-0.61007	-0.600182	-0.660156	-0.72681	-0.465158	-0.425307	-0.892215	-0.220058	-0.043117	-0.0251969	-0.121879	0.0695735	-0.0542998	-0.269616	0.157608	-0.093839	0.323902
A_75_P01022314	chr1:000227155-000227214		-0.323061	-1.18307	-1.24318	-1.04816	-1.45681	-0.991158	-1.42831	-1.39621	-0.456058	-0.605117	-0.732197	-0.942879	-0.665426	-1.0653	-0.871616	-0.701392	-0.911839	-0.386098
A_75_P01022329	chr1:000227296-000227355		-0.577061	-1.47807	-0.970182	-0.987156	-1.25081	-0.851158	-0.745307	-1.68721	-0.791058	-0.765117	-0.405197	-0.294879	-0.0414265	-0.4613	-0.475616	-0.295392	-0.490839	-0.291098
A_75_P01022345	chr1:000227433-000227492		-0.389061	-0.93007	-0.732182	-1.09816	-0.97081	-0.572158	-0.409307	-0.554215	-0.267058	-0.159117	-0.125197	0.0401211	0.398574	-0.1553	-0.0146164	-0.00339224	-0.036839	-0.0730976
A_75_P01022393	chr1:000227925-000227984		0.395939	-0.02107	-0.174182	0.0048435	-0.32481	0.215842	-0.312307	-0.312215	-0.113058	0.221883	-0.00419688	0.0701211	0.122574	0.1047	0.221384	-0.393392	-0.372839	-0.0420976
A_75_P01022478	chr1:000228816-000228873		0.675939	0.13293	-0.0181817	0.120844	0.19519	0.543842	-0.283307	-0.224215	0.127942	0.200883	0.381803	-0.269879	-0.491426	-0.2623	-0.0186164	-0.302392	-0.034839	0.227902
A_75_P01022508	chr1:000229146-000229205		-0.286061	-0.88307	-0.688182	-0.860156	-0.67781	-0.634158	-0.986307	-0.936215	-0.0860575	0.105883	-0.404197	-0.377879	-0.452426	-0.2843	0.270384	0.0846078	-0.015839	0.108902
A_75_P01022525	chr1:000229308-000229367		-1.45406	-1.75107	-1.34718	-1.64316	-1.36881	-1.45416	-1.31631	-1.15321	-0.229058	-0.085117	-0.482197	-0.800879	-0.375426	-0.2803	-0.0786164	0.315608	0.042161	0.473902
A_75_P01022547	chr1:000229526-000229585		-2.50406	-2.42007	-1.93918	-1.94616	-1.80981	-1.58116	-1.62231	-1.58921	-0.832058	-0.350117	-1.9692	-1.51988	-1.83343	-1.3783	-1.17562	-1.11139	-0.989839	-0.833098
A_75_P01022572	chr1:000229802-000229861		-2.40306	-1.95707	-1.89718	-1.38516	-1.88081	-1.04116	-1.64931	-0.542215	-0.928058	-0.603117	-1.7342	-1.77188	-1.84343	-1.4073	-1.60862	-1.13239	-0.680839	-0.680098
A_75_P01022597	chr1:000230056-000230115		-1.58806	-1.08307	-1.34918		-0.42081	-0.119158	-0.603307	0.287785	-0.0510575	-0.184117	-1.0122	-1.05888	-0.903426	-0.00629985	-0.548616	-0.934392	-0.834839	-0.0150976
A_75_P01023164	chr2:000005832-000005891		-1.81806	-1.41207	-1.34118	-1.44716	-1.49381	-0.929158	-1.12631	-0.849215	-1.40206	-0.342117	-1.1862	-1.06488	-1.32243	-1.0283	-1.03662	-0.905392	-0.834839	-0.512098
A_75_P01023234	chr2:000006566-000006625		-1.70006	-1.73607	-1.31918	-1.35816	-1.53381	-0.796158	-1.21531	-0.738215	-0.257058	-0.086117	-1.0742	-1.33088	-1.29243	-0.9503	-0.749616	-0.294392	-0.712839	-0.308098
A_75_P01023395	chr2:000008282-000008327		-1.82906	-1.42207	-0.988182	-0.821156	-1.16981	-0.656158	-1.14931	-1.13121	-0.491058	0.229883	-1.4142	-1.03288	-1.07543	-0.8783	-0.742616	-0.497392	-0.381839	0.209902
A_75_P01023430	chr2:000008619-000008675		-2.01006	-1.65007	-0.932182	-0.871156	-0.96481	-0.659158	-1.45331	-1.36821	-0.231058	0.00788303	-1.7672	-1.42388	-1.55843	-1.2773	-0.944616	-0.692392	-0.563839	-0.0340976
A_75_P01023448	chr2:000008802-000008861		-2.04906	-1.75007	-1.19418	-1.03716	-1.48681	-0.949158	-1.53331	-1.02821	-0.252058	0.124883	-2.1132	-1.64488	-1.82843	-1.1133	-1.23162	-0.654392	-0.613839	-0.108098
A_75_P01023477	chr2:000009057-000009116		-1.05006	-1.09707	-0.599182	-0.997156	-1.05181	-0.994158	-0.862307	-0.937215	-0.157058	0.292883	-0.648197	-0.437879	-0.170426	0.0487002	0.0423837	0.646608	0.207161	0.514902
A_75_P01023522	chr2:000009526-000009583		-1.05706	-1.12807	-0.894182	-1.34516	-1.28781	-1.03516	-1.01431	-0.828215	-0.615058	-0.302117	-1.0022	-0.558879	-0.238426	-0.1303	0.0373836	0.107608	-0.090839	-0.361098
A_75_P01023549	chr2:000009790-000009849		0.765939	0.38793	0.183818	0.294844	0.16319	0.168842	0.0586934	0.0347854	0.305942	0.177883	0.676803	0.304121	0.834574	1.0557	1.00138	0.0236078	0.106161	0.201902
A_75_P01023570	chr2:000009988-000010045		0.245939	0.16093	0.185818	0.232844	-0.19181	-0.169158	-0.0963066	-0.156215	-0.319058	-0.082117	0.368803	0.181121	0.382574	0.6877	0.523384	-0.247392	-0.315839	-0.109098
A_75_P01023585	chr2:000010155-000010214		0.523939	0.05493	0.124818		-0.28381	-0.0181579	0.0766934	0.526785	-0.211058	0.00788303	0.190803	0.293121	0.472574	0.8437	0.892384	-0.173392	-0.237839	0.245902
A_75_P01023608	chr2:000010392-000010450		0.385939	0.35793	-0.0811817	0.256844	-0.30681	0.226842	0.0566934	0.324785	-0.133058	-0.151117	0.205803	0.260121	0.413574	0.7567	0.721384	-0.0393922	-0.199839	-0.0360976
A_75_P01023654	chr2:000010831-000010890		-0.488061	-0.50707	-0.437182	-0.454156	-0.31781	-0.194158	-0.240307	-0.408215	-0.591058	-0.551117	-0.560197	-0.600879	-0.475426	-0.4963	-0.123616	-0.538392	-0.449839	-0.461098
A_75_P01023687	chr2:000011171-000011230		-0.949061	-0.47907	-0.434182	-0.496156	-0.38681	-0.428158	-0.417307	-0.259215	-0.245058	-0.058117	-0.464197	-0.418879	-0.741426	-0.6153	-0.147616	-0.319392	-0.247839	-0.0830976
A_75_P01023730	chr2:000011589-000011645		-0.941061	-0.37907	0.00681826	-0.207156	-0.52181	-0.343158	-0.392307	0.132785	-0.558058	-0.371117	-0.783197	-0.755879	-0.911426	-0.3803	-0.625616	-0.295392	0.200161	0.0869024
A_75_P01023750	chr2:000011771-000011828		-0.533061	-0.30007	0.00281826	-0.132156	0.0371905	-0.283158	-0.257307	0.0107854	0.144942	0.070883	-0.279197	-0.404879	-0.680426	-0.3153	0.0433837	0.122608	0.570161	0.205902
A_75_P01023765	chr2:000011934-000011993		-0.804061	-0.48007	0.0808183	0.117844	-0.0198095	-0.500158	0.0306934	0.204785	-0.187058	0.230883	-0.433197	-0.498879	-0.640426	-0.3513	0.0473836	0.391608	0.840161	0.649902
A_75_P01023785	chr2:000012113-000012172		-0.827061	-0.45607	0.0128183	0.104844	0.0211905	-0.498158	-0.00430664	-0.371215	-0.486058	0.268883	-0.633197	-0.579879	-0.746426	-0.7353	-0.368616	0.0336078	0.529161	0.556902
A_75_P01023817	chr2:000012430-000012489		-0.668061	-0.53607	-0.392182	0.0618435	-0.31981	-0.362158	0.0626934	0.329785	0.0909425	0.420883	-0.883197	-0.477879	-0.668426	-0.2983	-0.383616	-0.0563922	0.195161	0.805902
A_75_P01023837	chr2:000012642-000012701		-0.979061	-0.80207	-0.324182	-0.529156	-0.62481	-0.460158	-0.0503066	-0.587215	-0.376058	-0.029117	-0.889197	-0.627879	-0.738426	-0.3733	-0.719616	-0.0193922	-0.015839	0.685902
A_75_P01023877	chr2:000013062-000013119		-0.884061	-0.64007	-0.428182	-0.300156	-0.58481	-0.545158	-0.184307	-0.400215	-0.150058	0.245883	-0.855197	-0.425879	-0.491426	-0.0252998	-0.534616	0.191608	0.435161	0.903902
A_75_P01023893	chr2:000013231-000013290		-0.565061	-0.65907	-0.245182	-0.0681565	-0.29181	-0.238158	0.00969336	-0.0192146	0.145942	0.745883	-0.529197	-0.305879	-0.357426	-0.0262998	-0.279616	0.0266078	0.469161	0.742902
A_75_P01023922	chr2:000013529-000013588		-0.554061	-0.37607	-0.248182	-0.441156	-0.46481	-0.0821579	-0.0903066	-0.0362146	-0.462058	0.294883	-0.292197	-0.00687888	-0.145426	-0.3183	-0.237616	0.275608	0.272161	0.0719024
A_75_P01023953	chr2:000013820-000013879		0.214939	-0.05007	0.195818	-0.115156	-0.0198095	0.109842	0.209693	0.698785	0.838942	0.563883	-0.0201969	0.710121	0.611574	0.6437	0.320384	0.717608	0.755161	0.695902
A_75_P01023977	chr2:000014048-000014104		0.146939	-0.18807	-0.0141817	-0.344156	-0.11781	-0.130158	0.140693	0.108785	0.775942	0.858883	-0.112197	0.579121	0.797574	0.7267	0.332384	0.742608	0.687161	0.654902
A_75_P01023994	chr2:000014219-000014278		-0.129061	-0.20107	-0.0911817	-0.460156	-0.76881	-0.233158	-0.0423066	0.00578537	0.289942	0.318883	-0.0841969	0.206121	0.351574	0.1787	0.172384	0.824608	0.338161	0.0029024
A_75_P01024026	chr2:000014550-000014608		-0.0390608	0.17893	-0.00918174	-0.305156	-0.34081	-0.145158	-0.226307	-0.0892146	-0.197058	-0.308117	-0.217197	0.295121	0.158574	-0.1853	0.214384	0.408608	0.168161	0.0089024
A_75_P01024045	chr2:000014744-000014803		0.315939	0.23393	0.366818	0.150844	0.0991905	0.313842	0.0586934	0.140785	0.282942	0.052883	0.310803	0.357121	0.475574	0.2267	0.587384	0.630608	0.313161	0.669902
A_75_P01024062	chr2:000014912-000014969		0.231939	0.28493	0.339818	0.380844	0.22419	0.373842	0.603693	0.676785	0.481942	0.00988303	0.640803	0.536121	0.501574	0.6107	0.468384	0.497608	0.765161	0.918902
A_75_P01024089	chr2:000015211-000015270		0.561939	0.63793	0.451818	0.239844	0.21719	0.619842	0.576693	0.0577854	0.662942	0.354883	0.399803	0.388121	0.303574	0.1257	0.121384	0.427608	0.458161	0.452902
A_75_P01024107	chr2:000015383-000015442		0.532939	0.31993	0.261818	0.0928435	0.44119	0.554842	0.349693	0.728785	0.476942	0.162883	0.182803	0.198121	-0.0324265	0.1217	0.204384	0.159608	0.231161	0.539902
A_75_P01024137	chr2:000015633-000015692		0.200939	0.34293	0.264818	0.331844	-0.17481	0.476842	0.423693	0.469785	0.475942	0.465883	-0.178197	0.101121	0.139574	0.0417002	-0.240616	0.253608	0.337161	0.285902
A_75_P01024155	chr2:000015814-000015873		0.188939	0.14293	0.283818	0.137844	-0.0698095	0.267842	0.452693	0.253785	0.461942	0.345883	0.00680312	0.197121	0.0325735	0.1537	0.0413837	0.416608	0.392161	0.344902
A_75_P01024179	chr2:000016047-000016105		0.00293921	0.27793	0.230818	0.375844	-0.00280953	0.308842	0.334693	0.603785	0.241942	0.142883	0.238803	0.120121	0.0635735	0.1667	-0.0126164	0.275608	0.511161	0.625902
A_75_P01024210	chr2:000016354-000016413		0.404939	0.51993	0.237818	0.411844	0.69419	0.863842	0.683693	0.773785	0.634942	0.571883	0.596803	0.326121	0.335574	0.2917	0.349384	0.0756078	0.341161	0.235902
A_75_P01024232	chr2:000016596-000016655		-0.0320608	0.45193	0.309818	0.475844	0.48219	1.08484	0.750693	0.477785	0.193942	0.442883	0.430803	0.296121	0.120574	0.1487	-0.303616	-0.149392	0.375161	0.375902
A_75_P01024250	chr2:000016797-000016851		0.438939	0.30093	0.151818	0.218844	0.44719	0.711842	0.553693	0.403785	0.428942	0.267883	0.252803	0.0901211	-0.222426		-0.158616	-0.420392	0.360161	0.274902
A_75_P01024276	chr2:000017065-000017123		-6.07854e-05	0.09993	0.0628183	0.0368435	-0.15881	0.423842	0.343693	0.397785	0.237942	0.180883	0.00080312	-0.211879	-0.299426	-0.1423	-0.460616	-0.406392	0.051161	0.101902
A_75_P01024322	chr2:000017503-000017562		0.617939	0.27893	0.0218183	0.0308435	0.11919	0.185842	-0.155307	0.473785	0.466942	0.069883	0.438803	0.142121	0.211574	0.2657	0.557384	0.283608	0.325161	0.278902
A_75_P01024341	chr2:000017687-000017746		0.532939	0.10193	-0.00318174	-0.117156	-0.0158095	-0.107158	-0.147307	-0.273215	0.0849425	-0.202117	0.283803	0.234121	0.218574	-0.0202998	0.287384	0.138608	0.037161	-0.109098
A_75_P01024369	chr2:000017978-000018037		0.163939	0.22293	0.111818	0.313844	-0.0768095	0.111842	0.0886934	0.189785	-0.0570575	-0.084117	0.206803	0.140121	0.380574	0.4247	0.334384	-0.252392	-0.025839	-0.0700976
A_75_P01024385	chr2:000018141-000018200		0.208939	0.25093	0.0558183	0.406844	-0.22781	0.169842	-0.0543066	-0.133215	-0.365058	-0.114117	0.0118031	0.311121	0.447574	1.0237	0.490384	-0.136392	0.063161	0.631902
A_75_P01024425	chr2:000018535-000018594		-0.166061	-0.45907	-0.406182	-0.271156	-0.68881	0.0418421	-0.743307	-0.534215	-0.337058	-0.127117	-0.423197	-0.308879	-0.628426	-0.2453	-0.406616	-0.530392	-0.443839	-0.155098
A_75_P01024472	chr2:000019008-000019067		-0.546061	-0.50607	-0.349182	-0.0401565	-0.15781	-0.142158	0.0636934	-0.149215	0.211942	0.409883	-0.398197	-0.162879	0.0385735	-0.3103	-0.391616	0.188608	0.029161	0.386902
A_75_P01024492	chr2:000019208-000019266		-0.758061	-0.50107	-0.364182	-0.0701565	-0.19781	-0.232158	-0.246307	-0.217215	0.112942	0.557883	-0.582197	-0.328879	-0.120426	-0.1653	-0.452616	0.219608	0.012161	0.475902
A_75_P01024524	chr2:000019537-000019596		-0.496061	-0.61507	-0.399182		-0.33181	-0.492158	-0.418307	-0.101215	0.187942	0.479883	-0.435197	-0.537879	-0.647426	-0.0592998	-0.424616	-0.257392	-0.148839	0.531902
A_75_P01024554	chr2:000019869-000019928		-0.496061	-0.40507	-0.0111817	0.455844	-0.15381	0.326842	-0.0683066	0.218785	-0.389058	0.232883	-0.436197	-0.590879	-0.563426	-0.0622998	-0.342616	-0.271392	0.128161	0.583902
A_75_P01024576	chr2:000020086-000020145		0.0179392	-0.25207	-0.0201817	0.316844	0.37719	0.399842	0.0186934	0.152785	0.203942	0.631883	0.00280312	-0.315879	-0.306426	-0.0262998	-0.0356163	-0.253392	0.204161	0.299902
A_75_P01024596	chr2:000020279-000020338		-0.632061	-0.85507	-0.389182	-0.136156	-0.60081	-0.184158	-0.486307	-0.683215	-0.107058	0.116883	-0.515197	-0.706879	-0.557426	-0.4093	-0.470616	-0.402392	-0.152839	0.0769024
A_75_P01024615	chr2:000020462-000020518		-0.473061	-0.79207	-0.460182	-0.427156	-0.67281	-0.308158	-0.528307	-0.754215	-0.153058	0.054883	-0.309197	-0.698879	-0.714426	-0.4463	-0.642616	-0.448392	-0.573839	-0.350098
A_75_P01024632	chr2:000020628-000020687		-0.140061	-0.46207	-0.534182	-0.435156	-0.23581	-0.155158	-0.782307	-0.764215	-0.141058	-0.067117	-0.209197	-0.552879	-0.801426	-0.5963	-0.420616	-0.559392	-0.682839	-0.520098
A_75_P01024650	chr2:000020792-000020848		-0.427061	-0.55507	-0.374182	-0.311156	-0.28681	-0.217158	-0.585307	-0.367215	-0.350058	-0.145117	-0.224197	-0.652879	-0.752426	-0.5233	-0.626616	-0.658392	-0.613839	-0.144098
A_75_P01024679	chr2:000021067-000021126		-0.308061	-0.36607	-0.337182		-0.0228095	-0.242158	-0.144307	-0.155215	0.118942	0.134883	-0.175197	-0.368879	-0.0484265	0.2307	-0.0116163	-0.0723922	-0.164839	0.315902
A_75_P01024701	chr2:000021262-000021320		-0.170061	-0.53507	-0.660182	-0.609156	0.0331905	-0.588158	-0.357307	-0.487215	0.256942	0.169883	-0.134197	-0.211879	-0.169426	0.0117002	0.119384	-0.196392	-0.348839	0.0279024
A_75_P01024730	chr2:000021516-000021573		-0.587061	-0.94007	-0.672182	-1.04216	-0.65181	-0.926158	-0.939307	-1.10921	-0.0620575	-0.074117	-0.324197	-0.125879	0.0565735	-0.3983	0.237384	0.250608	-0.365839	0.311902
A_75_P01024761	chr2:000021824-000021883		-0.758061	-0.93307	-0.818182	-1.10816	-1.04581	-0.895158	-0.430307	-1.05221	-0.320058	0.102883	-0.222197	0.0891211	0.437574	-0.1043	0.126384	0.483608	0.150161	0.373902
A_75_P01024781	chr2:000022018-000022077		-0.409061	-0.67507	-0.249182		-0.83881	-0.454158	-0.0213066	0.0177854	0.167942	0.432883	-0.0831969	0.0781211	0.247574	0.3077	0.0213837	0.548608	0.449161	0.865902
A_75_P01024827	chr2:000022471-000022530		-0.163061	-0.12007	-0.108182		-0.25981	0.349842	0.177693	0.582785	0.135942	0.343883	0.00380312	0.0411211	0.104574	0.0817002	-0.140616	-0.187392	0.428161	0.785902
A_75_P01024855	chr2:000022751-000022810		0.0529392	0.06393	0.0578183	0.646844	0.28119	0.623842	0.649693	0.784785	0.524942	0.374883	0.318803	0.239121	0.0975735	0.3597	0.0593837	-0.0803922	0.367161	0.596902
A_75_P01024874	chr2:000022961-000023020		-0.0430608	0.27993	0.385818		0.30519	0.612842	0.723693	0.829785	0.265942	0.373883	0.396803	0.291121	-0.0454265	0.3457	-0.114616	-0.253392	0.142161	0.559902
A_75_P01024904	chr2:000023280-000023339		0.0549392	0.06793	0.143818	0.392844	0.0231905	0.276842	0.463693	0.131785	-0.151058	0.331883	0.282803	0.330121	-0.0514265	-0.0902998	-0.339616	-0.312392	-0.260839	0.247902
A_75_P01024923	chr2:000023500-000023559		-0.136061	-0.05607	-0.312182	-0.0021565	0.23319	0.0508421	0.260693	-0.0922146	0.0669425	-0.036117	0.300803	0.289121	0.412574	0.0467002	0.129384	0.179608	-0.149839	-0.178098
A_75_P01024949	chr2:000023774-000023832		-0.0720608	0.14793	-0.0981817	0.0528435	-0.0158095	-0.197158	0.170693	0.388785	0.156942	-0.059117	0.455803	0.242121	0.227574	0.2777	0.0333837	0.209608	0.085161	0.105902
A_75_P01024983	chr2:000024120-000024174		-0.143061	0.56393	0.530818	0.385844	0.27419	0.387842	0.321693	0.0507854	-0.419058	-0.386117	0.180803	0.112121	0.481574	0.3717	-0.163616	-0.270392	-0.025839	-0.303098
A_75_P01025002	chr2:000024308-000024364		0.452939	0.70693	0.452818	0.392844	0.73419	0.583842	0.330693	0.348785	-0.0860575	-0.100117	0.531803	0.400121	0.457574	0.2547	0.290384	-0.153392	-0.082839	-0.262098
A_75_P01025033	chr2:000024599-000024658		-0.188061	-0.02907	-0.286182	-0.598156	-0.73881	-0.970158	-0.341307	0.137785	-0.461058	-0.258117	-0.214197	0.137121	0.386574	0.1757	0.0903836	0.430608	-0.084839	-0.0430976
A_75_P01025059	chr2:000024829-000024888		0.0159392	-0.21107	-0.0981817	-0.577156	-0.45381	-0.722158	-0.0993066	-0.103215	-0.0670575	0.173883	0.0708031	0.542121	1.17957	0.3047	1.08838	1.02861	0.779161	0.546902
A_75_P01025082	chr2:000025071-000025130		-0.593061	0.01293	-0.120182	-0.574156	-0.40181	-0.602158	-0.366307	-0.514215	-0.254058	0.151883	-0.371197	0.140121	0.432574	0.0977002	0.368384	0.382608	0.220161	-0.186098
A_75_P01025119	chr2:000025416-000025475		-0.579061	0.41093	0.562818	0.292844	0.56819	0.137842	-0.0203066	-0.133215	-0.207058	-0.154117	-0.0731969	0.209121	0.405574	0.6537	0.168384	0.232608	0.531161	0.353902
A_75_P01025144	chr2:000025663-000025721		-0.691061	0.29293	0.460818	0.540844	0.36719	0.145842	0.153693	0.273785	-0.417058	0.178883	-0.485197	-0.0388789	-0.0704265	0.3147	-0.389616	-0.476392	0.235161	-0.0040976
A_75_P01025163	chr2:000025904-000025963		-0.553061	0.35093	0.507818	0.375844	0.0911905	0.267842	0.299693	0.273785	0.0469425	0.533883	-0.242197	0.180121	0.131574	0.1347	-0.209616	-0.246392	0.408161	-0.0110976
A_75_P01025190	chr2:000026191-000026250		-0.578061	0.20693	0.290818	0.240844	0.0581905	0.217842	0.176693	-0.174215	-0.0170575	0.334883	-0.366197	-0.128879	0.152574	-0.0742998	-0.115616	-0.238392	0.443161	0.119902
A_75_P01025235	chr2:000026628-000026687		-0.614061	0.02593	0.421818	-0.0901565	0.0941905	-0.0581579	0.143693	-0.155215	-0.109058	0.309883	-0.263197	0.0211211	-0.00642649	0.0877002	-0.0516163	0.0786078	0.481161	0.228902
A_75_P01025258	chr2:000026891-000026947		-1.14106	-0.13607	0.360818	-0.127156	-0.0428095	-0.384158	0.250693	0.255785	-0.624058	-0.148117	-0.598197	-0.177879	-0.153426	-0.2273	-0.378616	-0.163392	0.051161	-0.254098
A_75_P01025291	chr2:000027223-000027280		-0.654061	0.39393	0.428818	0.389844	0.27319	-0.0611579	0.217693	0.570785	-0.116058	-0.024117	-0.241197	-0.0848789	0.192574	0.3117	0.00938365	0.154608	0.228161	0.255902
A_75_P01025331	chr2:000027615-000027672		-0.554061	0.23593	0.523818	0.218844	0.21419	-0.276158	0.294693	-0.134215	-0.352058	-0.344117	-0.0691969	0.0171211	0.453574	0.3007	-0.293616	0.0196078	0.263161	0.147902
A_75_P01025350	chr2:000027790-000027847		-0.476061	0.48693	0.492818	0.214844	0.11519	-0.162158	0.224693	0.0557854	-0.557058	-0.280117	-0.143197	-0.189879	0.00557351	-0.3103	-0.124616	-0.357392	-0.362839	-0.704098
A_75_P01025382	chr2:000028099-000028147		-0.808061	0.43293	0.385818	0.182844	-0.25481	-0.300158	-0.113307	0.0567854	-0.845058	-0.163117	-0.615197	-0.117879	0.150574	-0.0112998	-0.378616	-0.259392	-0.480839	-0.700098
A_75_P01025403	chr2:000028312-000028371		-0.629061	0.02393	0.397818	-0.0371565	0.0281905	-0.490158	-0.217307	-0.165215	-0.327058	-0.250117	-0.405197	0.0201211	0.413574	0.3317	-0.0416164	-0.104392	-0.018839	-0.407098
A_75_P01025425	chr2:000028533-000028592		-0.782061	-0.27207	-0.101182	-0.496156	-0.0918095	-0.656158	-0.483307	-0.576215	-0.553058	-0.168117	-0.914197	-0.378879	-0.0614265	-0.2913	-0.382616	-0.351392	-0.376839	-0.796098
A_75_P01025443	chr2:000028709-000028768		-0.695061	-0.32007	-0.282182	-0.486156	0.0731905	-0.768158	-0.607307	-0.611215	-0.294058	-0.137117	-0.816197	-0.289879	-0.164426	-0.3193	-0.0906163	-0.289392	-0.304839	-0.495098
A_75_P01025479	chr2:000029063-000029122		-1.15406	-1.34107	-0.633182	-1.06816	-0.71381	-1.08116	-1.06131	-1.27521	-0.712058	-0.473117	-1.3242	-0.851879	-0.474426	-0.7983	-0.478616	-0.538392	-0.376839	-0.589098
A_75_P01025531	chr2:000029600-000029659		-1.24006	-1.50107	-1.09118	-1.42116	-0.99381	-1.40016	-1.31631	-1.48721	-0.524058	-0.559117	-0.918197	-0.882879	-0.701426	-0.6483	-0.118616	0.0906078	-0.304839	-0.189098
A_75_P01026103	chr2:000035567-000035626		-0.764061	-1.03707	-0.767182	-0.917156	-0.78881	-1.06716	-0.811307	-0.889215	-0.289058	-0.076117	-0.363197	-0.404879	-0.167426	-0.0742998	0.453384	0.218608	-0.198839	-0.123098
A_75_P01026127	chr2:000035788-000035847		-1.31606	-1.42407	-0.647182	-1.09016	-0.98481	-1.32916	-0.875307	-1.06021	-0.541058	-0.089117	-0.918197	-1.00988	-0.956426	-0.4803	-0.257616	-0.155392	-0.255839	-0.227098
A_75_P01026172	chr2:000036210-000036268		-1.39706	-0.88007	-0.581182	-0.723156	-0.80681	-0.797158	-0.657307	-0.440215	-0.368058	-0.178117	-1.0832	-0.640879	-0.779426	-0.2003	-0.293616	-0.391392	-0.470839	-0.157098
A_75_P01026196	chr2:000036473-000036532		-1.00006	-0.56007	-0.478182	-0.954156	-0.81581	-0.951158	-0.266307	-0.657215	-0.727058	-0.350117	-0.719197	-0.0578789	-0.680426	-0.5583	-0.458616	-0.560392	-1.04684	-0.957098
A_75_P01026213	chr2:000036683-000036742		1.09494	1.34093	0.836818	0.170844	0.54219	0.261842	1.02269	0.561785	0.589942	-0.065117	0.820803	1.33112	0.561574	0.3057	0.112384	0.680608	-0.046839	-0.401098
A_75_P01026237	chr2:000036928-000036987		1.20994	1.77293	1.24682	0.988844	0.80919	0.735842	1.44669	1.57379	0.664942	0.207883	1.0948	1.68512	1.34157	1.0527	0.263384	1.19761	0.581161	0.114902
A_75_P01026261	chr2:000037164-000037214		1.30994	1.78293	1.46082	1.19584	1.19819	1.12584	1.97669	1.50379	0.874942	0.238883	1.4898	1.76112	1.12357	1.1267	0.812384	1.28761	0.563161	0.0529024
A_75_P01026283	chr2:000037399-000037453		1.49494	2.25793	1.59482	1.63584	1.52219	1.43984	2.19969	2.01479	1.06594	0.225883	1.4918	1.75012	1.03157	0.6557	0.610384	1.12661	0.611161	0.208902
A_75_P01026312	chr2:000037712-000037770		1.06394	2.07993	1.24582	1.54684	1.21519	1.17984	2.00769	1.66779	0.361942	0.060883	0.874803	1.45112	0.726574	0.2467	0.0593837	0.806608	0.549161	0.386902
A_75_P01026335	chr2:000037919-000037973		1.13094	2.00693	1.30382	1.17184	1.18619	1.13484	1.81769	1.39979	0.491942	0.456883	0.777803	1.28612	0.680574	-0.0932998	0.141384	0.676608	0.533161	0.168902
A_75_P01026360	chr2:000038153-000038212		1.30394	1.83293	1.14682	1.04684	1.35819	1.28984	1.55969	1.35679	0.922942	0.399883	0.987803	1.44412	0.760574	0.0617002	0.478384	0.849608	0.688161	0.494902
A_75_P01026399	chr2:000038543-000038602		0.682939	1.28493	0.722818	0.306844	0.63319	0.599842	0.828693	1.17279	0.564942	0.209883	0.938803	1.33512	0.927574	0.0727002	0.136384	0.660608	1.01816	0.540902
A_75_P01026419	chr2:000038763-000038822		0.391939	-0.01107	-0.361182	-0.725156	-0.62281	-0.494158	0.0216934	0.332785	1.06794	0.702883	0.246803	0.908121	0.834574	0.4597	0.00238365	1.46661	0.752161	0.989902
A_75_P01026439	chr2:000038964-000039023		-0.0620608	-0.32607	-0.575182	-1.20016	-1.18281	-1.02716	-0.125307	-0.211215	-0.0140575	-0.080117	-0.494197	0.434121	0.145574	-0.2853	-0.552616	0.832608	0.011161	0.103902
A_75_P01026462	chr2:000039200-000039258		-0.104061	-0.11607	-0.319182	-1.01316	-0.50481	-0.577158	-0.0373066	-0.326215	0.245942	-0.152117	-0.330197	0.356121	0.155574	-0.0512998	0.0453836	0.776608	0.259161	0.126902
A_75_P01026500	chr2:000039564-000039623		-0.662061	-0.65407	-0.509182	-0.425156	-0.0618095	-0.160158	-0.424307	-0.327215	0.725942	0.187883	-0.923197	-0.341879	-0.784426	-0.3033	-0.00761635	0.181608	0.060161	0.110902
A_75_P01026542	chr2:000039987-000040046		-1.03806	-1.05907	-0.674182	-0.574156	-0.78681	-0.828158	-0.685307	-0.378215	-0.269058	-0.207117	-1.3142	-0.980879	-0.916426	-0.6653	-0.624616	-0.360392	-0.396839	0.0439024
A_75_P01026563	chr2:000040184-000040243		-1.03406	-0.81607	-0.783182	-0.355156	-0.75381	-0.979158	-0.767307	-0.296215	-0.409058	-0.447117	-1.2162	-1.22488	-1.01543	-0.7533	-0.929616	-0.679392	-0.636839	-0.114098
A_75_P01026586	chr2:000040420-000040479		-0.945061	-0.90807	-1.01718	-0.715156	-0.90781	-1.11516	-0.903307	-1.22321	-0.450058	-0.574117	-1.0532	-1.16388	-1.17343	-1.2113	-0.983616	-0.596392	-0.625839	-0.872098
A_75_P01026608	chr2:000040660-000040719		-0.306061	-0.38407	-0.0701817	-0.347156	-0.24481	-0.619158	0.0716934	-0.378215	-0.141058	0.187883	-0.125197	-0.363879	0.0745735	0.3357	-0.353616	-0.195392	-0.115839	0.196902
A_75_P01026628	chr2:000040851-000040910		-0.250061	0.03593	-0.172182	-0.218156	-0.16981	-0.0641579	-0.00430664	0.101785	0.0159425	-0.157117	-0.325197	-0.518879	-0.598426	-0.4833	-0.724616	-0.739392	-0.573839	-0.403098
A_75_P01026672	chr2:000041293-000041352		-0.209061	0.04293	-0.306182	0.0708435	-0.0818095	0.133842	-0.395307	-0.0382146	0.0969425	-0.036117	0.0458031	-0.496879	-0.954426	-0.7283	-0.490616	-0.673392	-0.365839	-0.128098
A_75_P01026689	chr2:000041458-000041514		-0.550061	-0.10007	-0.173182	-0.245156	-0.41081	-0.0931579	-0.512307	-0.402215	-0.315058	-0.011117	-0.528197	-0.771879	-0.996426	-1.1033	-0.529616	-0.599392	-0.457839	-0.315098
A_75_P01026704	chr2:000041622-000041681		-0.658061	-0.16807	-0.0861817	0.210844	-0.24181	0.126842	-0.219307	0.192785	-0.234058	0.269883	-0.385197	-0.324879	-0.259426	-0.5143	-0.369616	-0.183392	-0.187839	0.518902
A_75_P01026737	chr2:000041984-000042043		-0.113061	-0.16907	-0.330182	-0.142156	-0.19981	0.0998421	-0.363307	-0.275215	-0.0630575	0.038883	-0.449197	-0.614879	-0.671426	-0.9153	-0.518616	-0.459392	-0.417839	0.0239024
A_75_P01026767	chr2:000042267-000042325		-0.0450608	0.11993	-0.247182	-0.0641565	-0.16781	0.211842	-0.252307	0.203785	0.155942	-0.081117	0.0388031	-0.702879	-0.690426	-0.9563	-0.742616	-0.747392	-0.397839	-0.182098
A_75_P01026783	chr2:000042449-000042506		0.0329392	0.07393	-0.288182	-0.0871565	-0.0218095	0.125842	-0.198307	0.174785	-0.0370575	0.027883	0.0608031	-0.518879	-0.760426	-0.8673	-0.704616	-0.660392	-0.456839	0.0709024
A_75_P01026803	chr2:000042676-000042735		0.127939	-0.02507	-0.416182	-0.0911565	-0.19781	0.296842	-0.0863066	-0.0602146	0.0369425	-0.097117	-0.169197	-0.342879	-0.827426	-0.8723	-0.607616	-0.399392	-0.625839	-0.137098
A_75_P01026821	chr2:000042860-000042916		0.278939	0.23193	-0.0191817	0.707844	-0.0218095	0.267842	0.273693	0.603785	0.00694248	-0.382117	-0.310197	-0.179879	-0.562426	-0.1643	-0.363616	-0.482392	-0.552839	0.0159024
A_75_P01026856	chr2:000043205-000043264		0.749939	0.37493	0.549818	0.447844	0.74119	0.353842	0.865693	0.696785	0.546942	-0.277117	0.668803	0.479121	0.315574	0.2107	0.414384	0.215608	-0.284839	0.202902
A_75_P01026898	chr2:000043659-000043714		0.700939	0.78193	0.310818	0.708844	0.82319	0.633842	0.829693	0.748785	-0.190058	-0.679117	0.332803	0.116121	0.106574	-0.0292998	0.00538365	-0.493392	-0.426839	-0.174098
A_75_P01026918	chr2:000043848-000043907		0.761939	0.44193	0.657818	0.565844	0.75619	0.433842	0.605693	0.175785	0.279942	0.118883	0.791803	0.492121	0.808574	0.3277	0.569384	0.427608	-0.053839	0.263902
A_75_P01026941	chr2:000044063-000044122		0.948939	0.28493	0.532818	0.141844	0.47819	0.197842	0.423693	-0.107215	-0.136058	0.095883	0.628803	0.527121	0.614574	0.4467	0.551384	0.460608	0.029161	0.330902
A_75_P01026965	chr2:000044309-000044368		0.694939	0.41093	0.225818	0.347844	0.63319	0.333842	0.389693	-0.0132146	-0.192058	-0.213117	0.641803	0.229121	0.0775735	-0.00529985	0.275384	0.153608	-0.286839	-0.0220976
A_75_P01026985	chr2:000044495-000044549		0.956939	0.85393	0.245818	0.619844	1.33619	0.498842	0.617693	0.102785	0.0669425	-0.290117	0.698803	0.191121	0.0345735	0.0707002	0.340384	-0.271392	-0.473839	-0.162098
A_75_P01027002	chr2:000044685-000044744		0.159939	0.65693	0.307818	0.477844	0.45419	0.100842	0.281693	-0.0182146	-0.514058	-0.377117	-0.0221969	-0.222879	-0.286426	-0.1003	-0.208616	-0.595392	-0.766839	-0.506098
A_75_P01027037	chr2:000045013-000045072		0.391939	0.20893	-0.365182	-0.170156	-0.18181	0.297842	0.00069336	0.00278537	-0.528058	-0.528117	0.0898031	-0.455879	-0.715426	-0.3173	-0.659616	-0.979392	-1.25184	-0.980098
A_75_P01027059	chr2:000045221-000045274		0.459939	0.34093	-0.0241817	-0.0641565	0.0441905	0.565842	0.422693	0.182785	-0.211058	-0.276117	0.413803	0.0181211	-0.179426	-0.0662998	-0.259616	-0.773392	-1.16484	-0.668098
A_75_P01027085	chr2:000045481-000045537		2.60494	2.31793	1.90482	2.13984	2.53919	2.25084	2.41369	2.19179	0.873942	0.094883	2.4468	1.63712	1.70957	1.4847	1.11838	-0.379392	-0.092839	0.132902
A_75_P01027104	chr2:000045655-000045714		3.20794	2.71293	2.28482	2.24584	2.61519	2.51084	2.58769	1.99679	0.912942	0.031883	2.5498	1.93812	1.72257	1.1127	1.01638	-0.379392	-0.423839	-0.448098
A_75_P01027126	chr2:000045878-000045936		3.57094	2.94393	2.18782	2.74884	2.63519	2.79384	2.68769	2.81879	1.25394	0.171883	3.0778	2.15612	1.98857	1.4627	1.44438	0.0296078	-0.090839	-0.0690976
A_75_P01027145	chr2:000046081-000046138		3.26694	2.62093	1.45082	1.87084	2.50319	2.55984	2.20869	1.76179	1.57994	0.00688303	2.8628	1.98712	1.60557	1.0317	1.32138	0.167608	-0.190839	-0.386098
A_75_P01027162	chr2:000046255-000046310		2.71794	2.14893	1.81282	1.96284	1.86519	1.79984	2.01669	1.65179	0.929942	-0.013117	2.7298	2.17812	2.18257	1.6647	1.67438	0.808608	0.408161	0.510902
A_75_P01027187	chr2:000046518-000046577		2.85194	1.62193	1.44282	1.21384	2.29019	1.53884	1.61369	1.17079	0.948942	0.209883	2.4358	1.84112	1.64857	1.2967	1.80438	0.818608	0.605161	0.504902
A_75_P01027204	chr2:000046709-000046768		1.83694	1.52893	0.882818	0.880844	1.09319	1.04284	0.939693	0.512785	-0.0820575	-0.167117	1.3368	1.03912	0.603574	0.4067	0.560384	-0.150392	-0.051839	-0.539098
A_75_P01027231	chr2:000046973-000047032		1.29994	1.35793	0.730818	1.05684	0.80419	0.974842	1.02869	0.569785	-0.273058	-0.272117	0.996803	0.751121	0.297574	0.3247	-0.0376163	-0.616392	-0.204839	-0.473098
A_75_P01027250	chr2:000047170-000047229		0.363939	0.57793	0.455818	0.166844	0.10119	-0.0331579	0.299693	-0.210215	-0.428058	-0.360117	-0.0381969	0.152121	0.00957351	-0.2203	-0.367616	-0.444392	-0.672839	-0.630098
A_75_P01027281	chr2:000047472-000047531		0.250939	0.70193	0.394818	0.302844	0.61519	0.214842	0.295693	0.153785	-0.605058	0.106883	-0.0931969	-0.0428789	-0.0894265	-0.1543	0.0903836	-0.169392	-0.385839	-0.419098
A_75_P01027330	chr2:000047964-000048022		-0.0570608	0.35793	0.602818	0.713844	0.42519	0.308842	0.517693	-0.0742146	-0.687058	0.075883	-0.105197	-0.333879	-0.129426	-0.2173	-0.252616	-0.0813922	-0.094839	0.296902
A_75_P01027348	chr2:000048177-000048236		-0.115061	0.30193	-0.0261817	-0.00415649	0.0171905	0.175842	-0.175307	-0.267215	-0.180058	-0.296117	-0.110197	-0.585879	-0.869426	-0.9743	-0.654616	-0.713392	-0.868839	-0.756098
A_75_P01027386	chr2:000048589-000048646		-0.0490608	0.06293	0.151818	0.0938435	0.10919	0.0678421	0.201693	0.0917854	-0.0680575	-0.242117	0.178803	-0.175879	-0.120426	-0.2173	-0.170616	-0.152392	-0.224839	-0.0180976
A_75_P01027404	chr2:000048779-000048838		0.410939	0.14193	0.245818	0.343844	0.21719	-0.0311579	0.299693	0.555785	0.137942	-0.079117	0.0428031	0.0651211	0.120574	0.2687	0.0953837	-0.0813922	-0.079839	0.0109024
A_75_P01027454	chr2:000049306-000049365		0.105939	0.14293	0.477818	0.187844	-0.0798095	-0.117158	0.167693	-0.177215	-0.611058	-0.611117	-0.0391969	0.202121	0.122574	-0.00729985	0.0153837	-0.366392	-0.045839	-0.565098
A_75_P01027500	chr2:000049778-000049834		0.0609392	0.13493	-0.115182	-0.158156	0.0991905	-0.166158	-0.120307	-0.113215	-0.434058	-0.199117	-0.0441969	-0.0978789	-0.00542649	-0.4723	0.121384	-0.205392	-0.173839	-0.796098
A_75_P01027532	chr2:000050097-000050156		-0.490061	-0.27107	-0.267182	-0.355156	-0.32681	-0.711158	-0.351307	-0.402215	-0.731058	-0.223117	-0.705197	-0.256879	-0.531426	-0.4463	-0.510616	-0.506392	-0.387839	-0.411098
A_75_P01027592	chr2:000050660-000050719		-0.338061	-0.33507	-0.341182	-0.205156	-0.44281	-0.487158	-0.312307	-0.169215	-0.154058	0.190883	-0.428197	-0.223879	0.119574	-0.1173	0.185384	0.183608	0.090161	0.667902
A_75_P01027617	chr2:000050908-000050967		0.254939	0.06593	0.161818	0.411844	0.0891905	0.00884212	0.348693	0.621785	0.446942	0.531883	0.144803	0.225121	0.282574	0.2627	0.252384	0.248608	0.475161	1.0919
A_75_P01027634	chr2:000051080-000051139		0.111939	0.21393	0.218818	0.504844	-0.0308095	-0.0651579	0.274693	0.0507854	0.177942	0.219883	0.178803	-0.0438789	-0.0744265	-0.2913	-0.203616	-0.483392	-0.011839	0.291902
A_75_P01027655	chr2:000051307-000051366		0.00993921	0.17593	0.0978183	0.287844	-0.0148095	0.0238421	-0.0893066	0.206785	0.386942	0.122883	0.0508031	-0.247879	-0.527426	-0.4473	-0.0446163	-0.671392	-0.299839	0.154902
A_75_P01027693	chr2:000051694-000051750		-0.558061	-0.17807	-0.0411817		-0.27181	-0.0531579	-0.113307	0.292785	0.326942	0.128883	-0.581197	-0.394879	-0.542426	-0.2603	-0.706616	-0.413392	-0.155839	0.397902
A_75_P01027718	chr2:000051934-000051993		-0.580061	-0.31207	-0.170182	-0.319156	-0.44881	-0.0301579	-0.168307	-0.591215	0.0589425	0.465883	-0.475197	-0.415879	-0.524426	-0.6873	-0.642616	-0.232392	-0.317839	0.0429024
A_75_P01027744	chr2:000052209-000052268		-0.712061	-0.40007	-0.115182	0.132844	-0.11781	-0.193158	0.0306934	0.0447854	0.177942	0.313883	-0.392197	-0.200879	-0.425426	-0.4313	-0.330616	0.300608	0.252161	0.489902
A_75_P01027767	chr2:000052422-000052480		-0.771061	-0.69407	-0.227182	-0.110156	-0.14281	-0.440158	-0.249307	-0.0612146	0.100942	0.292883	-0.360197	-0.307879	-0.381426	-0.1723	-0.154616	0.283608	0.053161	0.756902
A_75_P01027782	chr2:000052585-000052644		-0.970061	-0.75107	-0.474182	-0.513156	-0.63981	-0.502158	-0.633307	-0.608215	-0.351058	0.235883	-0.960197	-0.803879	-0.776426	-0.4443	-0.825616	-0.0473922	-0.441839	0.159902
A_75_P01027810	chr2:000052872-000052930		-0.527061	-0.47107	-0.594182	-0.539156	-0.46381	-0.449158	-0.375307	-0.435215	0.0719425	0.380883	-0.566197	-0.419879	-0.685426	-0.4793	-0.266616	-0.0293922	-0.251839	0.0129024
A_75_P01027829	chr2:000053074-000053133		-0.823061	-0.34907	-0.0821817	-0.0431565	0.00219047	-0.323158	-0.195307	-0.00121463	0.0879425	0.293883	-0.267197	-0.399879	-0.903426	-0.5583	-0.190616	-0.123392	0.113161	0.486902
A_75_P01027845	chr2:000053255-000053314		-0.685061	-0.26107	-0.230182	-0.0571565	0.13419	-0.268158	-0.280307	-0.176215	0.0989425	0.254883	-0.370197	-0.430879	-0.942426	-0.5713	-0.180616	-0.218392	0.136161	0.340902
A_75_P01027868	chr2:000053492-000053551		-1.05306	-0.81207	-0.866182	-0.647156	-0.56081	-0.709158	-0.598307	-0.707215	-0.229058	0.083883	-1.1882	-0.958879	-0.748426	-0.6723	-0.783616	-0.0533922	-0.063839	-0.131098
A_75_P01027898	chr2:000053781-000053839		-0.682061	-0.49307	-0.570182	-0.529156	-0.21381	-0.654158	-0.588307	-0.637215	-0.240058	0.229883	-1.0902	-0.614879	-0.538426	-0.3753	-0.234616	-0.0943922	-0.186839	-0.0660976
A_75_P01027916	chr2:000053970-000054029		-1.09406	-0.55207	-0.279182	-0.306156	-0.33081	-0.723158	-0.376307	-0.601215	-0.326058	0.093883	-1.1272	-0.682879	-0.667426	-0.3413	-0.234616	-0.156392	0.221161	0.318902
A_75_P01027950	chr2:000054341-000054400		-1.15306	-0.60207	-0.513182	-0.310156	-0.79481	-0.883158	-0.513307	-0.596215	-0.521058	0.192883	-1.1352	-0.838879	-1.06143	-0.7063	-0.703616	-0.633392	-0.205839	0.246902
A_75_P01027979	chr2:000054654-000054713		-0.897061	-0.56207	-0.172182	0.382844	-0.0858095	-0.367158	-0.354307	-0.311215	-0.366058	0.047883	-0.724197	-0.644879	-0.642426	-1.0023	-0.460616	-0.342392	-0.287839	0.351902
A_75_P01028006	chr2:000054946-000055005		-0.515061	-0.48407	0.0488183	0.302844	-0.0338095	-0.461158	-0.263307	0.134785	0.117942	0.423883	-0.206197	-0.0878789	-0.490426	-0.2783	0.0603836	-0.107392	0.317161	0.814902
A_75_P01028036	chr2:000055259-000055318		-0.729061	-0.54907	-0.150182	-0.302156	-0.72281	-0.331158	-0.370307	-0.238215	0.126942	0.142883	-0.971197	-0.816879	-0.852426	-0.7143	-0.715616	-0.367392	-0.263839	0.501902
A_75_P01028059	chr2:000055511-000055569		-0.746061	-0.62307	-0.254182	-0.511156	-0.74381	-0.256158	-0.510307	-0.510215	-0.237058	0.300883	-0.701197	-0.743879	-0.580426	-0.6603	-0.600616	-0.441392	-0.179839	0.321902
A_75_P01028081	chr2:000055694-000055753		-0.480061	-0.23707	-0.152182	-0.133156	-0.34381	-0.294158	-0.324307	-0.342215	0.558942	0.321883	-0.244197	-0.404879	-0.647426	-0.6203	-0.0966164	-0.284392	-0.114839	0.444902
A_75_P01028101	chr2:000055903-000055961		-0.658061	-0.22507	-0.144182	-0.0661565	-0.39181	-0.253158	-0.324307	-0.206215	0.344942	0.367883	-0.589197	-0.468879	-0.542426	-0.4613	-0.391616	-0.325392	-0.175839	0.320902
A_75_P01028129	chr2:000056173-000056232		-0.702061	-0.45607	-0.0121817	0.190844	-0.42181	-0.412158	-0.481307	-0.0422146	0.0449425	0.376883	-0.659197	-0.449879	-0.512426	-0.2703	-0.401616	-0.151392	-0.010839	0.466902
A_75_P01028146	chr2:000056357-000056416		-0.661061	-0.74607	-0.0771817	-0.215156	-0.0848095	-0.584158	-0.848307	-0.639215	-0.103058	0.369883	-0.266197	-0.473879	-0.612426	-0.4363	-0.297616	-0.194392	-0.033839	0.158902
A_75_P01028166	chr2:000056549-000056608		-0.776061	-0.65407	-0.278182	-0.109156	-0.28481	-0.694158	-0.328307	-0.489215	-0.218058	-0.100117	-0.715197	-0.482879	-0.289426	-0.00729985	-0.454616	-0.140392	-0.193839	0.295902
A_75_P01028196	chr2:000056864-000056923		-0.455061	-0.43607	-0.351182	-0.117156	0.0201905	-0.386158	-0.373307	-0.485215	-0.142058	-0.352117	-0.248197	-0.463879	-0.392426	-0.4163	-0.531616	-0.158392	-0.216839	0.289902
A_75_P01028222	chr2:000057104-000057163		-0.511061	-0.40107	-0.302182	-0.239156	-0.30381	-0.474158	-0.788307	-0.531215	-0.124058	0.119883	0.0288031	-0.617879	-0.571426	-0.8313	-0.118616	-0.0723922	0.155161	0.417902
A_75_P01028254	chr2:000057412-000057471		-0.831061	-0.59507	-0.504182	-0.601156	-0.34381	-0.411158	-0.703307	-0.686215	-0.175058	0.148883	-0.111197	-0.467879	-0.557426	-0.5403	-0.421616	-0.128392	0.047161	-0.0740976
A_75_P01028274	chr2:000057626-000057682		-0.547061	-0.56607	-0.426182	-0.408156	-0.54281	-0.754158	-0.781307	-0.832215	0.0959425	0.280883	-0.450197	-0.561879	-0.378426	-0.2903	-0.367616	0.0636078	-0.214839	-0.215098
A_75_P01028291	chr2:000057794-000057853		-0.564061	-0.74707	-0.131182	-0.200156	-0.41581	-0.382158	-0.688307	-0.598215	-0.348058	0.169883	-0.477197	-0.442879	-0.268426	0.0267002	-0.0456163	0.409608	-0.079839	0.513902
A_75_P01028318	chr2:000058080-000058139		-0.756061	-0.86907	-0.0621817	-0.305156	-0.36781	-0.861158	-1.00631	-0.929215	-0.532058	-0.119117	-0.682197	-0.413879	-0.136426	-0.3723	-0.218616	0.228608	0.377161	0.672902
A_75_P01028339	chr2:000058305-000058364		-0.643061	-0.57307	-0.109182	-0.350156	-0.43881	-0.554158	-0.221307	-0.701215	-0.625058	0.207883	-0.494197	-0.310879	-0.148426	-0.3733	-0.376616	0.108608	0.295161	0.894902
A_75_P01028381	chr2:000058739-000058798		-0.910061	-0.60007	-0.0101817	-0.320156	-0.67081	-0.961158	-0.0383066	-0.505215	-0.521058	-0.052117	-0.859197	-0.703879	-0.624426	-0.4253	-0.535616	-0.0973922	-0.00983904	0.275902
A_75_P01028408	chr2:000058986-000059045		-0.332061	-0.32007	-0.168182	-0.163156	-0.30981	-0.221158	-0.159307	-0.624215	-0.279058	-0.228117	-0.345197	-0.622879	-0.753426	-0.5263	-0.577616	-0.487392	-0.731839	-0.505098
A_75_P01028425	chr2:000059165-000059223		-0.131061	0.08893	-0.185182	0.296844	0.13319	-0.0271579	0.00869336	0.322785	-0.111058	-0.299117	-0.110197	-0.595879	-0.649426	-0.3453	-0.784616	-0.633392	-0.803839	-0.0770976
A_75_P01028443	chr2:000059341-000059400		0.790939	0.57693	-0.360182	0.160844	0.27519	0.174842	-0.0793066	0.267785	0.104942	-0.147117	0.372803	-0.181879	-0.361426	-0.4263	-0.476616	-0.518392	-0.896839	-0.550098
A_75_P01028469	chr2:000059624-000059683		0.856939	0.03093	-0.328182	-0.679156	-0.27681	-0.133158	-0.0763066	-0.206215	0.343942	0.031883	0.477803	0.360121	0.543574	0.0697002	0.296384	0.593608	-0.478839	-0.231098
A_75_P01028514	chr2:000060080-000060126		2.03594	1.54593	0.731818	0.706844	1.12019	1.54784	1.22469	0.844785	0.231942	0.133883	1.7698	0.904121	0.540574	0.3287	0.651384	-0.168392	-0.564839	-0.579098
A_75_P01028561	chr2:000060534-000060593		2.32194	1.52693	1.19682	1.25184	1.88019	1.47984	1.37369	0.968785	0.444942	-0.197117	1.7118	0.841121	0.929574	0.6727	0.620384	-0.114392	-0.132839	-0.340098
A_75_P01028590	chr2:000060819-000060878		1.72794	0.98593	0.793818	0.749844	1.33419	1.02084	1.12669	0.876785	0.134942	-0.304117	1.2488	0.470121	0.433574	0.3247	0.259384	-0.126392	-0.461839	-0.308098
A_75_P01028612	chr2:000061010-000061069		0.857939	0.33693	-0.0651817	-0.369156	0.26219	0.250842	0.157693	-0.133215	-0.190058	-0.216117	0.562803	0.0441211	-0.173426	-0.2683	-0.100616	-0.375392	-0.598839	-0.606098
A_75_P01028662	chr2:000061515-000061574		-0.317061	0.17093	0.239818	-0.290156	0.0191905	0.0648421	0.290693	0.210785	-0.155058	-0.229117	-0.197197	-0.318879	-0.695426	-0.9873	-0.793616	-0.263392	-0.105839	-0.0320976
A_75_P01028711	chr2:000061997-000062056		-0.820061	-0.07207	-0.355182	-0.496156	-0.75281	-0.124158	-0.365307	-0.341215	-0.324058	-0.167117	-0.829197	-0.796879	-0.941426	-1.4883	-1.27262	-0.585392	-0.622839	-0.689098
A_75_P01028737	chr2:000062268-000062327		-0.530061	0.06593	-0.270182	-0.397156	-0.15481	-0.101158	0.0956934	-0.410215	-0.305058	-0.183117	-0.634197	-0.263879	-0.384426	-0.9623	-0.764616	-0.354392	-0.286839	-0.464098
A_75_P01028760	chr2:000062519-000062578		-0.933061	-0.07607	-0.271182	-0.389156	-0.23281	-0.147158	0.0746934	-0.306215	-0.645058	-0.371117	-0.728197	-0.311879	-0.378426	-0.9543	-1.20162	-0.334392	-0.366839	-0.353098
A_75_P01028795	chr2:000062860-000062919		-1.60206	-1.27207	-1.04618	-1.42716	-1.05181	-1.09816	-1.39531	-1.14721	-0.939058	-0.154117	-0.952197	-1.06988	-0.936426	-1.0533	-0.851616	0.121608	-0.310839	-0.178098
A_75_P01028816	chr2:000063063-000063122		-0.966061	-1.07307	-0.809182	-1.07616	-0.39281	-0.690158	-0.942307	-0.577215	-0.226058	0.019883	-0.899197	-0.795879	-1.09743	-0.7963	-0.545616	0.0356078	-0.256839	-0.0610976
A_75_P01028843	chr2:000063365-000063424		-1.49206	-1.13307	-0.892182	-1.12616	-1.15081	-1.02516	-0.966307	-0.450215	-0.376058	-0.275117	-1.3252	-0.744879	-0.885426	-0.9253	-0.964616	-0.488392	-0.466839	-0.365098
A_75_P01028880	chr2:000063734-000063790		0.288939	0.24693	0.223818	-0.102156	0.13919	-0.223158	-0.134307	0.0957854	0.170942	-0.145117	-0.0161969	0.170121	0.159574	-0.0872998	0.257384	0.100608	-0.024839	-0.308098
A_75_P01028897	chr2:000063897-000063954		-0.232061	0.28693	0.0768183	-0.0331565	-0.18381	-0.246158	-0.143307	0.201785	-0.0680575	-0.195117	-0.112197	0.0811211	0.162574	-0.1863	-0.213616	-0.0783922	-0.00883905	-0.0620976
A_75_P01028926	chr2:000064213-000064272		-0.191061	0.47593	0.422818	0.132844	0.13919	0.119842	0.493693	0.160785	-0.170058	-0.251117	-0.101197	0.0291211	0.0445735	-0.3693	-0.116616	-0.112392	-0.227839	-0.0430976
A_75_P01028944	chr2:000064397-000064456		-0.0730608	0.52793	0.708818	0.346844	0.36619	0.351842	0.405693	0.0927854	0.0559425	-0.100117	-0.366197	0.243121	0.114574	-0.1093	-0.278616	-0.208392	-0.00283905	0.0979024
A_75_P01028989	chr2:000064858-000064917		-0.402061	0.35393	0.115818	0.501844	0.15519	0.194842	0.321693	0.517785	0.237942	-0.116117	-0.469197	-0.117879	-0.0904265	0.0607002	-0.385616	-0.239392	-0.239839	0.243902
A_75_P01029029	chr2:000065268-000065327		-0.373061	0.35293	0.397818	0.363844	0.13919	0.283842	0.110693	0.308785	0.162942	-0.080117	-0.611197	-0.203879	-0.367426	-0.1903	-0.368616	0.0766078	0.076161	0.451902
A_75_P01029047	chr2:000065445-000065499		-0.157061	0.32993	0.859818	0.731844	0.43719	0.495842	0.484693	1.14679	0.378942	0.494883	-0.0271969	0.256121	0.254574	0.6597	0.298384	0.726608	0.618161	1.2429
A_75_P01029078	chr2:000065731-000065787		-0.226061	0.62493	0.357818	0.191844	-0.10081	0.190842	0.164693	0.198785	0.0429425	0.272883	-0.376197	-0.158879	-0.253426	-0.3423	-0.331616	-0.118392	0.010161	0.140902
A_75_P01029115	chr2:000066116-000066173		-0.0570608	0.43193	0.282818	0.465844	0.0601905	0.386842	0.275693	0.387785	0.0149425	0.059883	0.194803	-0.196879	-0.321426	-0.1803	-0.308616	0.0516078	0.116161	-0.0670976
A_75_P01029159	chr2:000066542-000066597		0.510939	0.56493	0.711818	0.738844	1.00419	0.224842	0.538693	0.164785	0.345942	0.409883	0.520803	0.559121	0.363574	0.3617	0.461384	0.470608	0.616161	0.752902
A_75_P01029179	chr2:000066717-000066776		-0.329061	-0.39907	-0.328182	-0.711156	-0.60781	-0.712158	-0.701307	-0.630215	0.193942	-0.191117	-0.475197	-0.101879	-0.0134265	-0.4113	-0.224616	0.418608	-0.057839	0.157902
A_75_P01029200	chr2:000066916-000066975		-1.35106	-1.54207	-1.48118	-1.99116	-1.92681	-1.75816	-1.45031	-0.930215	-0.155058	-0.134117	-1.2262	-0.651879	-0.377426	-0.8663	-0.896616	1.21661	-0.019839	0.197902
A_75_P01029233	chr2:000067236-000067294		-0.700061	-0.84307	-0.667182	-0.789156	-1.26281	-0.991158	-0.935307	-0.681215	-0.416058	0.138883	-0.354197	-0.157879	-0.0204265	-0.7673	-0.601616	-0.113392	0.302161	0.0979024
A_75_P01029261	chr2:000067534-000067593		-0.342061	-0.14707	-0.302182	-0.00515649	-0.11381	-0.215158	-0.288307	-0.291215	-0.0490575	0.275883	0.180803	0.0251211	-0.286426	-0.1473	-0.00261635	-0.345392	0.169161	0.429902
A_75_P01029291	chr2:000067871-000067930		0.0939392	-0.00106997	0.0478183	0.123844	0.11719	-0.150158	-0.220307	-0.302215	0.0789425	0.428883	0.134803	0.176121	0.0415735	0.1917	0.0763836	0.00860776	0.471161	0.260902
A_75_P01029309	chr2:000068061-000068120		-0.491061	-0.67907	-0.468182	-0.752156	-1.05781	-0.628158	-0.779307	-0.574215	0.468942	0.101883	-0.481197	-0.177879	-0.116426	-0.1233	-0.588616	-0.147392	0.540161	-0.343098
A_75_P01029335	chr2:000068380-000068439		-0.724061	-0.92307	-1.06118	-0.796156	-1.18581	-0.789158	-0.463307	0.172785	0.707942	0.230883	-0.541197	-0.212879	-0.208426	-0.2303	-0.492616	-0.0853922	0.055161	0.448902
A_75_P01029360	chr2:000068620-000068679		-0.688061	-0.74907	-0.673182	-0.422156	-0.81581	-0.551158	-0.446307	0.231785	0.137942	0.074883	-0.555197	-0.366879	-0.178426	-0.0962998	-0.199616	-0.0423922	0.073161	0.618902
A_75_P01029386	chr2:000068878-000068937		-0.286061	-0.15607	0.0788183	0.0188435	-0.0668095	-0.0421579	0.0146934	-0.0362146	-0.374058	0.069883	-0.133197	0.0181211	-0.0504265	-0.2903	0.125384	0.165608	0.166161	0.289902
A_75_P01029413	chr2:000069123-000069181		0.0769392	0.06393	0.239818	0.112844	0.14519	0.0208421	-0.0123066	-0.533215	-0.0210575	-0.325117	0.563803	0.233121	0.251574	0.0767002	0.306384	0.454608	0.147161	0.356902
A_75_P01029447	chr2:000069487-000069546		0.222939	-0.04807	-0.00718174	-0.105156	0.25719	-0.224158	-0.0423066	-0.600215	-0.270058	-0.734117	0.282803	-0.0598789	0.335574	0.1227	0.133384	0.0376078	-0.342839	-0.273098
A_75_P01029473	chr2:000069728-000069787		-0.433061	-0.68707	-0.759182	-0.644156	-0.67381	-0.445158	-0.743307	-0.838215	-0.777058	-0.505117	-0.252197	-0.216879	0.0535735	-0.0972998	-0.465616	-0.218392	-0.491839	-0.292098
A_75_P01029494	chr2:000069950-000070003		-0.550061	-0.56007	-0.584182	-0.220156	-0.64081	-0.145158	-0.580307	-0.454215	-0.755058	-0.157117	-0.596197	-0.784879	-0.735426	-0.3023	-0.615616	-0.711392	-0.413839	-0.147098
A_75_P01029524	chr2:000070229-000070285		-0.319061	-0.35907	-0.358182	-0.254156	0.19219	0.380842	-0.213307	-0.471215	-0.309058	-0.380117	-0.00719688	-0.913879	-0.743426	-0.5723	-0.395616	-0.717392	-0.090839	-0.108098
A_75_P01029554	chr2:000070562-000070618		0.147939	-0.20007	-0.166182	0.171844	0.36319	0.329842	0.0316934	-0.172215	-0.472058	-0.318117	-0.0521969	-0.303879	-0.462426	-0.3943	-0.128616	-0.485392	-0.218839	-0.198098
A_75_P01029584	chr2:000070891-000070950		-0.0250608	-0.24407	-0.684182	0.0538435	0.22519	0.0938421	-0.324307	-0.588215	-0.967058	-0.752117	-0.198197	-0.597879	-0.905426	-0.6233	-0.383616	-1.03739	-0.841839	-0.586098
A_75_P01029605	chr2:000071135-000071193		-0.321061	-0.64107	-0.599182	-0.129156	-0.0208095	-0.209158	-0.534307	-0.334215	-0.971058	-0.343117	-0.589197	-0.822879	-0.806426	-0.1463	-0.565616	-0.905392	-0.804839	0.0019024
A_75_P01029644	chr2:000071553-000071612		0.191939	-0.53807	-0.677182	-0.459156	-0.34081	-0.434158	-0.627307	-0.258215	-0.470058	-0.441117	-0.148197	-0.682879	-0.334426	-0.4783	-0.421616	-0.337392	-0.737839	-0.0360976
A_75_P01029675	chr2:000071835-000071894		-0.0520608	-0.73807	-1.03318	-1.06416	-0.62381	-0.601158	-0.663307	-0.550215	-0.221058	-0.380117	0.0608031	-0.456879	-0.349426	-0.5803	-0.291616	-0.191392	-0.975839	-0.358098
A_75_P01029690	chr2:000072007-000072066		0.703939	0.18193	-0.560182	-0.389156	-0.00880953	0.386842	-0.0573066	0.0207854	-0.0110575	-0.260117	0.332803	-0.397879	-0.671426	-0.6353	-0.414616	-0.807392	-0.906839	-0.498098
A_75_P01029712	chr2:000072239-000072297		0.859939	0.35293	-0.478182	0.324844	0.28419	0.854842	0.0986934	0.538785	0.219942	-0.099117	0.372803	-0.332879	-0.868426	-0.6293	-0.368616	-0.956392	-0.909839	-0.403098
A_75_P01029735	chr2:000072467-000072524		0.383939	0.09993	-0.611182	0.0298435	-0.0418095	0.739842	0.110693	0.158785	0.0119425	-0.185117	0.322803	-0.535879	-1.00343	-0.7373	-0.767616	-0.915392	-0.957839	-0.656098
A_75_P01029753	chr2:000072654-000072706		0.368939	-0.01207	-0.510182	0.323844	-0.12881	0.672842	0.0426934	0.568785	-0.378058	-0.511117	0.233803	-0.420879	-0.869426	-0.4753	-0.794616	-0.962392	-0.809839	-0.215098
A_75_P01029772	chr2:000072840-000072896		-0.200061	-0.69107	-0.961182	-0.494156	-0.83581	-0.274158	-0.630307	-0.299215	-0.454058	-0.368117	-0.0261969	-0.643879	-0.903426	-0.8643	-0.916616	-0.816392	-1.03784	-0.830098
A_75_P01029802	chr2:000073164-000073220		-0.114061	-0.62707	-0.726182	-0.952156	-0.59481	-0.730158	-0.463307	-0.694215	-5.75178e-05	0.012883	-0.238197	-0.132879	-0.0644265	-0.4643	-0.576616	0.414608	0.147161	0.0649024
A_75_P01029819	chr2:000073336-000073395		-0.195061	-0.48907	-0.504182	-0.223156	-0.19981	-0.314158	0.132693	0.0777854	-0.280058	-0.142117	-0.465197	-0.293879	-0.118426	-0.0342998	-0.448616	0.0416078	0.163161	0.0579024
A_75_P01029847	chr2:000073599-000073658		-0.649061	-0.57807	-0.902182	-0.821156	-0.59681	-0.402158	-0.493307	-0.491215	-0.257058	-0.039117	-1.0492	-0.921879	-1.00643	-1.0153	-0.870616	-0.425392	-0.363839	-0.752098
A_75_P01029874	chr2:000073899-000073956		-0.695061	-0.38907	-0.512182	-0.239156	-0.37381	-0.0821579	0.109693	-0.0672146	-0.650058	-0.102117	-0.716197	-0.970879	-0.503426	-0.4723	-0.831616	-0.612392	-0.403839	-0.102098
A_75_P01029889	chr2:000074085-000074144		-0.947061	-0.30507	-0.659182	-0.558156	-0.51681	-0.238158	-0.224307	-0.427215	-0.505058	-0.086117	-0.883197	-0.884879	-0.755426	-0.6843	-0.890616	-0.709392	-0.464839	-0.268098
A_75_P01029915	chr2:000074357-000074416		-0.614061	-0.05207	-0.370182	-0.0351565	-0.18681	-0.286158	0.0506934	-0.410215	-0.354058	-0.087117	-0.793197	-0.714879	-0.738426	-0.4333	-0.703616	-0.513392	-0.423839	-0.274098
A_75_P01029934	chr2:000074551-000074610		-0.422061	-0.16507	-0.181182	-0.167156	0.0391905	-0.382158	-0.0683066	-1.05021	-0.697058	-0.342117	-0.457197	-0.784879	-0.846426	-0.8003	-0.438616	-0.605392	-0.734839	-0.824098
A_75_P01029977	chr2:000074931-000074990		0.0269392	-0.12807	-0.216182	0.0418435	0.36519	0.0278421	-0.276307	-0.268215	-0.115058	-0.202117	-0.369197	-0.661879	-0.364426	-0.1373	-0.154616	-0.299392	-0.602839	-0.565098
A_75_P01030000	chr2:000075148-000075206		0.144939	0.14993	-0.191182	-0.123156	0.48119	0.184842	-0.141307	-0.406215	-0.362058	-0.386117	0.131803	-0.227879	-0.181426	-0.4023	-0.337616	-0.399392	-0.818839	-0.797098
A_75_P01030049	chr2:000075615-000075674		0.586939	0.22793	-0.0181817	0.118844	0.37319	0.593842	0.248693	0.176785	0.000942482	-0.163117	0.375803	-0.199879	-0.00442649	0.0777002	-0.192616	-0.181392	-0.352839	0.121902
A_75_P01030072	chr2:000075843-000075900		0.587939	0.39593	0.425818	0.414844	0.41919	0.854842	0.502693	0.496785	0.0359425	-0.114117	0.0588031	0.0821211	0.0865735	0.2597	-0.157616	-0.265392	-0.295839	0.502902
A_75_P01030087	chr2:000076024-000076083		0.454939	0.11993	0.143818	0.0758435	0.26619	0.557842	0.306693	-0.0562146	0.101942	0.254883	0.282803	-0.268879	-0.117426	0.1197	-0.365616	-0.235392	-0.085839	0.0109024
A_75_P01030106	chr2:000076197-000076255		0.0459392	-0.22307	-0.116182	-0.0481565	0.0421905	0.167842	0.0796934	-0.411215	-0.270058	0.145883	-0.0201969	-0.361879	-0.153426	-0.1943	-0.631616	-0.431392	-0.073839	-0.399098
A_75_P01030122	chr2:000076363-000076421		0.0669392	-0.08307	-0.0481817	0.194844	0.30319	0.424842	0.376693	-0.0542146	0.232942	0.031883	0.179803	-0.233879	-0.249426	-0.2663	-0.335616	-0.336392	-0.187839	-0.341098
A_75_P01030148	chr2:000076645-000076699		-0.0840608	-6.99725e-05	-0.0841817	0.215844	-0.0188095	0.216842	-0.00130664	0.116785	-0.219058	0.234883	0.0898031	0.0471211	-0.0554265	-0.1203	-0.245616	-0.309392	-0.055839	0.285902
A_75_P01030165	chr2:000076812-000076871		0.635939	0.34693	0.452818	0.225844	0.29519	0.320842	0.199693	-0.285215	0.0869425	0.479883	0.686803	0.300121	0.291574	0.1777	0.467384	0.156608	0.132161	0.524902
A_75_P01030206	chr2:000077203-000077262		0.514939	-0.06907	0.497818	0.478844	0.55219	0.704842	0.656693	0.225785	0.630942	0.255883	0.929803	0.418121	0.230574	0.4307	0.624384	0.497608	0.483161	0.925902
A_75_P01030226	chr2:000077392-000077451		0.179939	0.07093	0.290818	0.623844	0.0741905	0.500842	0.347693	0.553785	0.600942	0.346883	0.344803	0.236121	0.0425735	0.2297	0.108384	0.217608	0.545161	0.990902
A_75_P01030253	chr2:000077644-000077703		0.0809392	0.00193003	-0.352182	-0.138156	-0.25481	0.0298421	-0.291307	-0.0672146	0.189942	0.459883	-0.0541969	-0.00787888	-0.182426	-0.3503	-0.179616	0.0656078	0.137161	0.197902
A_75_P01030268	chr2:000077819-000077876		0.317939	-0.06107	-0.118182	-0.0471565	-0.0578095	0.259842	0.0846934	0.0207854	0.750942	0.431883	0.129803	-0.0398789	-0.140426	-0.1853	0.0893836	0.410608	0.193161	0.362902
A_75_P01030316	chr2:000078296-000078355		0.0159392	-0.05107	0.128818	0.416844	0.38119	0.175842	0.254693	0.197785	0.0619425	0.155883	0.217803	0.260121	0.351574	0.2627	0.154384	0.317608	0.284161	0.750902
A_75_P01030345	chr2:000078611-000078670		0.0929392	0.09593	0.0238183	0.355844	0.13119	0.323842	0.109693	0.599785	0.479942	0.518883	0.112803	-0.0188789	0.0635735	0.2707	0.0513837	0.0986078	0.310161	0.595902
A_75_P01030367	chr2:000078816-000078875		0.0419392	0.06893	0.0788183	0.571844	0.10819	0.240842	-0.256307	0.0437854	0.245942	0.228883	-0.166197	-0.0848789	-0.153426	-0.0302998	-0.349616	-0.218392	0.162161	0.423902
A_75_P01030385	chr2:000078999-000079058		0.421939	-0.10807	0.187818	0.520844	0.45619	0.0818421	-0.117307	-0.154215	0.133942	0.022883	0.321803	0.0141211	-0.188426	-0.1023	-0.0856163	-0.185392	0.088161	0.238902
A_75_P01030428	chr2:000079426-000079485		-0.0100608	-0.20407	0.100818	-0.278156	-0.30981	-0.421158	-0.00330664	-0.724215	-0.0890575	0.450883	-0.123197	-0.0628789	0.282574	0.0267002	0.365384	0.377608	0.470161	0.161902
A_75_P01030466	chr2:000079821-000079880		0.148939	-0.05107	0.155818	-0.0831565	-0.45481	-0.380158	0.333693	0.254785	0.497942	0.00588303	0.355803	0.742121	1.22757	1.2007	1.04038	1.67661	0.583161	0.776902
A_75_P01030490	chr2:000080021-000080080		-0.463061	-0.44907	-0.517182	-0.789156	-1.23881	-0.957158	-0.281307	-0.0812146	-0.00705752	-0.120117	-0.410197	0.537121	1.01257	0.7497	0.458384	1.46661	0.267161	0.223902
A_75_P01030522	chr2:000080382-000080441		-0.799061	-0.28507	-0.172182	-0.634156	-0.97281	-0.826158	-0.178307	0.181785	0.100942	-0.197117	-0.427197	0.326121	0.717574	0.8507	0.320384	1.13361	0.862161	0.307902
A_75_P01030541	chr2:000080586-000080644		-0.860061	0.03093	0.224818	-0.111156	-0.49481	-0.588158	-0.184307	0.444785	0.0859425	-0.450117	-0.117197	0.321121	0.841574	0.6247	0.505384	0.824608	0.623161	0.144902
A_75_P01030561	chr2:000080774-000080833		0.140939	0.38493	0.377818	0.260844	0.0551905	0.306842	0.375693	0.399785	0.158942	0.021883	0.659803	0.804121	1.23957	1.1277	0.863384	0.913608	0.474161	0.424902
A_75_P01030600	chr2:000081179-000081238		1.07594	0.69893	0.263818	0.784844	1.10119	1.04284	0.821693	1.14679	0.738942	0.150883	1.1618	0.758121	0.826574	0.8587	0.572384	0.437608	0.336161	-0.0480976
A_75_P01030637	chr2:000081507-000081564		1.38894	0.83393	0.221818	0.783844	1.04419	1.03684	0.713693	0.593785	0.522942	0.123883	1.6108	0.810121	0.638574	0.4167	0.608384	0.232608	0.196161	0.0169024
A_75_P01030660	chr2:000081731-000081790		1.06794	0.85993	0.576818	1.00084	0.96219	1.27784	1.16369	0.935785	0.738942	0.307883	1.5138	0.993121	0.930574	0.5957	0.592384	0.364608	0.303161	0.360902
A_75_P01030699	chr2:000082122-000082181		1.26694	0.76993	0.555818	1.12684	1.26519	1.33684	1.04669	1.20279	0.577942	0.060883	2.0228	1.15212	1.39857	1.0607	1.24638	0.666608	0.800161	0.645902
A_75_P01030750	chr2:000082650-000082709		1.43394	1.27493	0.743818	1.32784	1.22319	1.78184	1.38869	1.64679	1.03894	0.359883	1.7198	1.25412	1.29657	1.2687	0.818384	0.491608	0.313161	-0.0570976
A_75_P01030778	chr2:000082955-000083013		1.62894	1.33993	0.771818	1.33184	1.41219	1.91384	1.22469	1.57679	0.926942	0.272883	1.9338	1.24112	0.748574	0.8487	0.888384	0.0156078	0.226161	-0.196098
A_75_P01030814	chr2:000083276-000083335		1.82894	1.25193	0.996818	1.00584	1.54919	1.84484	1.29869	1.10779	0.917942	0.184883	1.8308	1.21312	0.809574	0.6557	0.840384	0.338608	0.544161	-0.176098
A_75_P01030841	chr2:000083518-000083577		1.18294	0.87393	0.655818	0.959844	1.06219	1.34184	1.13369	0.963785	0.711942	0.694883	1.4108	0.992121	1.21457	0.8367	0.590384	0.665608	0.804161	0.413902
A_75_P01030874	chr2:000083847-000083906		1.51094	1.08293	0.682818	1.47584	1.09519	1.20884	1.10069	0.826785	0.719942	0.181883	1.6618	1.14412	1.11557	0.7977	0.624384	0.783608	0.679161	0.154902
A_75_P01030892	chr2:000084034-000084092		1.28794	1.28593	0.563818	1.24984	0.99719	1.31784	0.983693	1.12879	0.589942	-0.056117	1.3098	1.12312	1.08157	0.9137	0.519384	0.545608	0.793161	0.216902
A_75_P01030927	chr2:000084394-000084453		1.03894	0.76993	0.315818	0.636844	0.63419	0.958842	0.926693	0.780785	0.802942	0.287883	1.2188	0.810121	0.927574	0.7647	0.842384	0.604608	1.31916	0.494902
A_75_P01030957	chr2:000084730-000084788		-0.186061	0.03093	-0.275182	0.0758435	-0.00980952	0.0648421	0.0706934	0.849785	0.163942	-0.253117	-0.132197	-0.472879	-0.423426	-0.5153	-0.167616	0.118608	1.32316	0.596902
A_75_P01030990	chr2:000085054-000085113		-0.620061	-0.19207	-0.0861817	0.324844	-0.0888095	0.0318421	0.438693	0.947785	0.296942	0.311883	-0.180197	-0.232879	-0.0964265	0.1647	0.0293837	0.454608	1.71916	1.0089
A_75_P01031016	chr2:000085366-000085425		-0.489061	-0.00706997	0.247818	0.374844	0.18419	0.0238421	0.368693	0.742785	0.645942	0.264883	0.0508031	-0.0178789	-0.0414265	-0.00529985	0.371384	0.903608	1.82416	1.1369
A_75_P01031048	chr2:000085685-000085743		-0.751061	-0.24407	-0.0951817	0.322844	-0.11681	-0.297158	0.200693	0.659785	0.305942	0.057883	-0.639197	-0.0398789	-0.0574265	-0.0292998	0.111384	0.769608	1.79616	1.3149
A_75_P01031070	chr2:000085924-000085980		-0.330061	-0.25407	-0.145182	0.182844	0.13119	-0.00115788	0.0346934	0.939785	0.300942	0.186883	-0.710197	-0.408879	-0.185426	0.1147	0.0413837	0.831608	2.11416	1.3229
A_75_P01031099	chr2:000086197-000086256		-0.492061	-0.07707	0.138818	0.377844	0.27219	0.488842	0.375693	0.910785	0.551942	0.143883	-0.188197	-0.249879	-0.230426	0.1157	0.0923836	0.724608	1.88916	1.0099
A_75_P01031129	chr2:000086504-000086563		-0.666061	-0.14907	-0.262182	-0.0811565	-0.41881	0.428842	-0.291307	0.462785	-0.0660575	0.098883	-0.494197	-0.305879	-0.655426	-0.3273	-0.616616	-0.280392	0.688161	-0.126098
A_75_P01031171	chr2:000086880-000086939		-0.0870608	0.02493	0.0908183	0.213844	-0.21281	0.0928421	0.351693	0.446785	0.157942	0.200883	0.0388031	0.0661211	0.0735735	0.3877	-0.0376163	0.253608	0.120161	0.426902
A_75_P01031196	chr2:000087154-000087213		-0.191061	-0.11807	0.286818	-0.0481565	-0.0658095	-0.127158	0.291693	-0.0362146	-0.457058	0.00588303	0.240803	0.0861211	-0.0744265	-0.0602998	0.0413837	-0.0683922	-0.364839	-0.203098
A_75_P01031215	chr2:000087344-000087403		0.248939	0.19393	0.615818	0.319844	0.28619	0.194842	0.690693	0.215785	-0.258058	-0.048117	0.709803	0.508121	0.324574	0.4367	0.555384	0.255608	0.192161	0.333902
A_75_P01031235	chr2:000087553-000087612		1.91994	1.19193	0.691818	0.475844	1.04419	1.51584	1.37969	0.201785	-0.0560575	-0.136117	1.8678	1.21612	1.17157	0.7047	1.29338	0.351608	-0.169839	-0.488098
A_75_P01031252	chr2:000087727-000087786		2.15894	1.85593	0.983818	0.934844	1.17719	2.03784	1.81969	1.00779	-0.141058	-0.107117	2.0918	1.79212	1.80357	1.3607	1.48338	0.561608	-0.012839	-0.326098
A_75_P01031272	chr2:000087962-000088019		3.61394	2.84093	2.05282	1.93684	2.19219	2.95984	2.85069	2.33979	0.924942	0.208883	3.4908	2.79912	2.81657	2.1047	2.42638	1.61861	0.799161	-0.156098
A_75_P01031318	chr2:000088418-000088477		2.72994	2.37693	2.17082	1.78484	1.90419	2.23584	2.63869	2.01979	1.12394	0.190883	3.0818	2.67712	2.55957	2.1637	2.18538	1.74361	1.09616	0.670902
A_75_P01031374	chr2:000088963-000089018		3.35094	2.51593	1.70282	1.79184	2.46919	2.16384	1.99469	1.85579	1.21894	0.069883	2.7018	2.05512	1.53057	1.3097	1.52038	0.690608	0.027161	-0.0050976
A_75_P01031415	chr2:000089370-000089429		2.45894	2.31993	1.49182	1.55184	1.56019	1.87784	1.38069	1.61279	0.723942	-0.231117	1.7088	1.29512	0.859574	0.5187	0.0533836	-0.377392	-0.636839	-0.684098
A_75_P01031449	chr2:000089678-000089736		1.26594	0.84393	0.00481826	-0.0581565	0.41419	0.938842	0.698693	0.452785	-0.443058	-0.640117	0.627803	0.236121	-0.298426	-0.3993	-0.290616	-0.886392	-1.03484	-0.973098
A_75_P01031471	chr2:000089889-000089948		1.01294	-0.07007	-0.455182	-0.0901565	0.51719	0.524842	0.433693	0.129785	-0.336058	-0.586117	0.495803	0.0371211	-0.505426	-0.2693	-0.211616	-0.867392	-1.01384	-0.551098
A_75_P01031493	chr2:000090119-000090176		0.815939	-0.23207	-0.413182	0.0418435	0.45819	0.329842	-0.00130664	-0.180215	-0.613058	-0.414117	-0.0641969	-0.139879	-0.414426	-0.2953	-0.480616	-0.857392	-0.995839	-0.618098
A_75_P01031527	chr2:000090494-000090553		0.449939	-1.10207	-0.796182	-0.549156	-0.0198095	-0.667158	-0.591307	-0.642215	-0.598058	-0.212117	-0.157197	-0.151879	-0.0774265	-0.00329985	-0.0316164	0.149608	-0.603839	-0.0610976
A_75_P01031550	chr2:000090724-000090782		0.0869392	-0.57807	-1.11818	-0.948156	-0.64781	-0.667158	-0.849307	-1.09121	-1.04806	-0.294117	-0.270197	-0.354879	-0.485426	-0.9033	-0.465616	-0.0233922	-1.06484	-0.802098
A_75_P01031574	chr2:000090936-000090995		0.546939	0.03693	-0.310182	0.182844	0.0921905	0.218842	-0.200307	0.0197854	-0.272058	-0.042117	0.272803	0.181121	-0.231426	-0.2533	-0.141616	-0.137392	-0.636839	0.0509024
A_75_P01031596	chr2:000091181-000091235		0.186939	-0.36407	-0.116182	0.345844	0.50719	-0.0751579	-0.231307	-0.0682146	-0.282058	0.072883	0.0438031	-0.334879	-0.274426	-0.0372998	-0.175616	-0.646392	-0.307839	-0.393098
A_75_P01031618	chr2:000091389-000091448		0.465939	-0.06807	-0.121182	-0.0621565	0.39619	-0.0531579	-0.226307	-0.217215	-0.376058	0.344883	0.0868031	-0.157879	-0.0974265	0.0307002	-0.0966164	-0.502392	-0.114839	-0.514098
A_75_P01031636	chr2:000091577-000091636		0.305939	-0.27307	-0.536182	-0.391156	0.0511905	-0.108158	-0.277307	-0.422215	-0.442058	-0.111117	-0.324197	-0.444879	-0.177426	-0.3063	-0.268616	-0.616392	-0.676839	-0.818098
A_75_P01031658	chr2:000091795-000091854		0.238939	-0.40907	-0.126182	-0.380156	-0.0998095	-0.112158	-0.273307	-0.765215	-0.460058	-0.068117	-0.0401969	-0.283879	0.000573506	-0.0932998	-0.103616	-0.422392	-0.416839	-0.725098
A_75_P01031679	chr2:000091985-000092044		0.179939	-0.54007	0.00881826	0.0398435	-0.0218095	0.0148421	0.234693	-0.147215	-0.329058	0.414883	0.217803	0.122121	0.406574	0.5267	0.184384	-0.0133922	-0.097839	-0.140098
A_75_P01031710	chr2:000092305-000092364		-0.249061	-1.08507	-0.792182	-1.13016	-0.83881	-0.776158	-0.891307	-0.933215	-0.765058	-0.209117	-0.517197	-0.311879	-0.267426	-0.3683	-0.507616	0.0206078	-0.759839	-0.497098
A_75_P01031730	chr2:000092513-000092571		-0.0900608	-0.74407	-0.510182	-0.894156	-0.14781	-0.389158	-0.562307	-0.826215	-0.696058	-0.435117	-0.111197	-0.610879	0.0135735	-0.5583	-0.337616	-0.434392	-0.565839	-0.609098
A_75_P01031767	chr2:000092891-000092950		-0.382061	-0.96207	-0.492182	-0.873156	-0.12281	-0.359158	-0.399307	-1.19321	-0.503058	-0.428117	-0.633197	-0.649879	-0.331426	-0.7323	-0.846616	-0.845392	-0.660839	-0.0760976
A_75_P01031790	chr2:000093134-000093193		-0.217061	-0.81007	-0.686182	-0.381156	-0.16881	-0.383158	-0.431307	-0.732215	-0.643058	-0.270117	-0.613197	-0.516879	-0.530426	-0.3893	-0.727616	-0.790392	-0.423839	0.0609024
A_75_P01031808	chr2:000093328-000093384		0.105939	-0.92107	-1.00318	-0.757156	-0.26681	-0.640158	-0.503307	-0.574215	-0.477058	0.108883	-0.0601969	-0.305879	-0.208426	0.0917002	-0.0816164	0.141608	-0.041839	0.366902
A_75_P01031848	chr2:000093746-000093803		-0.280061	-0.82307	-0.336182		-0.60481	-0.410158	-0.491307	-0.112215	-0.00105752	0.195883	-0.588197	-0.418879	-0.104426	0.1137	-0.555616	0.137608	0.174161	0.318902
A_75_P01031882	chr2:000094062-000094121		-0.337061	-0.59707	-0.377182	-0.193156	-0.54681	-0.0211579	-0.660307	-0.310215	-0.117058	0.065883	-0.746197	-0.691879	-0.716426	-0.7863	-1.10562	-0.531392	-0.211839	-0.275098
A_75_P01031908	chr2:000094295-000094354		-0.364061	-0.62507	-0.400182	0.0268435	-0.54181	0.0298421	-0.560307	-0.633215	0.00194248	0.035883	-0.857197	-0.720879	-0.882426	-0.6603	-1.05862	-0.592392	-0.156839	0.0759024
A_75_P01031943	chr2:000094636-000094695		-0.0430608	-1.01907	-0.336182	-0.301156	-0.33681	-0.238158	-0.633307	-0.457215	0.0749425	0.474883	-0.382197	-0.194879	-0.341426	-0.1223	-0.139616	0.325608	-0.075839	0.614902
A_75_P01031965	chr2:000094854-000094913		-0.213061	-0.73507	-0.632182	-0.340156	-0.0678095	-0.0581579	-0.496307	-0.543215	-0.246058	0.212883	-0.235197	-0.722879	-0.617426	-0.3963	-0.425616	0.138608	-0.195839	0.447902
A_75_P01032001	chr2:000095252-000095311		-0.593061	-0.99107	-0.642182	-0.933156	-0.52681	-0.504158	-0.706307	-0.552215	-0.547058	0.00288303	-0.449197	-0.849879	-0.959426	-0.7793	-0.599616	-0.489392	-0.392839	-0.146098
A_75_P01032044	chr2:000095681-000095740		-0.322061	-0.89007	-0.529182	-0.605156	-0.25181	-0.377158	-0.592307	-0.717215	-0.606058	0.00988303	-0.586197	-0.611879	-0.589426	-0.2423	-0.604616	-0.300392	-0.055839	-0.233098
A_75_P01032066	chr2:000095891-000095950		-0.218061	-0.70807	-0.374182	-0.303156	0.0801905	-0.402158	-0.435307	-0.485215	-0.147058	-0.152117	-0.206197	-0.564879	-0.448426	-0.1253	-0.458616	-0.242392	-0.141839	-0.263098
A_75_P01032084	chr2:000096055-000096114		-0.266061	-0.36607	-0.532182	-0.159156	-0.14881	-0.368158	-0.256307	-0.0442146	0.0109425	-0.313117	-0.316197	-0.457879	-0.362426	-0.0382998	-0.534616	-0.303392	-0.035839	-0.202098
A_75_P01032108	chr2:000096289-000096348		-0.547061	-1.04107	-1.12318	-1.22716	-1.12681	-1.32116	-0.886307	-0.870215	-0.0900575	-0.117117	-1.0272	-0.526879	-0.405426	-0.3773	-0.528616	0.138608	-0.312839	-0.517098
A_75_P01032125	chr2:000096459-000096518		-0.926061	-1.36207	-0.895182	-1.28516	-1.06881	-1.19216	-0.886307	-0.951215	-0.168058	-0.158117	-0.942197	-0.296879	0.0465735	-0.6243	-0.187616	0.777608	0.147161	-0.212098
A_75_P01032147	chr2:000096670-000096728		-0.813061	-0.74207	-0.345182	-0.667156	-0.66581	-0.682158	-0.599307	-0.518215	0.121942	-0.059117	-0.675197	-0.422879	-0.00942649	-0.3283	-0.231616	0.372608	0.263161	0.221902
A_75_P01032173	chr2:000096927-000096986		-0.802061	-0.60207	-0.473182	-0.571156	-0.42481	-0.305158	-0.358307	0.00778537	-0.0670575	0.024883	-0.725197	0.0151211	0.119574	0.1477	-0.326616	0.119608	0.071161	-0.0580976
A_75_P01032197	chr2:000097185-000097244		-0.146061	-0.01507	0.408818	0.366844	0.33819	0.356842	0.530693	0.240785	0.268942	0.329883	-0.00219688	0.0131211	-0.139426	0.0777002	0.0473836	0.100608	0.275161	0.242902
A_75_P01032219	chr2:000097413-000097470		-0.425061	-0.37107	-0.0221817	0.0308435	0.0841905	0.0668421	0.347693	-0.0742146	-0.0350575	0.00588303	-0.384197	-0.236879	-0.347426	0.1337	-0.224616	0.362608	0.215161	0.628902
A_75_P01032242	chr2:000097635-000097694		-0.222061	-0.16507	-0.0961817	0.0858435	0.12819	0.331842	0.159693	0.424785	0.277942	0.292883	-0.0401969	-0.262879	-0.255426	0.1327	-0.0996164	0.248608	0.304161	0.776902
A_75_P01032263	chr2:000097847-000097906		-0.148061	-0.03807	-0.165182	-0.0431565	0.25419	0.139842	0.0306934	0.324785	0.384942	0.488883	0.0618031	-0.287879	0.262574	0.2247	0.212384	0.340608	0.511161	0.708902
A_75_P01032290	chr2:000098101-000098159		-0.521061	-0.38607	-0.0471817	-0.203156	-0.0998095	-0.0111579	-0.0303066	0.0287854	-0.136058	0.154883	-0.244197	-0.180879	-0.127426	-0.2563	-0.148616	0.0356078	0.211161	0.339902
A_75_P01032331	chr2:000098465-000098524		-0.340061	-0.17107	-0.181182	-0.0351565	0.0231905	0.112842	-0.202307	-0.455215	-0.523058	-0.045117	-0.0861969	-0.158879	-0.206426	0.0177002	0.141384	-0.0723922	0.155161	0.130902
A_75_P01032356	chr2:000098705-000098764		-0.448061	-0.24907	-0.104182	-0.00615649	-0.16381	0.00384212	-0.163307	-0.127215	-0.378058	0.186883	-0.260197	-0.279879	-0.381426	-0.0902998	-0.322616	-0.232392	0.259161	0.0849024
A_75_P01032386	chr2:000098988-000099047		-0.380061	-0.08207	-0.336182	0.152844	-0.19181	0.313842	-0.190307	0.780785	-0.142058	-0.020117	-0.456197	-0.399879	-0.903426	-0.2143	-0.729616	-0.740392	0.014161	-0.0710976
A_75_P01032416	chr2:000099276-000099335		-0.354061	0.01893	-0.0161817	-0.124156	-0.15781	0.368842	0.0856934	-0.0702146	-0.0210575	-0.110117	0.00480312	0.0461211	-0.301426	-0.2393	-0.244616	0.0246078	0.051161	-0.0930976
A_75_P01032432	chr2:000099439-000099498		-0.449061	0.07793	0.0988183	-0.0911565	0.0181905	0.372842	0.240693	-0.205215	-0.0420575	-0.251117	-0.250197	0.170121	-0.0154265	-0.1543	-0.361616	-0.0423922	0.158161	-0.142098
A_75_P01032458	chr2:000099718-000099777		-0.0540608	0.40393	0.0698183	-0.0801565	0.30919	0.256842	0.449693	0.823785	-0.0310575	-0.375117	0.0158031	0.0671211	-0.257426	-0.4103	-0.412616	-0.185392	-0.169839	-0.404098
A_75_P01032490	chr2:000100021-000100077		-0.00506078	0.27493	0.0858183	-0.340156	-0.15481	-0.127158	0.531693	0.168785	-0.100058	-0.167117	-0.0371969	0.784121	0.726574	0.4187	0.625384	1.18361	0.648161	-0.0380976
A_75_P01032524	chr2:000100358-000100416		0.245939	0.63893	0.556818	0.144844	0.42119	-0.143158	1.11669	0.461785	0.396942	0.141883	-0.00419688	1.68012	1.65457	1.0737	0.953384	1.84761	1.55216	0.426902
A_75_P01032551	chr2:000100630-000100689		-0.450061	0.79993	0.524818	0.649844	0.45719	-0.0741579	1.50869	0.773785	0.0879425	-0.132117	-0.0821969	1.52312	1.50057	1.0497	0.585384	1.27161	1.40216	0.218902
A_75_P01032576	chr2:000100910-000100969		-0.469061	0.80293	0.418818	0.324844	0.67319	-0.339158	0.872693	0.911785	0.216942	-0.212117	-0.125197	1.28012	1.28357	0.8787	0.366384	1.09161	1.29116	0.0499024
A_75_P01032604	chr2:000101168-000101227		-0.944061	0.29893	-0.0341817	-0.457156	-0.46181	-0.697158	0.0746934	-0.0182146	-0.406058	0.042883	-0.890197	0.796121	0.874574	0.2177	-0.327616	0.798608	0.368161	-0.576098
A_75_P01032647	chr2:000101624-000101683		-1.51606	-1.12807	-0.925182	-1.06016	-1.12781	-0.949158	-0.905307	-1.12821	-0.972058	-0.593117	-1.0902	-0.538879	-0.428426	-0.5223	-0.747616	-0.517392	-0.441839	-0.459098
A_75_P01032664	chr2:000101810-000101864		-0.845061	-0.54807	-0.481182	-0.453156	-1.00981	-0.295158	-0.444307	0.0317854	-0.791058	-0.484117	-0.819197	-0.556879	-0.210426	-0.2623	-0.466616	-0.580392	-0.253839	-0.195098
A_75_P01032685	chr2:000101993-000102052		-0.438061	-0.14807	-0.223182	0.0868435	-0.71081	-0.0241579	-0.162307	0.102785	-0.328058	-0.396117	-0.706197	-0.244879	-0.105426	0.0427002	-0.343616	-0.559392	-0.182839	-0.0240976
A_75_P01032701	chr2:000102178-000102237		-0.332061	-0.07707	-0.0571817	0.0858435	-0.34181	0.212842	0.0676934	0.427785	-0.0150575	-0.090117	-0.601197	-0.172879	0.00357351	0.1907	-0.109616	-0.406392	-0.114839	0.155902
A_75_P01032737	chr2:000102522-000102581		-0.484061	0.12093	0.0308183	0.104844	0.21319	0.285842	0.212693	0.322785	0.248942	0.246883	0.188803	0.0201211	0.0665735	0.2127	0.234384	-0.0693922	0.067161	0.145902
A_75_P01032755	chr2:000102691-000102747		-0.796061	0.08393	-0.128182	-0.00615649	-0.43481	-0.0481579	-0.120307	-0.140215	-0.0620575	0.070883	-0.438197	-0.327879	-0.220426	0.1307	-0.227616	-0.300392	-0.344839	0.154902
A_75_P01032778	chr2:000102926-000102985		-0.846061	-0.24507	-0.214182	0.111844	-0.44881	-0.179158	-0.0613066	-0.00621463	-0.260058	0.123883	-0.840197	-0.525879	-0.227426	0.00970015	-0.219616	-0.0473922	-0.019839	0.420902
A_75_P01032807	chr2:000103259-000103318		-0.266061	-0.20407	-0.116182	0.320844	0.0991905	0.200842	0.136693	0.286785	0.665942	0.611883	-0.384197	0.0471211	0.110574	0.5497	0.646384	0.727608	0.598161	1.2279
A_75_P01032832	chr2:000103490-000103549		-0.562061	-0.36507	-0.112182	-0.257156	-0.53481	-0.0881579	-0.329307	-0.371215	0.152942	0.526883	-0.512197	-0.167879	-0.169426	-0.1033	-0.133616	0.256608	0.123161	0.323902
A_75_P01032853	chr2:000103723-000103782		-0.244061	-0.16507	0.100818	-0.127156	-0.31281	-0.0571579	-0.00630664	-0.274215	0.244942	0.559883	-0.315197	0.0561211	-0.0984265	-0.0262998	-0.0636164	0.317608	0.225161	0.230902
A_75_P01032882	chr2:000104003-000104062		-0.618061	-0.33407	0.150818	0.224844	-0.43481	-0.231158	0.208693	0.166785	0.434942	0.767883	-0.293197	-0.00487888	-0.0624265	0.3077	-0.0266164	0.409608	0.768161	1.2779
A_75_P01032910	chr2:000104289-000104348		-0.760061	-0.75807	-0.177182	-0.207156	-0.64481	-0.444158	-0.159307	-0.481215	-0.0720575	0.359883	-0.552197	-0.297879	-0.185426	-0.0132998	0.0313836	-0.0133922	0.128161	0.782902
A_75_P01032929	chr2:000104481-000104540		-0.530061	-0.57107	0.104818	0.00984351	-0.28781	-0.158158	0.223693	0.122785	0.208942	0.595883	-0.0751969	0.0521211	0.423574	0.4547	0.345384	0.527608	0.644161	1.2389
A_75_P01032951	chr2:000104701-000104757		-0.249061	-0.29207	0.0558183	-0.0851565	-0.0608095	0.105842	0.165693	0.358785	0.249942	0.423883	0.00780312	-0.0528789	0.513574	0.1647	0.689384	0.457608	0.600161	1.1079
A_75_P01032967	chr2:000104869-000104928		-0.280061	-0.16807	-0.247182	-0.135156	-0.45181	0.120842	-0.300307	0.158785	-0.158058	0.278883	-0.234197	-0.144879	0.264574	0.0987002	0.258384	0.183608	0.361161	0.664902
A_75_P01032988	chr2:000105101-000105160		0.600939	0.31693	0.396818	0.536844	0.34719	0.596842	0.374693	0.475785	0.269942	0.068883	0.723803	0.202121	0.373574	0.2677	0.501384	-0.138392	0.077161	0.428902
A_75_P01033018	chr2:000105374-000105433		1.03594	0.68493	0.602818	0.926844	0.82519	0.759842	0.468693	0.552785	0.387942	0.162883	1.1228	0.634121	0.579574	0.7597	0.569384	-0.00939224	0.290161	0.432902
A_75_P01033040	chr2:000105615-000105674		0.222939	0.11893	-0.0821817	0.265844	-0.35681	0.416842	-0.163307	0.0787854	0.159942	0.370883	0.307803	0.266121	0.395574	0.3737	-0.158616	0.0166078	-0.051839	0.292902
A_75_P01033067	chr2:000105901-000105955		-0.0560608	-0.17807	-0.235182	-0.0611565	-0.32381	0.0428421	-0.308307	-0.302215	0.123942	0.225883	-0.0901969	-0.0948789	-0.00542649	-0.2003	-0.438616	-0.148392	-0.024839	-0.293098
A_75_P01033092	chr2:000106133-000106192		-0.0120608	-0.23107	-0.260182	-0.0711565	-0.24581	0.302842	-0.243307	-0.494215	-0.234058	-0.138117	0.177803	-0.0488789	-0.159426	-0.2673	-0.324616	-0.216392	0.049161	0.136902
A_75_P01033117	chr2:000106368-000106427		0.214939	-0.28107	-0.0971817	0.0248435	0.00319047	0.410842	-0.348307	-0.483215	-0.00905752	-0.061117	0.831803	0.291121	0.431574	0.3467	0.252384	0.217608	0.236161	0.505902
A_75_P01033136	chr2:000106549-000106608		0.324939	-0.15707	-0.0801817	-0.0681565	-0.11381	0.254842	-0.659307	-0.491215	-0.0270575	0.118883	0.622803	0.284121	0.416574	0.2947	0.0663837	0.0616078	0.083161	-0.105098
A_75_P01033168	chr2:000106844-000106903		0.107939	0.00193003	-0.222182	-0.215156	-0.0188095	0.173842	-0.355307	0.0947854	-0.229058	0.218883	0.261803	0.347121	0.516574	0.2697	-0.0986164	-0.0163922	-0.133839	-0.0250976
A_75_P01033192	chr2:000107083-000107141		0.461939	-0.03507	-0.0461817	0.280844	0.38219	0.359842	0.146693	-0.00421463	0.0449425	-0.060117	0.599803	0.430121	0.367574	0.4017	0.0833837	-0.473392	-0.081839	-0.200098
A_75_P01033208	chr2:000107249-000107306		0.551939	-0.26607	-0.0351817	0.0088435	0.14119	0.0508421	0.00369336	-0.388215	-0.305058	-0.151117	0.452803	0.231121	0.141574	0.2437	-0.0656164	-0.432392	-0.297839	-0.415098
A_75_P01033232	chr2:000107452-000107510		0.0689392	-0.59007	-0.288182	-0.0821565	0.0631905	-0.309158	-0.230307	-0.248215	-0.610058	-0.274117	0.221803	0.0811211	-0.0144265	0.1807	0.0923836	-0.250392	-0.378839	-0.0830976
A_75_P01033264	chr2:000107756-000107815		0.0429392	-0.62907	-0.647182	-0.348156	0.0421905	-0.195158	-0.283307	-0.232215	-0.435058	-0.075117	-0.00619688	-0.414879	-0.294426	-0.1273	-0.0426163	-0.539392	-0.222839	-0.128098
A_75_P01033293	chr2:000108056-000108115		0.503939	-0.23207	-0.474182	0.0158435	0.25419	-0.0211579	-0.178307	-0.267215	-0.00205752	-0.00211697	-0.0791969	-0.636879	-0.695426	-0.4603	-0.0206163	-0.529392	-0.376839	-0.347098
A_75_P01033310	chr2:000108262-000108321		-0.00906079	-0.57407	-0.254182	-0.329156	-0.0238095	0.0118421	-0.254307	-0.604215	-0.229058	0.042883	-0.0511969	-0.555879	-0.554426	-0.4443	-0.149616	-0.595392	-0.450839	-0.747098
A_75_P01033338	chr2:000108535-000108594		-0.166061	-0.84107	-0.153182	-0.516156	-0.10381	-0.343158	-0.808307	-0.754215	-0.273058	-0.252117	-0.240197	-0.503879	-0.457426	-0.4013	-0.100616	-0.318392	0.150161	-0.128098
A_75_P01033358	chr2:000108748-000108807		-0.300061	-0.70007	-0.0681817	0.0348435	-0.56181	-0.168158	-0.573307	0.119785	-0.0110575	0.234883	-0.484197	-0.291879	-0.280426	0.2277	-0.265616	-0.198392	0.344161	0.567902
A_75_P01033391	chr2:000109092-000109151		-0.241061	-0.54807	-0.691182	-0.647156	-0.75481	-0.326158	-0.785307	-0.484215	-0.0400575	0.311883	-0.244197	-0.791879	-0.700426	-0.4803	-0.141616	-0.0973922	-0.026839	0.0339024
A_75_P01033406	chr2:000109265-000109324		-0.245061	-0.64307	-0.426182	-0.122156	-0.13281	-0.256158	-0.217307	-0.431215	-0.113058	0.273883	-0.222197	-0.393879	-0.245426	0.1307	0.0633836	-0.0843922	0.496161	0.438902
A_75_P01033455	chr2:000109702-000109761		-0.0990608	-0.37207	-0.570182	-0.572156	-0.52081	-0.450158	-0.387307	-0.446215	-0.0750575	-0.243117	-0.282197	-0.468879	-0.263426	-0.5123	-0.122616	-0.121392	-0.325839	-0.0570976
A_75_P01033493	chr2:000110075-000110134		-0.433061	-0.96107	-0.717182	-1.04616	-0.98781	-0.840158	-0.932307	-0.830215	-0.542058	-0.470117	-0.458197	-0.504879	0.00357351	-0.3383	-0.510616	-0.179392	-0.512839	-0.471098
A_75_P01033537	chr2:000110487-000110546		-0.585061	-0.21307	-0.557182	-0.627156	-0.58181	-0.715158	-0.533307	-0.417215	-0.940058	-0.841117	-0.544197	-0.484879	-0.525426	-0.6853	-0.839616	-0.492392	-0.696839	-0.954098
A_75_P01033559	chr2:000110693-000110752		-0.0240608	0.33393	-0.208182	-0.0171565	-0.18681	-0.219158	-0.0183066	-0.0662146	-0.453058	-0.384117	-0.187197	-0.00587888	-0.248426	-0.2433	-0.342616	-0.310392	-0.625839	-0.778098
A_75_P01033576	chr2:000110856-000110915		-0.116061	0.21393	-0.0871817	-0.0991565	-0.17681	-0.237158	-0.161307	-0.463215	-0.308058	-0.752117	-0.129197	-0.0328789	-0.265426	-0.2883	-0.126616	-0.124392	-0.735839	-0.772098
A_75_P01033594	chr2:000111049-000111099		0.236939	0.40293	0.118818	0.397844	0.16219	0.141842	0.216693	0.374785	-0.453058	-0.367117	0.401803	0.409121	0.498574	0.6277	0.406384	0.0766078	-0.442839	-0.174098
A_75_P01033613	chr2:000111237-000111295		0.258939	0.31893	0.302818	0.0348435	-0.0858095	-0.0581579	0.200693	0.252785	-0.391058	-0.115117	0.225803	0.648121	0.868574	1.1107	0.803384	0.625608	-0.160839	-0.481098
A_75_P01033660	chr2:000111759-000111814		0.433939	0.94893	0.863818	0.843844	0.47419	0.691842	0.761693	0.931785	0.317942	-0.057117	0.532803	0.884121	1.18957	1.2227	0.705384	0.319608	0.628161	-0.369098
A_75_P01033692	chr2:000112062-000112121		0.402939	0.85493	0.836818	0.593844	0.53819	0.938842	1.02469	0.712785	0.585942	-0.077117	0.964803	0.993121	1.19657	1.1847	0.877384	0.416608	0.636161	0.195902
A_75_P01033734	chr2:000112559-000112618		1.09494	1.36693	1.37182		0.96819	0.988842	1.48969	1.56579	0.694942	0.079883	1.1888	1.46412	1.81457	1.9147	1.66038	0.973608	1.33716	0.678902
A_75_P01033754	chr2:000112753-000112812		0.965939	1.13293	1.16482	1.03384	0.89319	1.09884	1.50369	0.996785	0.523942	0.156883	1.0698	1.18712	1.33557	1.3567	1.36238	0.556608	0.857161	-0.0550976
A_75_P01033788	chr2:000113114-000113172		0.795939	0.59893	0.244818	0.429844	0.55719	0.828842	0.641693	0.380785	-0.0330575	-0.151117	0.372803	0.514121	0.573574	0.4297	0.632384	-0.0203922	0.098161	-0.675098
A_75_P01033812	chr2:000113361-000113420		0.868939	0.44693	0.122818	0.232844	0.74219	0.624842	0.481693	-0.158215	0.0229425	-0.082117	0.598803	0.503121	0.538574	0.3707	0.537384	0.244608	0.230161	-0.571098
A_75_P01033830	chr2:000113532-000113591		0.566939	0.50093	0.366818	0.228844	0.69219	0.403842	0.398693	0.252785	0.0539425	-0.149117	0.685803	0.553121	0.607574	0.5487	0.344384	0.260608	0.319161	-0.529098
A_75_P01033848	chr2:000113731-000113790		1.01694	0.91993	0.979818	0.972844	0.78919	0.850842	0.885693	1.00379	0.730942	-0.262117	1.1248	0.794121	1.13357	0.8277	0.458384	0.404608	0.798161	-0.141098
A_75_P01033866	chr2:000113932-000113991		1.26494	1.19093	1.21382	1.12784	0.97019	1.27384	1.20469	1.15179	0.952942	0.171883	1.4568	0.937121	1.11057	0.6327	0.727384	0.430608	0.668161	-0.0240976
A_75_P01033893	chr2:000114196-000114255		0.784939	1.14993	0.723818	0.616844	0.59519	1.06884	0.863693	1.08779	0.781942	-0.071117	0.816803	0.514121	0.625574	0.1647	0.450384	0.138608	0.211161	-0.225098
A_75_P01033920	chr2:000114466-000114525		0.800939	0.91293	0.942818	0.866844	0.73019	0.980842	0.923693	0.685785	0.629942	0.451883	0.789803	0.752121	0.782574	0.5437	0.607384	0.639608	0.546161	0.448902
A_75_P01033946	chr2:000114729-000114788		1.25194	1.07093	1.15382	1.06284	1.06019	0.836842	0.716693	0.746785	1.09894	0.950883	1.1228	1.04312	0.929574	0.5957	1.08638	0.766608	0.832161	0.525902
A_75_P01033969	chr2:000114957-000115016		1.13394	0.69093	0.879818	0.550844	0.85519	0.563842	0.459693	0.865785	0.670942	0.590883	1.1498	0.791121	0.720574	0.5307	0.871384	0.366608	0.631161	0.649902
A_75_P01033986	chr2:000115149-000115208		1.00494	0.47593	0.551818	0.146844	0.67819	0.483842	0.216693	0.213785	0.382942	0.498883	0.919803	0.615121	0.588574	0.4177	0.811384	0.271608	0.498161	0.300902
A_75_P01034023	chr2:000115509-000115566		1.06394	0.36093	0.692818	0.312844	0.48519	0.489842	0.563693	0.373785	0.224942	-0.224117	0.696803	0.625121	0.783574	0.8197	1.12738	0.766608	0.718161	0.375902
A_75_P01034062	chr2:000115886-000115945		0.478939	0.07393	0.147818	-0.300156	0.0771905	0.472842	0.564693	0.467785	-0.192058	-0.057117	0.257803	0.00012112	0.154574	-0.3703	0.282384	-0.0583922	-0.058839	0.0039024
A_75_P01034090	chr2:000116177-000116236		0.264939	-0.12507	-0.197182	0.164844	-0.00180952	0.314842	0.223693	0.281785	-0.100058	0.266883	0.115803	-0.205879	0.0365735	-0.0192998	0.127384	-0.415392	-0.209839	0.230902
A_75_P01034116	chr2:000116443-000116497		0.150939	-0.14107	-0.259182	-0.126156	0.0531905	0.0858421	-0.220307	-0.199215	-0.471058	-0.039117	-0.161197	-0.581879	-0.373426	-0.2133	0.0903836	-0.669392	-0.387839	-0.0180976
A_75_P01034147	chr2:000116755-000116813		0.194939	-0.62407	-0.556182	-0.100156	-0.22081	-0.0461579	-0.437307	-0.366215	-0.967058	-0.450117	-0.214197	-0.391879	-0.696426	-0.3603	0.251384	-0.624392	-0.130839	-0.0420976
A_75_P01034180	chr2:000117098-000117157		0.320939	-0.65607	-0.757182	-0.592156	-0.51081	-0.274158	-0.935307	-0.886215	-0.630058	-0.525117	0.00880312	-0.623879	-1.42243	-1.0873	0.0123836	-0.772392	-0.423839	-0.427098
A_75_P01034205	chr2:000117333-000117392		0.492939	-0.93207	-1.05518	-0.425156	-0.0888095	-0.112158	-0.824307	-0.867215	-0.666058	-0.593117	-0.0191969	-1.26288	-1.70343	-1.1503	-0.429616	-0.844392	-1.03984	-0.481098
A_75_P01034233	chr2:000117605-000117662		1.24794	-0.88807	-1.09618	-0.435156	0.39619	0.283842	-1.05031	-0.931215	-0.437058	-0.336117	0.197803	-1.25488	-1.63943	-1.1463	-0.377616	-1.07639	-0.723839	-0.400098
A_75_P01034264	chr2:000117908-000117967		1.16094	-1.28107	-0.686182	-0.138156	0.54319	0.590842	-1.32131	-1.07121	-0.562058	-0.159117	0.199803	-1.26488	-1.47443	-1.3353	-0.568616	-0.678392	-0.412839	0.0529024
A_75_P01034285	chr2:000118113-000118172		0.680939	-1.22707	-0.689182	0.0588435	0.40119	0.417842	-1.14131	-0.841215	-0.681058	0.135883	0.295803	-1.35988	-1.37743	-1.1013	-0.745616	-0.678392	-0.304839	0.320902
A_75_P01034317	chr2:000118407-000118464		0.823939	-1.18007	-0.948182	-0.520156	0.51519	0.428842	-1.12531	-0.603215	-0.165058	0.037883	0.195803	-1.29288	-1.40943	-0.9743	-0.417616	-0.744392	-0.545839	-0.0180976
A_75_P01034346	chr2:000118689-000118746		0.784939	-1.40607	-1.20118	-0.723156	0.0881905	0.0878421	-0.962307	-0.723215	0.00294248	-0.282117	0.107803	-1.11088	-1.33843	-0.9663	-0.464616	-0.567392	-0.645839	-0.236098
A_75_P01034380	chr2:000118998-000119057		0.168939	-1.74507	-1.27818	-1.04516	-0.22581	-0.761158	-1.23431	-1.58621	-0.996058	-0.368117	0.00180312	-0.963879	-0.915426	-0.5113	0.192384	0.0776078	-0.547839	0.166902
A_75_P01034418	chr2:000119372-000119431		0.302939	-0.78007	-0.627182	-0.320156	-0.22181	-0.0621579	-0.548307	-0.349215	-0.390058	0.306883	-0.155197	-0.733879	-0.894426	-0.6913	-0.530616	-0.508392	-0.576839	-0.239098
A_75_P01034442	chr2:000119608-000119667		0.570939	-0.24207	-0.388182	0.233844	0.40719	0.364842	-0.121307	0.107785	0.213942	0.399883	-0.108197	-0.441879	-0.449426	-0.1333	-0.0906163	-0.281392	0.00416096	0.315902
A_75_P01034467	chr2:000119869-000119928		0.321939	-0.35707	-0.425182	-0.0291565	0.13419	-0.0571579	-0.496307	-0.0342146	0.258942	0.419883	-0.0981969	-0.381879	-0.534426	-0.4363	-0.216616	-0.138392	0.023161	0.261902
A_75_P01034493	chr2:000120115-000120173		-0.208061	-0.69107	-0.209182	-0.378156	-0.46481	-0.417158	-0.433307	-0.792215	-0.0860575	0.337883	-0.340197	-0.335879	-0.309426	-0.4103	-0.394616	-0.0363922	-0.014839	0.429902
A_75_P01034522	chr2:000120413-000120472		-0.170061	-0.60507	0.106818	-0.268156	-0.14081	-0.410158	-0.121307	-0.457215	0.312942	0.700883	0.0468031	0.0271211	0.158574	0.0817002	-0.0696163	0.350608	0.443161	0.949902
A_75_P01034548	chr2:000120665-000120724		-0.428061	-0.56107	-0.0391817	-0.373156	-0.0498095	-0.405158	-0.439307	-0.586215	-0.186058	0.243883	0.0428031	-0.262879	-0.0404265	-0.3843	-0.0646164	0.0366078	-0.088839	0.263902
A_75_P01034589	chr2:000121029-000121088		-0.276061	-0.30507	-0.206182	-0.122156	-0.25281	0.132842	-0.310307	-0.0822146	0.333942	0.219883	-0.165197	-0.494879	-0.381426	-0.1293	-0.481616	-0.0953922	-0.317839	0.231902
A_75_P01034614	chr2:000121319-000121376		-0.345061	-0.33407	-0.276182	-0.183156	-0.14481	-0.154158	-0.391307	-0.0742146	-0.304058	0.205883	-0.398197	-0.264879	-0.293426	0.0737002	-0.258616	-0.246392	-0.029839	0.314902
A_75_P01034636	chr2:000121537-000121596		0.0949392	-0.04307	-0.000181742	-0.182156	0.10219	0.206842	-0.161307	-0.207215	0.151942	0.396883	0.123803	-0.0998789	-0.144426	0.1137	-0.0386164	-0.0123922	0.067161	0.0929024
A_75_P01034649	chr2:000121703-000121762		0.0939392	-0.04207	0.0818183		0.26219	0.229842	0.209693	0.544785	0.0599425	0.359883	-0.138197	0.167121	0.146574	0.6107	0.106384	0.123608	0.318161	0.392902
A_75_P01034678	chr2:000121976-000122033		0.395939	-0.07607	-0.0641817	-0.0921565	0.0891905	0.276842	0.0906934	0.298785	0.217942	0.092883	0.337803	0.258121	0.0325735	0.1177	-0.193616	-0.0553922	0.160161	0.0759024
A_75_P01034699	chr2:000122168-000122227		0.713939	0.13593	-0.0231817	-0.576156	-0.0768095	0.298842	-0.116307	0.172785	0.373942	0.258883	0.275803	0.306121	0.187574	0.00770015	-0.112616	0.0626078	-0.00683905	-0.155098
A_75_P01034722	chr2:000122395-000122454		0.786939	-0.22507	-0.241182	-0.853156	-0.16181	-0.0131579	-0.0293066	0.169785	0.741942	0.374883	0.514803	0.381121	0.346574	0.1757	0.191384	0.424608	-0.068839	0.343902
A_75_P01034759	chr2:000122793-000122852		0.0609392	-0.02207	-0.287182	0.0378435	-0.50281	0.0308421	0.311693	0.902785	0.731942	0.430883	-0.114197	-0.113879	-0.296426	-0.0522998	-0.584616	-0.117392	0.225161	0.201902
A_75_P01034775	chr2:000122961-000123013		0.0549392	0.16993	-0.0881817	0.200844	-0.0108095	0.546842	0.414693	0.922785	0.617942	0.259883	-0.118197	-0.438879	-0.690426	-0.7293	-0.901616	-0.833392	-0.00383905	0.0969024
A_75_P01034805	chr2:000123280-000123339		0.691939	0.48193	0.115818	0.337844	0.62819	0.680842	0.532693	1.15179	0.771942	0.262883	0.324803	-0.168879	-0.270426	-0.1893	0.122384	-0.0393922	0.151161	0.483902
A_75_P01034846	chr2:000123668-000123726		0.153939	0.26093	0.576818	0.382844	0.64019	0.760842	0.858693	0.665785	0.0609425	0.472883	0.576803	0.497121	0.240574	0.2567	0.173384	0.310608	0.757161	0.689902
A_75_P01034867	chr2:000123878-000123936		0.293939	0.01893	-0.00518174	-0.273156	0.48519	0.331842	0.0816934	0.235785	0.0989425	-0.032117	0.542803	0.168121	-0.102426	-0.2493	-0.00661635	-0.00939224	0.275161	-0.0340976
A_75_P01034885	chr2:000124056-000124115		0.196939	0.02893	-0.227182	0.164844	0.00519047	0.331842	-0.0903066	0.415785	0.220942	-0.194117	0.263803	-0.0188789	-0.253426	-0.1233	-0.334616	-0.243392	0.201161	0.0529024
A_75_P01034911	chr2:000124332-000124389		0.935939	0.68693	0.485818	0.429844	0.62619	0.496842	0.470693	0.609785	0.711942	0.313883	0.978803	0.647121	0.581574	0.3677	0.320384	0.480608	0.497161	0.377902
A_75_P01034933	chr2:000124573-000124631		0.556939	0.41393	0.0888183	0.108844	-0.0308095	0.287842	0.108693	0.0487854	0.402942	-0.018117	0.382803	0.285121	0.444574	0.1847	-0.0636164	0.102608	0.129161	-0.361098
A_75_P01034955	chr2:000124769-000124826		0.273939	0.37593	0.136818	0.116844	-0.0188095	-0.138158	0.193693	0.440785	0.312942	-0.018117	0.0948031	0.158121	0.166574	0.3187	-0.218616	-0.0103922	0.197161	-0.313098
A_75_P01034979	chr2:000125021-000125080		0.297939	0.60293	0.271818	0.278844	0.23919	0.0498421	0.391693	0.308785	0.211942	-0.128117	-0.135197	0.277121	0.183574	0.1067	0.152384	-0.0623922	0.040161	-0.181098
A_75_P01035026	chr2:000125484-000125541		0.0779392	0.59893	0.638818	0.503844	-0.0848095	0.460842	0.709693	0.633785	0.440942	0.164883	0.0608031	0.441121	0.614574	1.0777	0.286384	0.286608	0.736161	0.545902
A_75_P01035047	chr2:000125689-000125748		-0.235061	0.18793	0.191818	-0.0421565	-0.47781	-0.175158	0.280693	0.212785	0.205942	0.145883	-0.108197	0.176121	0.263574	0.2977	-0.161616	0.173608	0.302161	-0.223098
A_75_P01035066	chr2:000125855-000125908		-0.280061	-0.02307	-0.0761817	-0.507156	-0.80781	-0.285158	-0.222307	-0.212215	0.234942	-0.113117	-0.284197	-0.133879	0.000573506	0.0357002	-0.137616	0.264608	0.025161	-0.496098
A_75_P01035085	chr2:000126037-000126096		-0.137061	-0.60407	-0.579182	-1.15116	-0.73881	-0.896158	-0.569307	-0.191215	0.550942	0.024883	-0.349197	0.184121	0.558574	0.4127	0.685384	1.34661	0.275161	0.113902
A_75_P01035102	chr2:000126203-000126262		-0.346061	-0.32307	-0.689182	-1.31816	-0.85581	-0.692158	-0.683307	-0.529215	-0.117058	-0.213117	-0.554197	-0.0698789	0.194574	-0.1273	0.219384	0.595608	0.058161	-0.540098
A_75_P01035121	chr2:000126419-000126476		-0.660061	-0.37707	-0.612182	-0.893156	-0.87481	-0.633158	-0.681307	-0.559215	-0.282058	-0.601117	-0.734197	-0.144879	-0.187426	-0.1693	-0.240616	0.312608	-0.234839	-0.679098
A_75_P01035160	chr2:000126818-000126877		-0.537061	-0.17307	0.212818	0.0558435	0.11819	-0.170158	0.168693	-0.329215	-0.701058	-0.086117	-0.0761969	-0.0988789	-0.148426	-0.4133	-0.224616	-0.0873922	0.000160955	-0.248098
A_75_P01035196	chr2:000127195-000127254		-0.278061	0.31993	0.0638183	0.0358435	0.13919	0.0978421	0.189693	-0.123215	-0.393058	-0.118117	-0.340197	-0.315879	-0.570426	-0.6223	-0.537616	-0.504392	-0.250839	-0.538098
A_75_P01035222	chr2:000127451-000127510		0.288939	0.40593	0.142818	0.215844	0.0751905	0.0408421	0.315693	0.635785	0.372942	0.153883	-0.132197	0.0851211	0.384574	-0.0782998	-0.306616	0.463608	0.099161	0.0849024
A_75_P01035260	chr2:000127840-000127897		0.0249392	0.79993	0.585818	0.985844	0.55119	0.479842	0.837693	1.10679	0.0569425	0.151883	0.0738031	0.319121	0.362574	0.3747	-0.258616	0.354608	0.186161	0.218902
A_75_P01035275	chr2:000128004-000128063		-0.0680608	1.05293	0.660818	0.767844	0.56319	0.396842	0.766693	0.731785	-0.240058	0.040883	-0.198197	0.135121	0.161574	-0.00429985	-0.539616	0.442608	0.335161	-0.157098
A_75_P01035299	chr2:000128239-000128297		0.112939	1.08393	1.11082	1.23684	1.19619	0.577842	1.27569	1.06679	0.0769425	0.215883	0.483803	0.222121	0.374574	0.1837	-0.0516163	0.426608	0.594161	0.590902
A_75_P01035351	chr2:000128764-000128821		0.594939	1.44193	1.32482	1.58684	0.99919	0.961842	1.64969	1.50879	0.457942	0.475883	0.407803	0.732121	0.684574	0.6287	0.240384	0.701608	0.966161	0.863902
A_75_P01035376	chr2:000129021-000129080		0.604939	1.40893	1.09482	1.21684	0.96219	1.19584	1.40069	1.19579	1.09194	0.567883	0.665803	0.464121	0.269574	0.2037	0.298384	0.498608	0.721161	0.476902
A_75_P01035395	chr2:000129212-000129271		0.701939	1.53693	1.18582	1.27584	1.31419	1.33484	1.42369	1.49579	0.961942	0.482883	0.831803	0.679121	0.444574	0.2177	0.347384	0.372608	1.00116	0.652902
A_75_P01035420	chr2:000129442-000129501		0.523939	1.11593	1.02782	1.08884	1.00319	1.03584	1.01669	0.913785	0.592942	0.448883	0.214803	0.439121	0.455574	0.1207	0.195384	0.335608	0.669161	0.223902
A_75_P01035447	chr2:000129739-000129798		0.000939215	1.13893	0.792818	1.04184	0.24019	0.852842	0.938693	0.988785	0.495942	0.599883	-0.110197	0.126121	0.261574	0.0197002	-0.542616	0.0776078	0.489161	0.0229024
A_75_P01035474	chr2:000130007-000130066		-0.0740608	0.99493	0.912818	0.797844	0.50719	0.427842	0.852693	1.03079	0.457942	0.419883	0.0268031	0.362121	0.362574	0.0107002	-0.489616	0.469608	0.531161	0.262902
A_75_P01035496	chr2:000130215-000130274		0.131939	0.87593	1.15382	1.10784	0.98419	0.513842	1.13169	1.41379	0.696942	0.500883	0.457803	0.839121	0.859574	0.8957	0.173384	1.00261	1.26916	1.1019
A_75_P01035520	chr2:000130461-000130519		-0.272061	0.72093	1.00582	0.530844	0.53119	0.363842	0.868693	0.896785	0.0539425	0.120883	-0.0891969	0.357121	0.424574	0.1867	-0.266616	0.259608	0.666161	0.102902
A_75_P01035538	chr2:000130641-000130700		-0.148061	0.90593	0.848818	0.609844	0.29719	0.508842	0.850693	0.870785	0.158942	0.137883	-0.221197	0.157121	0.243574	-0.0212998	-0.253616	0.222608	0.456161	-0.186098
A_75_P01035571	chr2:000130981-000131038		-0.0500608	0.98293	1.23482	1.02784	0.53219	0.470842	1.04769	1.37479	0.226942	0.425883	0.165803	0.568121	0.549574	0.6827	-0.0746163	0.455608	0.648161	0.456902
A_75_P01035592	chr2:000131178-000131237		0.142939	0.72593	1.20182	1.22284	0.48819	0.250842	1.08469	1.08279	0.329942	0.517883	0.304803	0.698121	0.692574	0.7017	-0.0536164	0.547608	0.590161	0.477902
A_75_P01035615	chr2:000131397-000131456		-0.0990608	0.68393	1.00582	0.949844	0.71619	0.0928421	1.23369	0.358785	0.0109425	0.126883	0.0708031	0.577121	0.783574	0.5627	-0.0486164	0.594608	0.624161	0.0699024
A_75_P01035651	chr2:000131765-000131822		0.273939	0.79993	0.965818	0.850844	0.44519	0.440842	0.982693	0.390785	0.419942	-0.114117	0.538803	0.657121	0.810574	0.1817	0.561384	0.726608	0.565161	0.120902
A_75_P01035677	chr2:000132041-000132100		0.238939	0.52393	1.02382	0.487844	0.54219	-0.107158	0.876693	0.424785	0.304942	-0.141117	0.327803	0.227121	0.756574	0.2897	0.158384	0.253608	0.233161	-0.340098
A_75_P01035730	chr2:000132524-000132583		-0.108061	0.000930028	0.264818	0.141844	-0.13081	-0.0481579	-0.0243066	-0.0822146	-0.231058	0.038883	-0.0751969	-0.386879	-0.359426	-0.1773	-0.452616	-0.139392	-0.323839	0.0569024
A_75_P01035757	chr2:000132851-000132910		-0.217061	-0.12407	-0.313182	-0.107156	-0.0268095	-0.107158	-0.284307	0.144785	0.0829425	-0.178117	-0.0511969	-0.535879	-0.819426	-0.4783	-0.615616	-0.616392	-0.480839	-0.237098
A_75_P01035781	chr2:000133103-000133162		-0.592061	-0.21207	-0.477182	-0.196156	-0.0298095	0.0338421	-0.376307	-0.217215	-0.202058	-0.234117	-0.644197	-0.614879	-1.17743	-0.9013	-1.06762	-0.872392	-0.599839	-0.626098
A_75_P01035811	chr2:000133356-000133415		0.00893922	0.40393	0.00981826	0.120844	0.28719	0.280842	0.247693	0.648785	0.431942	-0.018117	-0.227197	-0.129879	-0.629426	-0.3953	-0.669616	-0.665392	-0.369839	0.0819024
A_75_P01035842	chr2:000133660-000133716		0.0839392	-0.06007	-0.331182	-0.326156	-0.38281	-0.440158	0.110693	0.285785	0.394942	-0.037117	-0.435197	0.0241211	-0.177426	-0.1303	-0.782616	-0.150392	-0.209839	0.202902
A_75_P01035885	chr2:000134102-000134161		-0.0290608	-0.01407	-0.183182	-0.514156	-0.57281	-0.163158	0.449693	0.115785	0.0959425	0.115883	-0.00519688	0.407121	0.244574	-0.3203	-0.734616	-0.0113922	0.076161	0.101902
A_75_P01035904	chr2:000134310-000134369		-0.524061	0.43093	-0.0611817	-0.0221565	-0.10181	0.00584212	0.538693	0.0907854	-0.440058	-0.154117	-0.106197	0.447121	-0.283426	-0.6823	-0.817616	-0.110392	-0.043839	-0.0720976
A_75_P01035929	chr2:000134547-000134606		0.709939	1.05993	0.551818	0.474844	1.09619	0.510842	1.15269	0.948785	0.566942	0.543883	0.804803	1.37412	0.329574	-0.1703	-0.257616	0.450608	0.193161	0.0299024
A_75_P01035954	chr2:000134780-000134839		0.343939	0.96193	0.776818	0.257844	0.42619	0.377842	1.09469	0.602785	0.294942	0.443883	0.680803	1.20512	0.201574	-0.1983	-0.474616	0.559608	0.034161	-0.0470976
A_75_P01035978	chr2:000134997-000135056		0.241939	0.94093	0.816818	0.580844	0.56719	0.718842	1.33469	1.28479	0.604942	0.076883	0.610803	1.18312	0.400574	0.2077	-0.0516163	0.718608	0.301161	0.515902
A_75_P01036013	chr2:000135345-000135400		0.373939	1.22393	0.709818	0.281844	0.39719	0.686842	1.48869	0.900785	0.281942	-0.242117	0.409803	0.906121	0.228574	-0.5663	-0.179616	0.503608	-0.071839	-0.291098
A_75_P01036030	chr2:000135522-000135581		0.0629392	0.65993	0.274818	-0.0491565	-0.0308095	-0.135158	0.892693	0.582785	0.110942	-0.410117	-0.281197	0.585121	0.230574	-0.5993	-0.498616	0.245608	-0.588839	-0.374098
A_75_P01036056	chr2:000135776-000135835		-0.635061	0.01393	-0.632182	-0.809156	-0.77181	-0.611158	0.104693	0.0867854	-0.148058	-0.645117	-0.373197	0.153121	-0.329426	-0.8733	-0.660616	-0.416392	-1.09284	-0.839098
A_75_P01036078	chr2:000135982-000136041		-1.74406	-1.24107	-1.40918	-1.77516	-1.66281	-1.24216	-1.58731	-0.920215	-1.49906	-0.730117	-1.4552	-0.824879	-0.856426	-1.5203	-1.49862	-1.25439	-1.41384	-1.3041
A_75_P01036127	chr2:000136448-000136507		-2.02106	-2.19307	-2.04318	-2.40516	-2.31681	-2.00116	-1.90431	-1.82921	-0.711058	-0.224117	-1.6682	-0.849879	-0.711426	-0.6793	-1.64262	-0.212392	-0.814839	-0.714098
A_75_P01036147	chr2:000136638-000136697		-2.02806	-1.87907	-1.89418	-2.01816	-1.96581	-1.63016	-1.93131	-1.27721	-0.736058	-0.245117	-1.4282	-0.745879	-1.13043	-0.7913	-1.71162	-0.745392	-0.883839	-0.297098
A_75_P01036169	chr2:000136871-000136930		-1.73806	-1.45807	-1.25218	-1.38416	-0.93381	-0.873158	-1.28231	-1.09421	-0.869058	-0.110117	-1.5732	-0.710879	-1.68543	-0.9863	-1.55062	-0.902392	-1.15784	-0.920098
A_75_P01036195	chr2:000137118-000137175		-1.40306	-1.19307	-1.25018	-0.957156	-0.43281	-0.885158	-0.809307	-1.28921	-0.611058	0.123883	-1.0052	-0.560879	-1.37343	-0.8083	-1.24962	-1.02239	-0.914839	-0.867098
A_75_P01036213	chr2:000137323-000137375		-1.04806	-1.13607	-1.30218	-1.08016	-0.59781	-0.909158	-0.712307	-0.971215	0.0919425	0.050883	-0.0661969	-0.725879	-1.15943	-0.6273	-0.538616	-0.628392	-0.490839	-0.470098
A_75_P01036231	chr2:000137498-000137557		-1.49306	-1.68307	-1.85118	-1.84116	-1.88781	-1.67916	-1.63031	-1.41321	-0.217058	-0.266117	-0.720197	-0.492879	-1.11843	-0.9723	-0.923616	-0.241392	-0.670839	-0.186098
A_75_P01036247	chr2:000137673-000137732		-0.687061	-1.84307	-1.72218	-2.08316	-2.11581	-1.49616	-1.21231	-1.22621	0.0669425	-0.139117	-0.470197	-0.418879	-0.0414265	-0.5943	-0.921616	0.231608	-0.561839	0.288902
A_75_P01036266	chr2:000137850-000137907		0.158939	-1.13407	-1.16818	-0.811156	-0.80081	-0.410158	-0.565307	-0.450215	0.349942	0.226883	0.464803	0.402121	0.174574	-0.0702998	-0.0566164	0.370608	-0.068839	0.702902
A_75_P01036308	chr2:000138272-000138331		-0.0920608	-1.21607	-1.12518	-0.601156	-0.78781	-0.397158	-0.711307	-0.347215	-0.0620575	0.179883	0.500803	0.270121	0.205574	-0.1723	-0.210616	0.00260776	-0.128839	0.326902
A_75_P01036328	chr2:000138476-000138535		0.159939	-0.89307	-1.22018	-0.542156	-0.38681	-0.0521579	-0.744307	-0.0762146	0.217942	0.051883	0.438803	0.0171211	-0.221426	-0.7043	-0.444616	-0.241392	-0.508839	-0.144098
A_75_P01036349	chr2:000138674-000138733		-0.0960608	-0.93107	-0.810182	-0.0831565	-0.0468095	0.268842	-0.332307	0.0337854	0.141942	0.041883	0.681803	-0.00887888	-0.150426	-0.7123	-0.785616	-0.503392	-0.567839	-0.0700976
A_75_P01036377	chr2:000138986-000139045		0.340939	-0.51607	-0.483182	0.173844	0.0851905	0.925842	-0.0523066	-0.171215	0.236942	0.191883	0.980803	0.0901211	-0.202426	-0.6483	-0.196616	-0.612392	-0.245839	-0.373098
A_75_P01036433	chr2:000139522-000139579		0.784939	-0.44007	-0.0591817	0.923844	0.88519	1.02484	0.367693	0.795785	0.404942	0.154883	1.2018	0.127121	-0.0264265	0.00470015	0.0453836	-0.247392	0.189161	0.305902
A_75_P01036458	chr2:000139787-000139844		1.03494	-0.38107	-0.285182	0.502844	0.79619	1.04184	0.249693	-0.0742146	0.157942	-0.312117	1.3208	0.118121	-0.268426	-0.4403	-0.192616	-0.716392	-0.465839	-0.407098
A_75_P01036496	chr2:000140162-000140220		0.725939	-0.76407	-0.829182	-0.109156	0.10919	0.434842	-0.114307	-0.157215	-0.150058	-0.00611697	0.780803	0.0931211	-0.194426	-0.3203	-0.268616	-0.578392	-0.996839	-0.724098
A_75_P01036512	chr2:000140362-000140421		0.117939	-0.89707	-0.642182	-0.207156	0.11119	-0.138158	-0.506307	-0.447215	-0.284058	-0.138117	0.745803	-0.153879	-0.173426	-0.3883	-0.103616	-0.239392	-0.743839	-0.557098
A_75_P01036539	chr2:000140624-000140683		-0.815061	-0.88507	-0.715182	-0.685156	-0.41781	-0.663158	-0.247307	-0.642215	-0.585058	-0.728117	-0.168197	-0.426879	-0.246426	-0.2943	-0.0556164	-0.649392	-0.493839	-0.530098
A_75_P01036562	chr2:000140840-000140899		-0.226061	-0.14907	-0.581182	-0.443156	-0.48181	-0.104158	-0.0683066	-0.0732146	-0.0520575	-0.628117	0.00480312	-0.120879	0.0255735	-0.0762998	0.0743836	-0.439392	-0.318839	-0.681098
A_75_P01036591	chr2:000141128-000141187		0.737939	1.26393	1.05982	1.02784	0.53119	0.817842	0.982693	1.44079	0.327942	-0.320117	1.0868	1.03112	1.35257	1.1867	0.985384	0.421608	0.248161	-0.523098
A_75_P01036609	chr2:000141334-000141393		1.38994	1.71393	1.65482	1.76084	1.64019	1.62584	1.59169	1.66979	1.03794	-0.068117	2.0808	1.54712	1.70057	1.5237	1.68838	0.830608	0.800161	-0.243098
A_75_P01036626	chr2:000141509-000141568		1.24594	1.88893	1.51082	1.60484	1.19719	1.78484	1.73569	1.79279	1.10694	0.263883	1.6528	1.67412	1.92357	1.8177	1.54038	0.842608	0.984161	-0.118098
A_75_P01036648	chr2:000141734-000141793		1.87194	1.84393	1.30782	1.49084	1.68719	1.92384	1.81569	1.89379	1.59294	0.442883	1.7868	1.67912	1.94857	1.7887	2.03238	1.08261	1.14216	0.0439024
A_75_P01036689	chr2:000142168-000142224		0.930939	0.85193	0.591818	0.493844	0.43219	0.767842	0.880693	0.191785	0.355942	0.427883	1.1038	1.25712	1.37157	1.3187	1.27238	0.809608	0.952161	0.0869024
A_75_P01036711	chr2:000142390-000142449		0.819939	1.18893	1.01782	1.24184	0.90319	1.21784	1.02569	1.08979	0.640942	0.198883	0.713803	0.896121	0.842574	1.0727	0.831384	0.0796078	0.397161	-0.0570976
A_75_P01036728	chr2:000142562-000142620		0.875939	1.13493	0.983818		1.01919	1.04284	1.02169	1.24379	0.724942	0.079883	0.754803	0.809121	0.882574	1.1957	0.873384	0.178608	0.486161	0.0209024
A_75_P01036751	chr2:000142776-000142835		0.393939	0.57193	0.870818	0.832844	0.83619	0.317842	0.640693	0.409785	0.0719425	0.033883	0.416803	0.809121	0.696574	0.9437	0.537384	0.134608	0.385161	-0.0050976
A_75_P01036773	chr2:000143009-000143067		0.247939	-0.06307	0.235818	0.000843505	0.19319	-0.411158	-0.175307	-0.630215	-0.124058	-0.134117	-0.0241969	0.380121	0.325574	0.4817	0.287384	0.406608	0.480161	0.0609024
A_75_P01036792	chr2:000143179-000143238		-0.323061	-0.81207	-0.410182	-0.442156	-0.40081	-0.872158	-0.550307	-0.922215	-0.410058	-0.447117	-0.599197	-0.522879	-0.498426	-0.3663	-0.393616	-0.0453922	-0.100839	-0.340098
A_75_P01036809	chr2:000143355-000143414		0.0839392	-0.55107	-0.510182	-0.00615649	-0.0608095	-0.754158	-0.430307	-0.436215	0.0289425	0.000883028	0.140803	-0.217879	-0.193426	0.3187	0.198384	0.274608	0.364161	0.222902
A_75_P01036826	chr2:000143517-000143576		0.486939	-0.67507	-0.438182	-0.0701565	-0.13381	-0.557158	-0.177307	-0.240215	0.0549425	0.510883	0.486803	0.288121	0.0855735	0.3767	0.612384	0.744608	0.557161	0.807902
A_75_P01036844	chr2:000143721-000143780		0.415939	-1.11907	-0.592182	-0.855156	-0.64081	-0.525158	-0.633307	-0.965215	-0.129058	-0.093117	0.260803	0.0131211	0.153574	0.2477	0.520384	0.903608	0.644161	0.880902
A_75_P01036877	chr2:000144042-000144101		0.297939	-1.65707	-1.32518	-1.06416	-0.70281	0.0778421	-1.26331	-1.15221	-0.297058	-0.205117	-0.0481969	-0.386879	-0.527426	-0.8963	-0.210616	-0.229392	-0.404839	-0.110098
A_75_P01036912	chr2:000144366-000144425		0.930939	-0.89807	-0.542182	0.0048435	0.50619	0.969842	-0.204307	-0.582215	0.256942	-0.00211697	1.0978	-0.210879	-0.798426	-0.3933	0.0643837	-0.571392	-0.282839	0.156902
A_75_P01036942	chr2:000144651-000144710		0.866939	-0.89207	-0.661182	-0.234156	0.59019	0.848842	-0.515307	-0.538215	-0.395058	-0.405117	0.747803	-0.551879	-1.04343	-0.7083	0.0213837	-1.23439	-0.757839	-0.242098
A_75_P01036960	chr2:000144838-000144897		0.904939	-0.84607	-0.750182	-0.0161565	0.41619	0.772842	-0.620307	-0.736215	-0.467058	-0.194117	0.618803	-0.503879	-1.00743	-0.6463	-0.124616	-0.967392	-0.771839	-0.202098
A_75_P01036981	chr2:000145036-000145091		1.18194	-0.68707	-0.451182	0.184844	0.71419	0.942842	-0.342307	-0.935215	-0.290058	-0.043117	1.0318	0.109121	-0.528426	-0.3023	0.228384	-0.625392	-0.352839	-0.0340976
A_75_P01037002	chr2:000145251-000145306		1.60894	-0.45707	-0.642182	0.621844	1.16019	1.39684	-0.393307	-0.321215	0.0429425	-0.076117	1.4118	0.168121	-0.464426	-0.1053	0.489384	-0.659392	-0.172839	0.326902
A_75_P01037017	chr2:000145427-000145486		1.33094	-0.69707	-0.672182	0.0488435	0.74019	1.00384	-0.662307	-0.707215	-0.544058	-0.398117	0.726803	-0.109879	-0.625426	-0.4303	-0.0746163	-0.712392	-0.427839	-0.281098
A_75_P01037043	chr2:000145704-000145763		1.26194	-0.66207	-0.611182	-0.0351565	0.39419	0.693842	-0.503307	-0.610215	-0.0830575	-0.087117	0.728803	-0.199879	-0.288426	-0.1993	0.264384	-0.163392	-0.258839	-0.174098
A_75_P01037067	chr2:000145926-000145985		0.609939	-0.06607	-0.167182	0.0458435	0.11019	0.402842	-0.00530664	-0.0732146	-0.224058	-0.106117	0.174803	-0.0298789	0.200574	0.1967	0.344384	-0.151392	-0.101839	-0.0730976
A_75_P01037096	chr2:000146205-000146264		0.969939	0.66693	0.577818	0.569844	0.84419	0.393842	0.573693	0.512785	0.256942	-0.030117	0.986803	0.713121	0.666574	0.5347	0.664384	-0.0193922	0.078161	-0.317098
A_75_P01037119	chr2:000146419-000146478		0.625939	0.82493	0.381818	0.362844	0.68519	0.366842	0.549693	0.190785	0.251942	-0.461117	0.612803	0.511121	0.424574	0.2767	0.420384	0.159608	0.325161	-0.445098
A_75_P01037150	chr2:000146725-000146784		0.647939	0.46193	0.682818	0.300844	0.41619	0.485842	0.670693	0.485785	0.106942	-0.014117	0.651803	0.653121	0.790574	0.4947	0.559384	0.178608	0.541161	0.0299024
A_75_P01037179	chr2:000147024-000147083		0.465939	0.45893	0.220818	0.0908435	0.15519	0.00684212	0.348693	0.342785	0.167942	0.094883	0.133803	0.371121	0.605574	0.3617	0.139384	-0.0223922	0.184161	-0.127098
A_75_P01037223	chr2:000147475-000147534		-0.0100608	-0.21107	0.0358183	-0.0231565	0.23419	0.0978421	-0.0393066	0.101785	0.273942	0.057883	0.0238031	0.389121	0.277574	0.1247	0.615384	0.656608	0.290161	0.406902
A_75_P01037247	chr2:000147725-000147784		-0.00406078	0.07193	0.138818	0.347844	0.36919	0.0718421	0.209693	0.172785	0.0749425	0.061883	-0.239197	-0.0368789	0.0575735	0.1777	0.507384	0.272608	0.270161	0.379902
A_75_P01037280	chr2:000148052-000148110		-0.305061	0.19893	-0.0121817	0.209844	-0.23281	-0.195158	-0.0383066	0.428785	-0.0940575	0.046883	-0.367197	-0.224879	-0.405426	0.0697002	-0.304616	-0.299392	0.129161	0.371902
A_75_P01037296	chr2:000148235-000148294		0.00793921	0.27093	-0.0691817	0.510844	-0.0588095	-0.0641579	-0.140307	0.646785	0.451942	0.322883	-0.290197	-0.112879	-0.242426	0.2917	-0.0176163	-0.0243922	0.249161	0.483902
A_75_P01037314	chr2:000148413-000148472		-0.140061	0.11893	0.169818	0.391844	-0.000809525	0.167842	0.0156934	0.0157854	0.271942	0.290883	-0.148197	-0.0328789	-0.285426	0.3277	-0.180616	0.0656078	0.353161	0.449902
A_75_P01037355	chr2:000148798-000148857		0.0949392	-0.00306997	-0.00918174	0.149844	0.38219	0.00184212	-0.0103066	-0.275215	0.425942	0.265883	0.180803	0.0211211	0.0915735	0.3667	0.398384	0.633608	0.767161	0.510902
A_75_P01037381	chr2:000149054-000149113		-0.351061	0.25093	-0.0551817	0.282844	0.0531905	-0.0991579	-0.0453066	0.0367854	0.293942	0.267883	-0.0301969	0.0591211	-0.165426	0.3647	0.253384	0.575608	0.327161	0.887902
A_75_P01037411	chr2:000149372-000149431		-0.816061	-0.08007	-0.0301817	-0.0631565	-0.62981	-0.124158	-0.577307	-0.156215	-0.357058	0.144883	-0.610197	-0.494879	-0.708426	-0.1443	-0.607616	-0.270392	-0.078839	0.540902
A_75_P01037445	chr2:000149702-000149760		-0.147061	-0.35407	0.148818	0.0628435	0.10319	-0.000157876	-0.106307	-0.427215	-0.0520575	0.465883	0.0558031	-0.238879	-0.0754265	0.1467	-0.0236164	0.271608	0.252161	0.751902
A_75_P01037467	chr2:000149927-000149986		-0.498061	-0.19907	-0.292182	-0.304156	-0.36281	-0.303158	-0.343307	-0.389215	-0.419058	0.232883	-0.693197	-0.552879	-0.522426	-0.3613	-0.519616	-0.113392	-0.202839	0.396902
A_75_P01037515	chr2:000150388-000150447		0.306939	-0.22207	-0.240182	-0.546156	0.11019	-0.332158	-0.235307	-0.485215	0.438942	0.180883	-0.0191969	0.134121	0.133574	0.1087	0.436384	0.499608	0.181161	0.285902
A_75_P01037550	chr2:000150754-000150813		0.199939	0.21293	0.0818183	0.313844	0.15719	0.141842	0.294693	0.171785	0.181942	-0.181117	-0.0701969	0.0661211	-0.0554265	0.0927002	-0.0746163	-0.439392	-0.311839	0.0119024
A_75_P01037579	chr2:000151067-000151126		0.881939	0.69893	0.399818		0.49919	0.544842	0.475693	0.784785	0.477942	0.270883	0.525803	0.323121	0.419574	0.3817	0.350384	0.0366078	-0.219839	-0.120098
A_75_P01037631	chr2:000151586-000151643		0.502939	0.61893	0.363818	0.483844	0.44319	0.501842	0.352693	0.0507854	-0.0250575	-0.080117	0.142803	0.106121	0.0555735	0.0477002	-0.0996164	-0.338392	-0.419839	-0.351098
A_75_P01037667	chr2:000151921-000151979		0.815939	0.49693	0.330818	0.472844	0.60919	0.467842	0.363693	-0.0512146	-0.0190575	0.175883	0.351803	-0.154879	0.0375735	-0.3803	0.0603836	-0.0723922	0.035161	-0.174098
A_75_P01037697	chr2:000152230-000152289		-0.0510608	0.12893	-0.225182	0.283844	0.10819	0.222842	-0.224307	-0.294215	-0.102058	0.276883	-0.111197	-0.315879	-0.354426	-0.5043	-0.419616	-0.443392	-0.290839	0.0789024
A_75_P01037721	chr2:000152465-000152523		-0.0290608	-0.12707	-0.494182	0.0398435	0.12419	0.124842	-0.627307	-0.479215	-0.233058	-0.055117	-0.0281969	-0.392879	-0.445426	-0.5593	-0.346616	-0.498392	-0.642839	-0.0710976
A_75_P01037743	chr2:000152692-000152751		-0.112061	-0.04607	-0.363182	-0.0431565	0.26019	0.0158421	-0.670307	-0.622215	-0.141058	-0.194117	0.0288031	-0.565879	-0.324426	-0.2723	-0.296616	-0.389392	-0.797839	0.0499024
A_75_P01037760	chr2:000152855-000152912		-0.256061	-0.14907	-0.145182	0.274844	0.29419	-0.0641579	-0.325307	-0.327215	-0.140058	-0.093117	-0.0491969	-0.451879	-0.314426	-0.0822998	-0.488616	-0.438392	-0.675839	0.232902
A_75_P01037794	chr2:000153203-000153262		0.133939	0.26393	-0.0741817	0.601844	0.48519	0.209842	0.217693	0.443785	0.324942	0.296883	-0.117197	-0.0768789	-0.0604265	-0.0832998	-0.299616	-0.198392	-0.117839	0.444902
A_75_P01037828	chr2:000153579-000153637		0.318939	-0.08707	-0.347182	-0.0321565	-0.00280953	-0.276158	-0.151307	0.303785	0.422942	0.370883	0.0928031	0.276121	0.383574	0.5237	0.353384	0.398608	0.153161	0.613902
A_75_P01037849	chr2:000153778-000153837		-0.523061	-0.67907	-0.616182	-0.815156	-0.86081	-0.744158	-0.557307	-0.507215	-0.566058	-0.063117	-0.500197	-0.111879	-0.00742649	-0.1543	-0.128616	0.451608	0.028161	0.423902
A_75_P01037865	chr2:000153948-000154007		-0.487061	-0.24807	-0.674182	-0.474156	-0.39881	-0.705158	-0.359307	-0.0712146	-0.518058	-0.00211697	-0.594197	-0.421879	-0.449426	-0.5613	-0.471616	0.0866078	-0.422839	0.237902
A_75_P01037881	chr2:000154116-000154175		-0.0930608	-0.09107	-0.148182	-0.0181565	0.23619	-0.214158	-0.286307	0.210785	0.147942	0.415883	-0.0571969	-0.119879	-0.257426	-0.1923	0.0553836	0.275608	0.088161	0.741902
A_75_P01037912	chr2:000154427-000154486		0.144939	0.08193	0.0468183	0.203844	0.52719	0.200842	0.170693	0.247785	0.739942	0.465883	0.272803	-0.0948789	-0.150426	-0.00529985	0.175384	0.480608	0.385161	0.642902
A_75_P01037954	chr2:000154852-000154911		-0.751061	-0.29007	-0.510182	-0.139156	-0.39481	0.0308421	-0.333307	0.228785	-0.00505752	0.406883	-0.614197	-0.886879	-0.951426	-0.8173	-1.07462	-0.284392	-0.385839	0.198902
A_75_P01037992	chr2:000155236-000155295		-0.562061	-0.46107	-0.559182	-0.195156	-0.23981	-0.139158	-0.419307	-0.143215	0.278942	0.323883	-0.627197	-0.787879	-0.791426	-0.7113	-0.570616	-0.232392	0.030161	0.335902
A_75_P01038031	chr2:000155572-000155631		-0.497061	-0.68607	0.187818	-0.424156	-0.33781	-0.408158	-0.145307	-0.301215	-0.0380575	0.644883	-0.318197	-0.208879	-0.188426	-0.0712998	-0.00961635	0.680608	0.514161	0.569902
A_75_P01038069	chr2:000155982-000156041		-0.542061	-0.70807	0.203818	0.0318435	-0.42081	-0.142158	-0.343307	-0.145215	0.339942	0.661883	-0.244197	-0.568879	-0.229426	0.0347002	-0.412616	0.453608	0.610161	0.802902
A_75_P01038087	chr2:000156167-000156226		-0.648061	-0.42407	-0.168182	-0.391156	-0.60381	-0.298158	-0.376307	-0.148215	-0.103058	0.575883	-0.161197	-0.501879	-0.400426	-0.4973	-0.743616	0.110608	0.162161	0.0149024
A_75_P01038124	chr2:000156544-000156603		-0.555061	-0.22407	-0.154182	0.100844	-0.46081	0.0318421	-0.171307	0.287785	-0.0610575	0.214883	-0.321197	-0.621879	-0.944426	-0.4883	-0.851616	-0.617392	0.178161	0.267902
A_75_P01038144	chr2:000156755-000156814		-0.703061	-0.43107	-0.251182	-0.274156	-0.49881	-0.375158	-0.380307	0.0107854	-0.233058	0.154883	-0.281197	-0.414879	-0.753426	-0.6223	-1.03362	-0.533392	0.060161	-0.0930976
A_75_P01038172	chr2:000157036-000157095		-0.313061	-0.56507	0.0818183	0.0488435	-0.0118095	-0.0141579	0.204693	0.0127854	0.234942	0.459883	-0.330197	-0.00987888	-0.179426	0.4487	-0.0386164	0.314608	0.535161	1.0299
A_75_P01038189	chr2:000157205-000157263		-0.590061	-0.34607	-0.135182	-0.0101565	-0.0998095	-0.0921579	-0.112307	-0.402215	-0.278058	0.334883	-0.446197	-0.210879	-0.550426	-0.1933	-0.274616	0.152608	0.288161	0.497902
A_75_P01038223	chr2:000157530-000157589		-0.558061	-0.45807	-0.297182	-0.387156	-0.42881	-0.277158	-0.588307	-0.474215	-0.188058	0.025883	-0.357197	-0.442879	-0.539426	-0.4893	-0.668616	-0.123392	-0.026839	0.0619024
A_75_P01038248	chr2:000157810-000157869		-0.441061	-0.16807	-0.330182	-0.0021565	-0.17681	-0.147158	-0.250307	-0.00321463	-0.145058	0.115883	-0.406197	-0.397879	-0.376426	-0.2103	-0.686616	-0.282392	0.021161	0.0669024
A_75_P01038267	chr2:000158005-000158062		-0.337061	0.10693	-0.237182	0.0908435	-0.0608095	-0.195158	-0.274307	0.157785	-0.246058	-0.107117	-0.506197	-0.517879	-0.297426	-0.0892998	-0.588616	-0.516392	-0.318839	-0.246098
A_75_P01038303	chr2:000158360-000158419		0.237939	0.38593	-0.142182	-0.182156	-0.0678095	-0.218158	0.0356934	0.166785	-0.142058	-0.047117	0.0908031	0.562121	0.868574	0.6987	0.405384	0.292608	-0.226839	-0.512098
A_75_P01038324	chr2:000158575-000158634		-0.00806079	0.03793	0.0958183	-0.0011565	-0.25281	-0.0121579	0.409693	0.174785	-0.429058	0.00688303	0.107803	1.03512	1.15557	1.2747	0.599384	0.331608	0.307161	-0.367098
A_75_P01038368	chr2:000159070-000159120		0.367939	0.86893	0.660818	0.670844	0.65019	0.651842	0.925693	0.214785	-0.373058	-0.309117	0.737803	1.00412	1.00657	1.0507	0.603384	0.205608	0.066161	-0.547098
A_75_P01038385	chr2:000159276-000159332		-0.138061	0.72393	0.273818	0.340844	0.34919	0.231842	0.609693	-0.000214633	-0.515058	-0.244117	0.240803	0.894121	0.783574	0.9537	0.279384	0.121608	-0.121839	-0.602098
A_75_P01038417	chr2:000159602-000159661		-0.133061	0.13993	0.146818	0.116844	0.12319	-0.310158	-0.0103066	0.323785	-0.430058	-0.516117	0.149803	0.763121	0.768574	0.8237	0.376384	0.109608	-0.203839	-0.738098
A_75_P01038443	chr2:000159863-000159922		-0.398061	-0.20407	-0.435182	-0.551156	-0.81381	-0.874158	-0.777307	-0.646215	-0.863058	-0.751117	-0.708197	-0.186879	0.0185735	0.0807002	-0.385616	-0.574392	-0.955839	-1.0851
A_75_P01038482	chr2:000160274-000160323		0.458939	0.54293	0.484818	0.191844	0.38319	0.138842	0.393693	0.381785	-0.416058	-0.373117	0.213803	0.175121	0.432574	0.2247	-0.361616	-0.0203922	-0.369839	0.0149024
A_75_P01038509	chr2:000160523-000160577		0.736939	1.01193	0.519818	0.713844	0.56919	0.590842	0.927693	0.830785	-0.152058	0.313883	0.405803	0.214121	-0.0834265	-0.0632998	-0.169616	-0.161392	-0.108839	0.0579024
A_75_P01038545	chr2:000160903-000160959		0.582939	0.67393	0.328818	0.191844	0.28019	0.574842	0.164693	-0.167215	-0.233058	0.033883	0.0758031	-0.127879	-0.154426	-0.2163	-0.337616	-0.583392	-0.375839	-0.432098
A_75_P01038562	chr2:000161103-000161162		0.679939	0.46093	0.419818	0.0218435	0.27219	0.166842	0.0206934	-0.0932146	-0.0420575	-0.026117	0.258803	0.158121	0.0375735	0.0127002	0.100384	0.106608	-0.066839	-0.137098
A_75_P01038601	chr2:000161475-000161534		-0.118061	-0.37407	-0.473182	-0.752156	-0.78581	-0.707158	-0.428307	-0.454215	-0.105058	-0.266117	-0.501197	-0.186879	0.114574	0.00570015	-0.104616	0.465608	-0.183839	0.260902
A_75_P01038620	chr2:000161670-000161727		0.383939	0.29093	-0.280182	-0.348156	0.00119048	-0.104158	-0.412307	-0.258215	-0.462058	-0.524117	-0.288197	-0.487879	-0.762426	-0.9303	-0.639616	-0.778392	-0.817839	-0.807098
A_75_P01038649	chr2:000161971-000162024		0.00693922	0.52793	0.114818	0.390844	0.39919	0.279842	0.323693	0.293785	-0.167058	-0.00411697	0.0818031	-0.398879	-0.753426	-0.6003	-0.715616	-0.662392	-0.361839	-0.298098
A_75_P01038667	chr2:000162134-000162193		0.360939	0.92893	0.298818	0.479844	0.65019	0.551842	0.643693	0.447785	0.212942	0.176883	0.160803	0.00912112	-0.548426	-0.5663	-0.463616	-0.353392	-0.191839	-0.262098
A_75_P01038708	chr2:000162551-000162610		0.850939	1.29193	0.567818	0.457844	0.58019	0.866842	1.19769	1.17279	0.364942	0.337883	0.698803	1.06512	0.567574	0.3457	0.0743836	0.649608	0.278161	0.165902
A_75_P01038732	chr2:000162803-000162862		1.49694	1.14693	0.768818	0.487844	0.86719	1.06484	1.50469	1.50479	1.42294	1.01488	1.7378	1.82312	1.62157	1.3367	1.05638	1.71361	1.16516	0.581902
A_75_P01038748	chr2:000162982-000163041		1.13494	1.53393	0.841818	0.636844	0.66019	1.41284	1.80169	1.61979	1.13294	0.415883	1.0478	1.61812	1.18657	0.7927	0.290384	0.886608	0.700161	0.103902
A_75_P01038769	chr2:000163193-000163252		1.54894	2.08493	1.27582	1.56784	1.17719	1.94284	2.46169	2.35379	1.34294	0.512883	1.7918	1.78612	1.09157	0.9787	0.225384	0.815608	0.836161	0.367902
A_75_P01038790	chr2:000163374-000163432		1.59294	2.37193	1.13782	1.26184	1.26819	2.00984	2.40269	1.96679	1.38094	0.522883	1.4438	1.69012	0.961574	0.7427	0.0123836	0.872608	0.655161	-0.227098
A_75_P01038825	chr2:000163735-000163794		1.35494	1.91793	1.47782	1.39484	1.24619	1.70184	2.31669	1.87279	1.20594	0.234883	1.9588	2.01212	1.41657	1.0197	0.503384	1.15061	0.694161	0.0469024
A_75_P01038856	chr2:000164048-000164107		0.758939	1.15693	0.843818	0.259844	0.70619	0.741842	1.42169	1.25279	0.622942	-0.00711697	1.5808	2.00412	1.53957	1.0667	0.846384	1.71261	0.767161	0.213902
A_75_P01038878	chr2:000164306-000164365		0.182939	0.16993	-0.139182	-0.380156	-0.0808095	-0.331158	0.587693	0.184785	0.264942	-0.231117	0.590803	1.11712	1.11357	0.7077	0.654384	1.76361	0.473161	0.138902
A_75_P01038907	chr2:000164601-000164659		0.449939	0.33893	0.106818	0.185844	0.0211905	-0.244158	0.415693	0.0377854	-0.135058	-0.246117	0.130803	0.684121	0.202574	-0.0342998	-0.0696163	0.0106078	-0.313839	-0.296098
A_75_P01038923	chr2:000164774-000164833		0.288939	0.55193	0.00181826	0.0948435	-0.0878095	-0.157158	0.303693	0.142785	-0.620058	-0.389117	-0.0561969	0.357121	-0.328426	-0.5293	-0.625616	-0.488392	-0.738839	-0.554098
A_75_P01038944	chr2:000165018-000165077		-1.03806	-0.42307	-0.858182	-1.05116	-0.93181	-0.756158	-0.636307	-0.407215	-0.704058	-0.733117	-0.851197	-0.188879	-0.787426	-0.9573	-1.20362	-0.994392	-1.13884	-0.439098
A_75_P01038974	chr2:000165328-000165386		-1.86306	-1.49207	-1.56418	-1.85316	-1.75581	-1.15516	-1.25331	-1.20421	-1.29306	-1.03212	-1.7662	-1.53888	-1.75543	-1.4873	-1.81862	-1.51039	-1.34984	-0.998098
A_75_P01038992	chr2:000165510-000165569		-1.26106	-1.10907	-0.988182	-1.01316	-0.85881	-0.830158	-0.610307	-0.796215	-1.29706	-0.682117	-1.3082	-1.38788	-1.67543	-1.2633	-1.36162	-1.13539	-0.930839	-0.524098
A_75_P01039010	chr2:000165711-000165770		-0.896061	-0.81307	-0.881182	-1.01916	-0.78081	-0.954158	-0.456307	-1.04021	-0.990058	-0.648117	-0.790197	-0.825879	-1.19243	-1.0373	-1.26162	-0.698392	-0.706839	-0.399098
A_75_P01039041	chr2:000166002-000166061		0.244939	-0.26107	-0.673182	-0.653156	-0.0608095	-0.628158	-0.00730664	-0.171215	0.141942	-0.149117	-0.0231969	0.143121	-0.0734265	-0.3573	-0.448616	-0.108392	-0.251839	0.480902
A_75_P01039067	chr2:000166248-000166307		-0.387061	-0.98407	-1.33718	-1.79616	-1.38581	-1.17416	-0.605307	-0.734215	-0.0620575	-0.117117	-0.646197	-0.115879	-0.308426	-0.9443	-0.869616	0.255608	-0.532839	-0.225098
A_75_P01039107	chr2:000166634-000166691		-0.0160608	-0.06707	-0.884182	-0.853156	-0.21781	-0.00815788	0.0796934	-0.154215	-0.263058	-0.225117	-0.137197	-0.0948789	-0.498426	-0.9783	-0.850616	-0.725392	-1.13484	-0.878098
A_75_P01039159	chr2:000167156-000167215		0.826939	-0.39607	-0.467182	-0.134156	0.16919	0.289842	0.369693	-0.0872146	-0.219058	-0.265117	0.242803	-0.00387888	-0.386426	-0.0932998	-0.149616	-0.357392	-0.499839	0.163902
A_75_P01039192	chr2:000167512-000167569		1.33994	-0.29007	-0.649182	-0.286156	0.43519	0.356842	-0.206307	-0.808215	0.0169425	-0.084117	0.704803	0.0811211	-0.352426	-0.3813	0.223384	-0.276392	-0.442839	-0.0600976
A_75_P01039211	chr2:000167737-000167795		0.826939	-0.49107	-0.730182	-0.168156	-0.0108095	0.319842	-0.202307	-0.276215	-0.0860575	-0.085117	0.541803	0.0271211	-0.338426	-0.0282998	-0.0946164	-0.363392	-0.201839	0.0719024
A_75_P01039231	chr2:000167948-000168007		0.579939	-0.21707	-0.579182	-0.408156	-0.33281	0.382842	0.352693	-0.0562146	-0.421058	-0.245117	0.687803	0.264121	0.109574	0.2867	0.0793837	-0.276392	-0.517839	-0.0820976
A_75_P01039260	chr2:000168238-000168295		1.54494	1.05493	0.473818	0.408844	0.89519	0.977842	1.17669	0.668785	-0.253058	-0.387117	1.7058	0.888121	0.578574	0.2437	0.351384	-0.380392	-1.04784	-0.462098
A_75_P01039289	chr2:000168516-000168574		2.96694	2.40793	1.66082	2.00184	2.35719	2.25584	2.13069	2.23179	1.21594	0.036883	2.6778	1.74612	1.27757	0.7177	0.827384	0.0116078	-0.664839	-0.173098
A_75_P01039310	chr2:000168715-000168774		2.57394	2.36693	1.81482	1.66484	1.96619	2.00584	2.06169	1.68679	1.05394	0.286883	2.3148	1.75612	1.31257	0.7507	0.675384	0.121608	-0.425839	-0.349098
A_75_P01039350	chr2:000169149-000169200		2.90594	2.34293	1.81082	2.14984	2.13319	2.41684	2.15269	2.30079	1.18794	0.421883	2.4998	1.89012	1.73157	1.5747	1.56538	0.581608	0.077161	0.439902
A_75_P01039386	chr2:000169508-000169567		2.56994	2.06893	1.58782	1.48984	1.66519	1.97984	1.62069	1.52379	0.681942	0.074883	1.9368	1.56212	1.44057	1.0327	1.10738	0.261608	-0.103839	0.268902
A_75_P01039435	chr2:000169991-000170050		0.167939	-0.41607	-0.275182	-0.609156	-0.33781	-0.624158	-0.585307	-0.803215	-0.504058	-0.259117	-0.175197	-0.361879	-0.130426	-0.4883	-0.231616	-0.0503922	-0.916839	-0.382098
A_75_P01039469	chr2:000170377-000170436		0.0249392	-0.27507	-0.180182	-0.422156	0.0721905	-0.408158	-0.396307	-0.228215	0.0879425	0.00588303	-0.476197	-0.356879	-0.179426	0.0267002	-0.158616	-0.239392	-0.477839	-0.123098
A_75_P01039503	chr2:000170713-000170772		1.05294	0.47493	0.291818	0.386844	0.71319	0.0928421	0.426693	-0.00721463	0.174942	0.094883	0.481803	0.518121	0.515574	0.2607	0.709384	0.111608	-0.000839045	-0.0860976
A_75_P01039544	chr2:000171142-000171201		0.778939	0.26693	0.424818	0.171844	0.39419	-0.137158	0.309693	0.249785	0.113942	0.204883	0.588803	0.494121	0.766574	0.9007	0.605384	0.458608	0.176161	0.245902
A_75_P01039583	chr2:000171528-000171586		0.183939	0.03093	-0.124182	-0.453156	0.0101905	-0.0211579	0.314693	-0.162215	-0.418058	-0.256117	-0.149197	0.304121	0.0545735	-0.2073	-0.374616	-0.483392	-0.434839	-0.803098
A_75_P01039602	chr2:000171730-000171786		-0.0310608	0.18193	-0.232182	-0.271156	-0.0968095	-0.0391579	0.453693	0.257785	-0.416058	-0.343117	-0.172197	-0.259879	-0.359426	-0.5003	-0.678616	-0.641392	-0.791839	-0.890098
A_75_P01039623	chr2:000171931-000171990		-0.298061	-0.24907	-0.539182	-0.499156	-0.57681	-0.358158	-0.342307	-0.415215	-0.676058	-0.973117	-0.434197	-0.384879	-0.452426	-0.6093	-0.780616	-0.671392	-0.937839	-1.0411
A_75_P01039665	chr2:000172372-000172431		0.429939	0.17693	0.0708183	0.109844	-0.13581	0.116842	0.475693	0.178785	0.115942	-0.320117	0.228803	0.454121	0.583574	0.3707	0.153384	-0.125392	-0.107839	-0.123098
A_75_P01039692	chr2:000172661-000172720		0.778939	0.37493	0.160818	0.190844	0.47919	0.588842	0.431693	-0.558215	0.00294248	0.288883	0.797803	0.186121	0.241574	-0.0542998	0.229384	-0.205392	-0.339839	-0.392098
A_75_P01039726	chr2:000172963-000173020		0.557939	0.37093	0.339818	0.507844	0.67519	0.360842	0.378693	-0.624215	-0.0520575	-0.194117	0.404803	0.411121	0.286574	0.1177	0.0183837	-0.468392	-0.190839	-0.0950976
A_75_P01039751	chr2:000173225-000173284		0.453939	0.15993	0.287818	0.0068435	0.44819	0.279842	0.0966934	-0.434215	0.175942	-0.012117	0.636803	0.131121	0.224574	-0.1273	-0.0476164	-0.241392	0.114161	0.248902
A_75_P01039776	chr2:000173470-000173529		0.520939	0.04493	0.286818	-0.0801565	0.34319	0.186842	-0.0363066	0.593785	0.316942	0.192883	0.393803	0.0441211	-0.152426	0.0167002	-0.180616	-0.344392	0.047161	0.487902
A_75_P01039796	chr2:000173688-000173744		0.258939	0.00293003	-0.304182	0.0058435	-0.0538095	0.215842	0.0556934	0.881785	0.152942	0.514883	0.154803	-0.248879	-0.368426	0.1657	-0.353616	-0.0383922	-0.00283905	0.434902
A_75_P01039819	chr2:000173915-000173972		0.499939	0.16393	0.206818	0.539844	0.76719	0.692842	0.519693	0.801785	0.346942	0.378883	0.629803	0.0131211	-0.0964265	0.0577002	0.169384	-0.145392	-0.163839	0.500902
A_75_P01039846	chr2:000174193-000174252		0.417939	0.31993	0.340818	0.948844	0.62719	0.552842	0.460693	0.822785	0.322942	0.478883	0.635803	0.264121	0.221574	0.4357	0.186384	0.240608	0.176161	0.981902
A_75_P01039880	chr2:000174529-000174587		0.287939	-0.37407	-0.470182	-0.482156	-0.38881	-0.140158	-0.258307	-0.250215	0.217942	-0.010117	0.348803	-0.0668789	0.0845735	-0.2523	0.0513837	0.434608	-0.250839	0.304902
A_75_P01039905	chr2:000174776-000174835		0.628939	-0.10307	-0.298182	-0.0141565	-0.00980952	-0.0581579	0.194693	0.639785	0.829942	0.532883	0.433803	0.511121	0.655574	0.9157	0.232384	0.637608	0.716161	1.1899
A_75_P01039935	chr2:000175080-000175139		-0.147061	-0.29107	-0.576182	-0.182156	-0.37681	-0.254158	-0.194307	-0.361215	-0.468058	-0.045117	-0.578197	-0.559879	-0.747426	-0.4083	-0.919616	-0.706392	-0.239839	-0.251098
A_75_P01039954	chr2:000175254-000175313		-0.317061	-0.54707	-0.772182	-0.303156	-0.56181	-0.530158	-0.385307	-0.739215	-0.835058	-0.359117	-0.606197	-0.660879	-0.713426	-0.8943	-0.872616	-0.850392	-0.770839	-0.220098
A_75_P01039972	chr2:000175423-000175482		-0.791061	-0.39407	-0.625182	-0.307156	-0.51081	-0.823158	-0.615307	-0.340215	-0.650058	-0.182117	-0.647197	-0.551879	-0.515426	-0.8233	-0.696616	-0.685392	-0.728839	0.0059024
A_75_P01039989	chr2:000175595-000175654		-0.943061	-0.43007	-0.693182	-0.815156	-0.57381	-0.782158	-0.912307	-0.719215	-0.467058	-0.223117	-0.698197	-0.492879	-0.714426	-0.9843	-0.676616	-0.534392	-0.547839	-0.182098
A_75_P01040017	chr2:000175870-000175928		-0.468061	-0.38007	-0.439182	-0.444156	-0.50181	-0.317158	-0.405307	-0.159215	0.181942	-0.126117	-0.440197	-0.811879	-0.788426	-0.8383	-0.558616	-0.522392	-0.510839	-0.326098
A_75_P01040038	chr2:000176087-000176146		-0.815061	-0.46207	-0.417182	-0.420156	-0.54881	-0.310158	-0.337307	-0.242215	-0.236058	-0.234117	-0.444197	-0.717879	-0.918426	-0.7213	-0.622616	-0.406392	-0.384839	-0.0240976
A_75_P01040065	chr2:000176336-000176395		-0.708061	-0.52107	-0.199182	-0.626156	-0.19781	-0.0711579	-0.503307	-0.598215	-0.443058	-0.106117	-0.330197	-0.337879	-0.676426	-0.4633	-0.121616	0.300608	0.251161	-0.0210976
A_75_P01040082	chr2:000176530-000176588		-0.374061	0.05593	0.0758183	0.127844	0.47419	0.561842	0.255693	0.382785	0.208942	0.263883	0.233803	-0.176879	-0.303426	-0.0272998	-0.0756163	-0.0523922	0.323161	0.237902
A_75_P01040106	chr2:000176735-000176794		-0.506061	0.06293	0.100818	0.108844	0.23019	0.212842	-0.0693066	0.0777854	-0.296058	0.256883	-0.0781969	-0.488879	-0.568426	-0.4973	-0.634616	-0.868392	-0.064839	-0.187098
A_75_P01040131	chr2:000176967-000177025		-0.415061	0.02593	-0.165182	-0.239156	-0.14981	0.0228421	-0.494307	-0.452215	-0.425058	-0.172117	-0.191197	-0.601879	-0.841426	-0.7053	-0.786616	-0.921392	-0.501839	-0.646098
A_75_P01040158	chr2:000177234-000177293		-0.571061	-0.05307	-0.292182	-0.310156	-0.55581	-0.202158	-0.387307	-0.305215	-0.189058	-0.424117	-0.526197	-0.732879	-0.832426	-0.5833	-0.769616	-0.746392	-0.638839	-0.605098
A_75_P01040178	chr2:000177435-000177494		-0.323061	-0.18707	-0.169182	0.162844	-0.20181	-0.0641579	-0.00930664	-0.167215	-0.0600575	-0.365117	-0.181197	-0.350879	-0.220426	-0.0112998	0.105384	-0.252392	-0.345839	-0.0110976
A_75_P01040220	chr2:000177831-000177890		0.0629392	0.19193	0.317818	0.188844	0.29519	-0.0601579	0.524693	0.508785	0.533942	0.128883	0.267803	0.649121	0.895574	1.1027	1.22738	0.986608	0.689161	1.0199
A_75_P01040265	chr2:000178254-000178313		0.0429392	0.60493	0.762818	0.836844	0.35419	0.478842	0.824693	1.16179	0.956942	0.401883	0.0998031	0.456121	1.17957	1.4107	0.841384	0.438608	0.750161	0.834902
A_75_P01040295	chr2:000178558-000178616		0.222939	0.84593	0.558818	0.849844	0.54519	0.994842	0.891693	1.21979	0.726942	0.260883	0.0128031	0.123121	0.709574	0.9467	0.528384	0.188608	0.480161	0.582902
A_75_P01040332	chr2:000178901-000178958		-0.156061	0.87193	0.560818	0.961844	0.23619	0.614842	0.478693	0.453785	0.457942	0.268883	0.166803	0.168121	0.416574	0.5537	0.524384	-0.0243922	0.313161	0.323902
A_75_P01040383	chr2:000179391-000179450		0.496939	0.81593	0.903818	0.801844	0.47319	0.674842	0.739693	0.551785	0.648942	0.434883	0.696803	0.698121	0.693574	0.9597	1.03238	0.691608	0.780161	0.495902
A_75_P01040422	chr2:000179784-000179843		0.341939	0.41393	0.597818	0.489844	0.61119	0.465842	0.735693	0.867785	0.648942	0.605883	0.500803	0.610121	0.941574	1.2707	1.18138	0.981608	1.09816	0.762902
A_75_P01040450	chr2:000180045-000180104		0.00893922	0.24193	0.729818	0.846844	0.40419	0.573842	0.842693	0.784785	0.277942	0.405883	0.411803	0.564121	1.08757	1.2187	0.886384	0.714608	0.851161	0.678902
A_75_P01040495	chr2:000180512-000180571		-0.0360608	0.45093	0.397818	0.348844	-0.22781	0.615842	0.505693	0.309785	0.588942	0.084883	0.373803	0.203121	0.332574	0.3387	0.367384	-0.00739224	0.145161	-0.225098
A_75_P01040510	chr2:000180682-000180736		-0.0800608	0.41993	0.516818	0.508844	-0.0228095	0.719842	0.505693	0.423785	0.123942	-0.177117	0.420803	0.172121	0.431574	0.3347	0.248384	-0.0643922	0.035161	-0.340098
A_75_P01040547	chr2:000181046-000181105		0.263939	0.68993	0.942818	1.05284	0.23519	0.826842	0.803693	0.486785	0.0189425	-0.295117	0.409803	0.360121	0.815574	0.7147	0.685384	-0.224392	0.132161	-0.498098
A_75_P01040575	chr2:000181313-000181370		0.475939	0.79493	0.564818	0.707844	0.40219	0.603842	0.733693	0.897785	0.246942	0.00188303	0.490803	0.414121	0.737574	1.0237	0.873384	-0.0243922	0.162161	-0.196098
A_75_P01040609	chr2:000181673-000181731		-0.144061	0.11193	-0.198182	0.387844	0.0741905	-0.117158	-0.0803066	0.120785	-0.535058	-0.349117	-0.201197	-0.260879	-0.185426	0.1787	0.304384	-0.782392	-0.636839	-0.342098
A_75_P01040627	chr2:000181856-000181906		-0.479061	0.05993	-0.227182	0.459844	-0.15581	-0.00315788	-0.250307	-0.372215	-0.831058	-0.243117	-0.240197	-0.275879	-0.296426	0.1307	-0.0766163	-0.911392	-0.495839	-0.477098
A_75_P01040647	chr2:000182066-000182120		0.0739392	-0.17107	-0.231182	0.108844	-0.0328095	0.134842	-0.545307	-0.492215	-0.785058	-0.551117	0.100803	-0.296879	-0.306426	-0.1063	0.00838365	-1.14839	-0.506839	-0.554098
A_75_P01040677	chr2:000182353-000182411		0.645939	0.26593	0.0378183	0.615844	0.62819	0.249842	-0.570307	-0.261215	-0.183058	-0.093117	0.179803	-0.437879	-0.388426	0.0267002	-0.0226164	-0.683392	-0.352839	-0.253098
A_75_P01040717	chr2:000182764-000182822		-0.398061	-0.41707	-0.195182	-0.215156	-0.40681	-0.450158	-0.666307	-1.23321	-0.526058	-0.162117	-0.440197	-0.825879	-0.624426	-0.4683	-0.251616	-0.629392	-0.440839	-0.134098
A_75_P01040747	chr2:000183065-000183124		-0.366061	-0.45307	-0.442182	-0.129156	-0.27581	-0.0381579	-0.100307	-0.998215	-0.517058	-0.277117	-0.300197	-0.770879	-0.820426	-0.7383	-0.468616	-0.697392	-0.522839	-0.0660976
A_75_P01040768	chr2:000183293-000183352		-0.501061	-0.38407	-0.455182	0.364844	0.0131905	0.161842	0.0586934	-0.264215	-0.264058	-0.091117	-0.520197	-0.779879	-0.894426	-0.3913	-0.488616	-0.670392	-0.293839	0.627902
A_75_P01040808	chr2:000183716-000183775		-0.0830608	-0.53507	-0.261182	-0.0151565	-0.00580953	-0.103158	-0.379307	-0.198215	0.227942	0.683883	-0.0441969	-0.311879	-0.350426	0.0357002	0.0283836	-0.128392	0.214161	0.392902
A_75_P01040823	chr2:000183878-000183937		-0.406061	-0.77807	-0.435182	-0.476156	-0.23581	-0.551158	-0.681307	-0.701215	-0.269058	0.500883	-0.338197	-0.480879	-0.460426	-0.3413	-0.215616	-0.285392	-0.111839	-0.0200976
A_75_P01040843	chr2:000184058-000184117		-0.489061	-1.04307	-0.540182	-0.636156	-0.30381	-0.563158	-0.481307	-0.377215	-0.0550575	0.250883	-0.454197	-0.306879	-0.121426	-0.1873	0.0203836	0.299608	-0.099839	0.594902
A_75_P01040862	chr2:000184248-000184305		-0.375061	-0.65807	-0.296182	-0.222156	-0.0658095	-0.674158	-0.664307	-0.330215	0.0209425	-0.254117	-0.430197	-0.467879	-0.216426	-0.3603	0.308384	0.164608	-0.206839	0.300902
A_75_P01040882	chr2:000184436-000184495		-0.897061	-0.53507	-0.296182	-0.246156	-0.61481	-0.667158	-0.689307	-0.587215	-0.544058	-0.115117	-0.788197	-0.658879	-0.441426	-0.4723	-0.458616	-0.130392	-0.333839	0.0089024
A_75_P01040904	chr2:000184668-000184727		-0.737061	-0.41707	-0.204182	-0.326156	-0.19381	-0.657158	-0.681307	-0.302215	-0.542058	-0.00511697	-0.943197	-0.860879	-0.876426	-1.0873	-0.543616	-0.534392	-0.537839	-0.435098
A_75_P01040938	chr2:000184992-000185051		-1.04806	-0.80907	-0.294182	-0.131156	-0.61781	-0.477158	-0.416307	-0.242215	-0.550058	0.108883	-0.610197	-0.694879	-0.579426	-0.2413	-0.406616	-0.186392	-0.172839	0.0519024
A_75_P01040955	chr2:000185179-000185238		-0.956061	-0.92307	-0.512182	-0.505156	-0.29281	-0.150158	-0.457307	-0.602215	-0.289058	-0.020117	-0.500197	-0.714879	-0.812426	-0.7713	-0.374616	-0.434392	-0.494839	-0.423098
A_75_P01040998	chr2:000185573-000185632		-0.374061	-0.71607	-0.571182	-0.487156	-0.39181	-0.373158	-0.813307	-0.542215	-0.165058	0.051883	-0.531197	-0.443879	-0.463426	-0.2693	-0.235616	-0.0763922	-0.290839	0.0229024
A_75_P01041027	chr2:000185846-000185905		0.0469392	-0.85907	-0.115182	-0.343156	-0.18681	-0.467158	-0.958307	-0.964215	-0.164058	0.303883	0.0198031	-0.133879	0.0365735	0.0837002	0.446384	0.223608	0.207161	0.390902
A_75_P01041055	chr2:000186130-000186189		-0.216061	-0.84107	-0.457182	-0.597156	-0.37481	-0.543158	-0.751307	-0.964215	-0.171058	-0.146117	-0.218197	-0.195879	-0.0254265	-0.0942998	0.141384	-0.0393922	-0.099839	-0.0160976
A_75_P01041099	chr2:000186542-000186601		0.234939	-0.05807	-0.168182	0.0108435	0.21919	0.108842	0.121693	-0.0632146	-0.162058	-0.116117	0.290803	-0.187879	-0.127426	0.0797002	-0.404616	-0.499392	-0.365839	-0.0930976
A_75_P01041133	chr2:000186893-000186952		0.123939	0.55493	0.213818	0.633844	0.31219	0.290842	0.189693	0.770785	0.309942	0.348883	0.261803	0.0151211	0.173574	0.4417	-0.196616	-0.0323922	0.251161	0.253902
A_75_P01041154	chr2:000187079-000187138		-0.0680608	0.35693	-0.139182	-0.148156	0.13619	0.183842	-0.0563066	0.153785	0.250942	0.257883	0.212803	-0.0128789	0.0245735	0.0597002	-0.140616	0.171608	-0.087839	-0.268098
A_75_P01041192	chr2:000187460-000187519		-0.245061	0.07793	0.0648183	-0.0351565	-0.0688095	0.131842	0.186693	0.142785	-0.386058	0.171883	0.120803	-0.196879	-0.0404265	-0.1533	-0.252616	-0.0793922	0.104161	-0.132098
A_75_P01041223	chr2:000187759-000187818		-0.416061	0.06693	0.267818	-0.0321565	-0.20581	0.122842	-0.0743066	0.448785	-0.0450575	0.403883	0.0708031	-0.154879	0.127574	-0.0802998	-0.392616	-0.00739224	-0.013839	0.0469024
A_75_P01041275	chr2:000188241-000188296		-0.274061	0.14393	0.285818	0.629844	0.0261905	0.142842	0.0146934	0.169785	0.0679425	0.162883	-0.189197	-0.267879	-0.0204265	-0.0212998	-0.145616	0.0816078	0.237161	0.147902
A_75_P01041316	chr2:000188678-000188734		-0.209061	0.01993	0.203818	0.122844	0.0381905	-0.0121579	-0.228307	-0.441215	-0.0430575	0.201883	-0.234197	-0.168879	-0.456426	-0.2673	-0.180616	-0.0613922	-0.109839	0.0749024
A_75_P01041358	chr2:000189103-000189159		-0.0260608	0.16293	0.636818	0.645844	0.63919	0.102842	0.319693	-0.0792146	0.132942	0.129883	0.0558031	-0.150879	-0.0264265	-0.0722998	0.119384	0.134608	0.306161	0.285902
A_75_P01041383	chr2:000189360-000189418		0.404939	0.55393	0.572818	0.946844	1.00819	0.654842	0.547693	0.416785	0.380942	0.329883	0.289803	0.0441211	0.176574	0.3787	0.506384	0.161608	0.482161	0.410902
A_75_P01041417	chr2:000189706-000189763		0.149939	0.43193	0.326818	0.548844	0.54819	0.437842	0.423693	0.668785	0.529942	0.105883	0.128803	-0.0288789	0.163574	0.3667	0.124384	0.0376078	0.238161	0.529902
A_75_P01041437	chr2:000189879-000189938		-0.108061	0.12093	0.139818	0.152844	0.23219	0.455842	0.238693	-0.0712146	0.179942	0.046883	0.203803	-0.224879	-0.0664265	-0.1953	0.0663837	-0.171392	0.091161	-0.0880976
A_75_P01041476	chr2:000190292-000190349		0.350939	0.49093	0.426818	0.354844	0.70719	0.558842	0.484693	0.0937854	0.435942	0.021883	0.448803	-0.119879	0.00457351	0.1277	0.371384	-0.0483922	0.437161	0.0889024
A_75_P01041504	chr2:000190553-000190612		0.108939	0.23493	0.256818	0.692844	0.48119	0.255842	0.498693	0.585785	0.0339425	0.249883	-0.00919688	0.135121	0.337574	0.5037	0.226384	0.0506078	0.352161	0.410902
A_75_P01041526	chr2:000190790-000190849		0.380939	0.63093	0.279818	0.814844	0.69619	0.456842	0.593693	0.513785	0.337942	0.306883	0.674803	0.444121	0.336574	0.2377	0.312384	0.0166078	0.241161	-0.0110976
A_75_P01041555	chr2:000191066-000191125		0.426939	0.45293	-0.0131817	0.438844	0.28119	0.490842	0.335693	0.416785	0.503942	0.295883	0.662803	0.385121	0.700574	0.4887	0.453384	0.444608	0.422161	0.140902
A_75_P01041583	chr2:000191357-000191416		0.428939	0.25493	0.111818	0.247844	-0.0838095	0.173842	0.0496934	-0.218215	-0.277058	-0.106117	0.414803	0.00512112	0.152574	0.1347	0.268384	-0.0913922	-0.155839	-0.559098
A_75_P01041612	chr2:000191655-000191714		0.496939	0.39193	0.345818	0.534844	0.0551905	0.149842	-0.142307	-0.158215	-0.697058	-0.211117	0.302803	0.0711211	-0.0894265	-0.0622998	-0.0496163	-0.610392	-0.720839	-0.871098
A_75_P01041634	chr2:000191845-000191902		0.737939	0.58093	0.138818	0.450844	0.28019	-0.00415788	-0.214307	0.0597854	-0.331058	-0.340117	0.258803	0.0141211	0.0655735	-0.1223	0.0583837	-0.686392	-0.599839	-0.592098
A_75_P01041660	chr2:000192104-000192162		0.451939	0.18093	0.269818	0.224844	0.10519	-0.245158	-0.270307	-0.621215	-0.641058	-0.300117	-0.0881969	0.0341211	0.223574	-0.0902998	-0.0146164	-0.646392	-0.582839	-0.777098
A_75_P01041676	chr2:000192272-000192331		0.240939	-0.11807	-0.169182	-0.00715649	-0.12581	-0.212158	-0.115307	-0.224215	-0.372058	0.262883	0.145803	0.289121	0.527574	0.4547	0.112384	-0.376392	-0.086839	-0.298098
A_75_P01041715	chr2:000192671-000192730		0.260939	-0.12007	-0.290182	0.162844	-0.0298095	0.194842	-0.162307	-0.174215	-0.248058	-0.177117	-0.163197	0.0411211	0.0415735	0.1277	-0.0366163	-0.501392	-0.493839	-0.432098
A_75_P01041754	chr2:000193103-000193160		-0.00106079	-0.06207	-0.0371817	0.269844	-0.21881	0.234842	-0.225307	-0.355215	-0.714058	-0.397117	0.275803	-0.0698789	-0.0204265	-0.2573	-0.0236164	-0.808392	-0.747839	-0.642098
A_75_P01041786	chr2:000193426-000193485		0.297939	-0.15607	-0.474182	-0.0801565	-0.76481	0.0458421	-0.102307	-0.199215	-0.319058	-0.420117	0.218803	-0.0618789	-0.201426	0.00870015	-0.0226164	-0.687392	-0.971839	-0.765098
A_75_P01041810	chr2:000193670-000193729		0.0109392	-0.44707	-0.595182	-0.313156	-0.61781	-0.294158	-0.390307	-0.888215	-0.611058	-0.478117	0.186803	0.0811211	0.0805735	0.1257	0.441384	-0.456392	-1.10684	-0.944098
A_75_P01041834	chr2:000193902-000193961		-0.760061	-0.14007	-0.235182	-0.163156	-0.61281	-0.178158	-0.393307	-0.403215	-0.892058	-0.532117	-0.541197	-0.250879	-0.346426	-0.4733	-0.0436163	-0.509392	-0.847839	-0.425098
A_75_P01041856	chr2:000194137-000194192		-0.776061	0.02193	-0.0461817	0.0138435	-0.37781	-0.0301579	-0.489307	-0.103215	-0.505058	-0.00811697	-0.568197	-0.145879	-0.520426	-0.7023	-0.663616	-0.370392	-0.547839	-0.144098
A_75_P01041880	chr2:000194396-000194452		-0.614061	-0.27607	-0.505182	-0.362156	0.23119	-0.108158	-0.582307	-0.651215	-0.189058	-0.011117	-0.452197	-0.210879	-0.807426	-0.5033	-0.286616	-0.275392	-0.275839	-0.0470976
A_75_P01041897	chr2:000194574-000194633		-0.978061	-0.58407	-0.227182	-0.430156	-0.0388095	-0.245158	-0.260307	-0.606215	-0.750058	-0.183117	-0.647197	-0.395879	-0.738426	-0.4603	-0.474616	-0.188392	-0.137839	0.0569024
A_75_P01041919	chr2:000194838-000194892		-1.08706	-0.51207	-0.409182	-0.451156	-0.21981	-0.155158	-0.134307	-0.886215	-0.848058	-0.099117	-0.848197	-0.448879	-0.850426	-0.6093	-0.737616	-0.226392	-0.220839	-0.179098
A_75_P01041943	chr2:000195116-000195171		-1.33306	-0.73107	-0.545182	-0.233156	-0.47181	-0.729158	-0.877307	-1.00821	-0.484058	-0.630117	-0.943197	-0.674879	-1.19143	-0.6773	-1.43662	-0.399392	-0.427839	-0.465098
A_75_P01041965	chr2:000195352-000195405		-1.59706	-1.01907	-0.745182	-0.312156	-0.63681	-0.673158	-0.338307	-0.626215	-0.763058	-0.613117	-1.2502	-0.689879	-1.24143	-0.9203	-1.45662	-0.678392	-0.060839	-0.332098
A_75_P01041987	chr2:000195581-000195637		-1.58606	-1.01607	-0.833182	-0.707156	-0.68681	-0.831158	-0.566307	-0.899215	-0.966058	-0.486117	-1.1042	-0.779879	-1.13043	-1.2653	-1.21962	-0.477392	-0.234839	-0.263098
A_75_P01042004	chr2:000195743-000195802		-1.86706	-1.10707	-0.964182	-1.09416	-1.14181	-1.31516	-0.887307	-1.04221	-0.742058	-0.117117	-1.0312	-0.623879	-0.465426	-0.6123	-1.12262	0.282608	-0.010839	0.272902
A_75_P01042032	chr2:000196026-000196085		-1.31606	-1.37707	-0.855182	-0.913156	-1.09981	-1.22016	-0.827307	-0.709215	-0.177058	-0.184117	-0.895197	-0.671879	-0.367426	-0.1613	-0.585616	0.332608	0.100161	0.153902
A_75_P01042049	chr2:000196189-000196248		-0.994061	-1.11407	-0.947182	-1.05016	-0.88881	-1.14816	-0.969307	-0.692215	-0.00805752	0.290883	-0.764197	-0.381879	-0.181426	-0.0462998	-0.444616	0.0806078	0.062161	0.124902
A_75_P01042075	chr2:000196448-000196502		-1.90606	-1.93407	-1.09118	-1.30816	-1.45781	-1.62116	-1.40831	-1.15721	-0.884058	-0.309117	-1.6162	-1.46088	-1.74243	-1.3863	-0.941616	-0.745392	-0.520839	-0.0380976
A_75_P01042105	chr2:000196766-000196823		-2.08506	-2.11007	-1.24518	-1.56916	-1.58281	-1.44616	-1.54131	-1.65621	-0.716058	-0.158117	-1.6882	-1.32088	-1.49243	-1.1383	-0.822616	-0.530392	-0.312839	0.0939024
A_75_P01042148	chr2:000197205-000197264		-1.64406	-1.79807	-1.09818	-1.61516	-1.45781	-1.18416	-1.06731	-0.574215	0.137942	-0.276117	-1.2702	-0.680879	-0.547426	-0.1023	-0.328616	-0.348392	-0.211839	-0.138098
A_75_P01042177	chr2:000197514-000197573		-0.679061	-1.10607	-0.913182	-1.16016	-0.94681	-0.699158	-0.553307	-0.416215	-0.240058	-0.152117	-0.475197	-0.0188789	-0.0954265	-0.2033	-0.0486164	-0.121392	-0.130839	-0.229098
A_75_P01042234	chr2:000198064-000198123		-1.35406	-1.84607	-1.32318	-1.81216	-1.37781	-1.52516	-1.32831	-1.26521	-0.373058	0.072883	-1.0582	-0.930879	-0.752426	-0.8273	0.00238365	0.0176078	-0.636839	-0.448098
A_75_P01042269	chr2:000198438-000198497		-0.815061	-1.31307	-0.763182	-1.11816	-0.53581	-0.707158	-0.645307	-1.38421	-0.360058	0.298883	-0.0481969	-0.237879	-0.247426	-0.1043	0.513384	0.212608	-0.687839	-0.0800976
A_75_P01042310	chr2:000198856-000198915		-0.265061	-0.98207	-0.634182	-0.508156	-0.34081	-0.0341579	-0.741307	-1.13621	-0.360058	-0.252117	-0.186197	-0.628879	-0.967426	-0.7993	-0.448616	-0.709392	-0.717839	-0.458098
A_75_P01042342	chr2:000199186-000199244		-0.472061	-0.91907	-0.968182	-0.670156	-0.40181	-0.450158	-0.850307	-0.864215	-0.615058	-0.384117	-0.364197	-0.860879	-0.926426	-0.8403	-0.692616	-0.660392	-0.544839	-0.0930976
A_75_P01042370	chr2:000199452-000199511		-0.361061	-0.57507	-0.314182	0.0448435	0.48219	0.422842	-0.629307	-0.253215	0.141942	0.133883	0.0268031	-0.846879	-0.655426	-0.2363	-0.299616	-0.438392	-0.121839	0.577902
A_75_P01042401	chr2:000199761-000199819		0.0339392	-0.33607	-0.345182	-0.289156	0.21019	0.201842	-0.816307	-0.712215	-0.279058	0.272883	-0.238197	-0.557879	-0.904426	-0.6083	-0.473616	-0.477392	-0.290839	-0.0680976
A_75_P01042437	chr2:000200140-000200196		0.144939	-0.36607	-0.197182	0.0708435	0.21519	0.370842	-0.689307	-0.518215	-0.115058	0.284883	0.114803	-0.531879	-0.533426	-0.2763	-0.0456163	-0.471392	-0.375839	0.228902
A_75_P01042454	chr2:000200322-000200381		0.456939	-0.38307	-0.286182	0.214844	0.27519	0.229842	-0.501307	-0.0732146	0.419942	0.359883	0.173803	-0.408879	-0.326426	0.00170015	0.248384	-0.0993922	-0.068839	0.337902
A_75_P01042478	chr2:000200533-000200591		-0.112061	-0.64107	-0.408182	0.242844	0.16619	0.132842	-0.483307	-0.0482146	0.0319425	0.237883	0.0418031	-0.479879	-0.748426	-0.0202998	-0.359616	-0.355392	-0.121839	0.202902
A_75_P01042511	chr2:000200829-000200888		0.0349392	-0.86307	-0.631182	-0.348156	0.0141905	0.0348421	-0.947307	-0.777215	-0.432058	0.131883	-0.339197	-0.653879	-0.819426	-0.4043	-0.295616	-0.423392	-0.421839	-0.251098
A_75_P01042531	chr2:000201031-000201090		-0.224061	-0.73307	-0.410182	-0.195156	0.0941905	-0.106158	-0.775307	-0.662215	-0.732058	-0.113117	-0.524197	-0.654879	-0.745426	-0.4003	-0.385616	-0.661392	-0.399839	-0.175098
A_75_P01042557	chr2:000201315-000201374		-0.271061	-0.33207	-0.440182	-0.153156	-0.0418095	-0.00515788	-0.518307	-0.632215	-0.575058	-0.441117	-0.717197	-0.841879	-0.955426	-0.5523	-0.758616	-1.05639	-0.806839	-0.914098
A_75_P01042575	chr2:000201484-000201543		0.0749392	-0.10707	-0.241182	-0.0251565	0.28619	0.142842	-0.814307	-0.776215	-0.417058	-0.444117	-0.0281969	-0.518879	-0.700426	-0.5143	-0.275616	-0.941392	-0.709839	-0.901098
A_75_P01042611	chr2:000201863-000201922		-0.218061	-0.14107	-0.374182	-0.163156	-0.45281	-0.427158	-0.272307	-0.550215	-0.692058	-0.635117	-0.596197	-0.420879	-0.571426	-0.5053	-0.443616	-0.610392	-0.756839	-0.781098
A_75_P01042638	chr2:000202108-000202167		-0.574061	0.29593	-0.102182	-0.399156	-0.63581	-0.912158	-0.995307	-1.14621	-0.943058	-0.792117	-1.4142	-0.566879	-0.566426	-0.6473	-0.346616	-0.658392	-0.608839	-1.0871
A_75_P01042671	chr2:000202477-000202522		-0.619061	-0.23807	-0.664182	-0.962156	-1.05481	-0.943158	-1.03031	-1.58221	-0.934058	-0.779117	-1.1612	-0.750879	-0.444426	-0.8273	-0.687616	-0.681392	-0.901839	-0.880098
A_75_P01042686	chr2:000202640-000202695		-0.930061	-0.49407	-0.625182	-0.793156	-1.18581	-0.988158	-1.20331	-0.852215	-1.19106	-0.975117	-1.2492	-1.15788	-0.829426	-1.0383	-1.26562	-0.981392	-0.746839	-0.804098
A_75_P01042720	chr2:000202986-000203045		-1.02106	-0.71707	-0.895182	-1.15516	-1.52081	-0.976158	-1.10331	-1.02321	-1.53606	-1.18312	-1.4192	-1.42188	-1.32743	-1.0823	-1.40562	-1.07639	-0.948839	-1.3231
A_75_P01042742	chr2:000203203-000203261		-1.09706	-0.86407	-0.852182	-1.16816	-1.56681	-1.04816	-0.837307	-1.24721	-1.77206	-1.12012	-1.0742	-1.03588	-0.896426	-0.9923	-0.986616	-1.00539	-0.786839	-1.1731
A_75_P01042758	chr2:000203385-000203444		-0.132061	-0.22607	-0.239182	-0.340156	-0.33081	-0.734158	-0.473307	-0.0622146	-0.384058	-0.596117	-0.717197	-0.0768789	0.384574	0.3417	-0.116616	-0.0443922	-0.109839	-0.243098
A_75_P01042799	chr2:000203811-000203863		0.403939	0.43993	0.159818	0.206844	0.33319	0.152842	-0.254307	-0.0522146	-0.537058	-0.776117	0.0828031	-0.0538789	0.568574	0.0977002	0.287384	-0.0793922	-0.217839	-0.485098
A_75_P01042825	chr2:000204064-000204120		0.350939	0.53693	0.384818	0.704844	0.83519	0.114842	0.259693	0.428785	0.0689425	-0.371117	0.399803	0.359121	0.470574	0.2877	0.844384	0.118608	0.164161	-0.158098
A_75_P01042848	chr2:000204323-000204380		-0.293061	0.30193	0.214818	0.748844	0.28219	0.0588421	0.406693	-0.259215	-0.407058	-0.350117	-0.104197	0.288121	0.0115735	0.3057	0.0813837	-0.390392	0.182161	-0.0570976
A_75_P01042879	chr2:000204642-000204701		0.506939	0.67993	0.489818	0.763844	0.81419	0.537842	0.339693	0.495785	0.244942	0.079883	-0.0331969	0.207121	0.0685735	0.4137	0.424384	0.0196078	0.342161	0.105902
A_75_P01042919	chr2:000205002-000205061		0.382939	0.23293	0.346818	0.397844	0.37719	0.184842	0.125693	-0.279215	0.100942	0.268883	0.237803	0.320121	0.502574	0.2277	0.516384	0.128608	0.275161	0.0039024
A_75_P01042940	chr2:000205204-000205263		-0.0690608	0.14693	-0.0581817	0.0688435	-0.14681	-0.108158	-0.101307	-0.0572146	0.103942	0.444883	-0.341197	-0.00387888	0.300574	0.0477002	-0.0826164	-0.128392	0.050161	-0.328098
A_75_P01042965	chr2:000205500-000205559		0.0549392	0.47793	0.321818	0.531844	0.29319	-0.0101579	0.150693	-0.0102146	0.220942	0.053883	0.319803	0.164121	0.288574	0.1987	-0.0586163	0.0546078	-0.146839	0.0179024
A_75_P01042992	chr2:000205765-000205823		0.288939	0.46093	0.374818	0.475844	0.44319	0.116842	0.332693	0.166785	0.137942	-0.190117	0.349803	0.132121	0.324574	0.2957	0.193384	0.169608	-0.296839	0.101902
A_75_P01043015	chr2:000205992-000206051		0.461939	0.36593	0.161818	0.572844	0.12019	0.112842	0.0496934	0.684785	0.0939425	0.045883	0.320803	0.393121	0.536574	0.8037	0.362384	0.0126078	0.167161	0.419902
A_75_P01043042	chr2:000206267-000206326		-0.242061	0.04093	-0.462182	-0.0371565	-0.15881	-0.0611579	-0.0653066	-0.168215	-0.398058	-0.296117	-0.703197	-0.768879	-0.774426	-0.4333	-0.676616	-0.773392	-0.693839	-0.506098
A_75_P01043067	chr2:000206516-000206572		-0.259061	0.01093	-0.182182	-0.0031565	-0.21181	-0.144158	-0.201307	-0.286215	-0.166058	-0.108117	-0.432197	-0.527879	-0.636426	-0.4203	-0.413616	-0.682392	-0.755839	-0.469098
A_75_P01043089	chr2:000206721-000206780		-0.631061	-0.09907	-0.365182	-0.295156	-0.34681	-0.339158	-0.531307	-0.601215	-0.612058	-0.316117	-0.839197	-0.620879	-0.763426	-0.5293	-0.516616	-0.567392	-0.833839	-0.580098
A_75_P01043107	chr2:000206928-000206987		-0.333061	-0.26807	-0.353182	-0.0911565	-0.13981	-0.284158	-0.327307	-0.432215	-0.470058	-0.431117	-0.523197	-0.158879	-0.365426	0.0747002	-0.0626164	-0.245392	-0.539839	0.194902
A_75_P01043130	chr2:000207152-000207211		-0.357061	-0.66907	-0.454182	-0.333156	-0.28081	-0.517158	-0.477307	-0.252215	-0.297058	-0.105117	-0.626197	-0.263879	-0.252426	-0.0422998	-0.309616	-0.0893922	-0.216839	0.261902
A_75_P01043150	chr2:000207339-000207397		-0.556061	-0.73507	-0.635182	-0.597156	-0.50881	-0.803158	-0.996307	-0.970215	-0.527058	-0.188117	-0.809197	-0.688879	-0.519426	-0.8933	-0.917616	-0.523392	-0.742839	-0.202098
A_75_P01043177	chr2:000207631-000207689		-0.439061	-0.53407	-0.626182	-0.515156	-0.66281	-0.512158	-0.922307	-0.591215	-0.541058	0.161883	-0.713197	-0.751879	-0.969426	-0.5743	-0.885616	-0.625392	-0.851839	-0.234098
A_75_P01043195	chr2:000207807-000207863		-0.267061	-0.34907	-0.388182	-0.205156	-0.0588095	-0.187158	-0.793307	-0.371215	-0.300058	-0.012117	-0.651197	-0.852879	-0.940426	-0.6923	-0.669616	-0.711392	-0.922839	-0.251098
A_75_P01043212	chr2:000208001-000208055		-0.268061	-0.40407	-0.0541817	0.126844	-0.28881	0.160842	-0.0613066	-0.233215	-0.359058	0.157883	-0.379197	-0.863879	-0.944426	-0.7363	-0.496616	-0.697392	-0.334839	-0.0010976
A_75_P01043234	chr2:000208208-000208267		-0.311061	-0.42907	-0.308182	-0.0601565	-0.24981	0.127842	-0.323307	-0.738215	-0.251058	-0.209117	-0.389197	-0.748879	-0.972426	-1.0243	-0.598616	-0.778392	-0.521839	-0.219098
A_75_P01043260	chr2:000208425-000208484		-0.278061	-0.31507	-0.113182	0.354844	0.0111905	0.0218421	-0.0453066	0.0747854	-0.0580575	0.217883	-0.386197	-0.312879	-0.584426	-0.1453	-0.553616	-0.542392	0.051161	0.465902
A_75_P01043281	chr2:000208633-000208692		-0.111061	-0.25107	-0.190182		0.20019	-0.0471579	-0.467307	0.292785	0.107942	0.426883	-0.373197	-0.259879	-0.804426	-0.1103	-0.441616	-0.0573922	0.087161	0.481902
A_75_P01043315	chr2:000208948-000209006		-0.0380608	-0.54307	-0.523182	-0.565156	-0.22981	-0.363158	-0.604307	-0.573215	-0.225058	-0.228117	-0.530197	-0.626879	-0.434426	-0.2433	-0.428616	0.101608	-0.273839	0.155902
A_75_P01043334	chr2:000209121-000209180		0.279939	-0.48607	-0.357182	-0.501156	0.30819	-0.667158	-0.357307	-0.117215	0.275942	-0.060117	-0.196197	0.0511211	-0.0894265	0.2837	0.0693837	0.215608	-0.170839	0.509902
A_75_P01043359	chr2:000209373-000209432		-0.441061	-0.66907	-0.642182	-0.849156	-0.69281	-0.954158	-0.637307	-0.686215	-0.843058	-0.468117	-0.771197	-0.218879	-0.417426	-0.1823	-0.697616	-0.344392	-0.361839	-0.136098
A_75_P01043396	chr2:000209749-000209806		-0.489061	-0.56607	-0.800182	-0.612156	-0.43081	-0.419158	-0.742307	-1.10821	-0.811058	-0.314117	-0.518197	-0.940879	-0.976426	-0.7663	-0.447616	-0.853392	-0.626839	-0.344098
A_75_P01043421	chr2:000209990-000210047		-0.782061	-0.43507	-0.564182	-0.414156	-0.51781	-0.268158	-0.293307	-1.05321	-0.924058	-0.631117	-0.669197	-1.11488	-1.16543	-0.7013	-0.423616	-1.14139	-0.653839	-0.286098
A_75_P01043443	chr2:000210191-000210250		-0.967061	-0.51807	-0.914182	-0.362156	-0.78881	-0.611158	-0.586307	-0.295215	-0.569058	-0.410117	-0.974197	-0.903879	-0.620426	-0.4103	-0.595616	-0.898392	-0.552839	-0.223098
A_75_P01043466	chr2:000210424-000210483		-0.957061	-0.80207	-0.815182	-0.958156	-0.63381	-0.812158	-1.05631	-0.942215	-0.914058	-0.397117	-0.969197	-0.991879	-0.678426	-1.0763	-0.849616	-0.936392	-0.571839	-0.422098
A_75_P01043510	chr2:000210841-000210900		-0.703061	-1.15307	-0.821182	-0.502156	-0.26581	-0.607158	-0.702307	-1.10721	-0.568058	-0.058117	-0.683197	-0.759879	-1.22043	-1.0183	-0.511616	-0.677392	-0.437839	-0.0880976
A_75_P01043535	chr2:000211104-000211163		-1.10406	-1.11807	-0.842182	-0.509156	-0.92181	-0.406158	-0.757307	-1.20521	-0.542058	-0.404117	-1.2482	-1.17188	-1.18843	-1.2413	-1.02362	-0.665392	-0.478839	0.0209024
A_75_P01043560	chr2:000211323-000211382		-1.32006	-1.00507	-0.759182	-0.483156	-1.06781	-0.288158	-0.946307	-0.588215	-0.438058	-0.330117	-0.860197	-1.19288	-0.856426	-0.6723	-0.713616	-0.499392	-0.399839	0.235902
A_75_P01043591	chr2:000211652-000211711		-1.17106	-0.90507	-0.756182	-0.637156	-1.00281	-0.458158	-0.801307	-0.647215	-0.791058	-0.130117	-0.627197	-1.10288	-0.990426	-0.7183	-0.600616	-0.511392	-0.563839	-0.489098
A_75_P01043621	chr2:000211938-000211997		-0.890061	-0.93707	-0.525182	-0.459156	-0.71981	-0.623158	-0.439307	-1.10121	-0.449058	0.088883	-0.728197	-0.517879	-0.489426	-0.0652998	-0.218616	-0.142392	0.000160955	0.271902
A_75_P01043652	chr2:000212283-000212342		-0.514061	-0.97207	-0.602182	-0.834156	-0.92681	-0.860158	-0.566307	-0.730215	-0.102058	0.00688303	-0.240197	-0.159879	0.117574	-0.1553	-0.0586163	0.420608	0.183161	0.294902
A_75_P01043670	chr2:000212481-000212540		-0.272061	-0.07307	-0.0611817	-0.168156	-0.33081	-0.204158	0.0656934	-0.182215	0.495942	0.00188303	0.0498031	0.504121	0.242574	0.1547	0.261384	0.535608	0.534161	0.584902
A_75_P01043702	chr2:000212807-000212861		-0.184061	0.40293	0.373818	0.774844	0.00819047	-0.0891579	0.362693	0.583785	0.311942	0.114883	-0.132197	0.384121	0.373574	0.3667	-0.0186164	0.326608	0.420161	1.0479
A_75_P01043728	chr2:000213071-000213125		0.0709392	0.35793	0.531818	0.131844	-0.0168095	0.278842	0.172693	0.244785	-0.0840575	0.145883	0.0638031	0.0731211	-0.0204265	-0.2213	-0.418616	-0.197392	-0.063839	0.369902
A_75_P01043753	chr2:000213331-000213390		0.0169392	0.47193	0.571818	0.564844	-0.0398095	0.222842	0.373693	0.983785	0.102942	0.268883	0.00280312	0.0761211	0.0455735	0.4657	-0.243616	0.0916078	0.195161	0.527902
A_75_P01043772	chr2:000213574-000213629		-0.222061	0.43693	0.350818	0.288844	0.29619	-0.146158	0.278693	0.512785	-0.179058	0.00588303	-0.0661969	-0.0378789	-0.241426	0.2107	-0.234616	0.207608	0.216161	0.170902
A_75_P01043801	chr2:000213902-000213961		0.171939	1.00593	0.791818	0.890844	0.99919	0.325842	0.722693	0.297785	0.254942	0.542883	0.596803	0.581121	0.0695735	0.4147	0.495384	0.386608	0.837161	0.246902
A_75_P01043833	chr2:000214226-000214282		0.106939	0.96693	0.856818	0.565844	0.79919	0.559842	0.625693	0.213785	0.0709425	0.462883	0.301803	0.246121	0.151574	-0.0592998	0.122384	0.313608	0.610161	-0.0100976
A_75_P01043860	chr2:000214484-000214543		-0.451061	0.10593	0.244818	0.0918435	-0.30281	0.00684212	0.0566934	0.0347854	-0.263058	0.316883	-0.321197	-0.168879	-0.117426	-0.5523	-0.302616	-0.0273922	0.286161	-0.242098
A_75_P01043891	chr2:000214786-000214845		-0.437061	0.57793	0.399818	0.360844	-0.13881	-0.0291579	0.291693	0.425785	0.130942	0.288883	-0.371197	0.127121	-0.0344265	-0.3523	-0.241616	-0.0943922	0.139161	0.0829024
A_75_P01043912	chr2:000215013-000215072		-0.110061	0.78793	0.817818	0.821844	0.28319	0.359842	0.648693	0.764785	0.503942	0.281883	0.0838031	0.146121	-0.0454265	-0.3293	-0.334616	-0.179392	0.093161	0.320902
A_75_P01043943	chr2:000215327-000215385		-0.378061	0.68693	0.707818	0.578844	0.0881905	0.255842	0.534693	0.741785	0.0349425	-0.066117	-0.187197	-0.0458789	-0.260426	-0.3783	-0.562616	-0.168392	0.164161	0.0809024
A_75_P01043966	chr2:000215548-000215605		-0.281061	0.51693	0.274818	0.368844	0.0791905	0.112842	0.287693	0.595785	-0.380058	-0.189117	-0.239197	-0.162879	-0.468426	-0.5433	-0.858616	-0.241392	0.059161	-0.217098
A_75_P01043991	chr2:000215780-000215839		-0.0120608	0.72393	0.495818	0.561844	0.60719	0.361842	0.526693	0.745785	-0.439058	-0.259117	0.315803	0.100121	0.178574	-0.1213	-0.00761635	0.0986078	0.398161	-0.379098
A_75_P01044019	chr2:000216034-000216093		1.06994	1.26093	0.877818	0.747844	0.97119	0.746842	0.668693	0.458785	-0.0900575	-0.519117	0.923803	0.646121	0.520574	0.4867	0.639384	0.399608	0.382161	-0.647098
A_75_P01044071	chr2:000216520-000216579		1.19994	1.06493	0.575818	0.626844	0.31919	0.414842	0.387693	0.208785	0.175942	-0.568117	0.471803	0.451121	0.350574	0.1757	0.336384	0.0536078	-0.219839	-0.949098
A_75_P01044089	chr2:000216716-000216768		0.704939	0.84093	0.504818	0.472844	0.0861905	0.0408421	0.219693	0.376785	-0.495058	-0.860117	0.147803	0.241121	0.0885735	0.0667002	-0.0276164	-0.361392	-0.425839	-1.0211
A_75_P01044105	chr2:000216896-000216950		0.736939	0.99393	0.507818	0.745844	0.18519	0.0918421	-0.0773066	0.504785	-0.915058	-0.886117	-0.0111969	0.321121	0.144574	0.0397002	-0.00761635	-0.415392	-0.719839	-1.0901
A_75_P01044120	chr2:000217059-000217118		0.634939	0.53593	0.425818	0.623844	-0.0108095	-0.314158	-0.640307	0.0907854	-0.953058	-1.05712	-0.210197	0.160121	0.0875735	0.3647	0.109384	-0.239392	-0.641839	-0.813098
A_75_P01044137	chr2:000217235-000217294		0.0309392	-0.30907	0.167818	-0.377156	0.0771905	-0.694158	-0.829307	-0.832215	-0.558058	-0.525117	-0.259197	-0.0268789	-0.0894265	0.2387	0.341384	-0.113392	-0.397839	-0.936098
A_75_P01044167	chr2:000217528-000217587		-0.204061	-0.34607	-0.0571817	-0.347156	-0.0548095	-0.528158	-0.864307	-0.739215	-0.464058	-0.430117	-0.524197	-0.0398789	-0.280426	-0.3033	-0.0256163	-0.141392	-0.338839	-0.299098
A_75_P01044207	chr2:000217898-000217956		-0.351061	-0.51307	0.0688183		0.0641905	-0.527158	-0.690307	-0.319215	-0.502058	-0.206117	-0.696197	-0.378879	-0.0654265	0.0267002	-0.211616	-0.105392	-0.014839	0.176902
A_75_P01044224	chr2:000218082-000218141		0.292939	-0.15707	0.345818	0.123844	0.55219	-0.404158	-0.0473066	-0.278215	0.222942	0.061883	-0.165197	-0.0368789	0.258574	0.0247002	0.546384	0.107608	0.556161	0.271902
A_75_P01044261	chr2:000218421-000218480		0.202939	0.29493	0.304818	0.299844	0.51519	-0.211158	-0.0473066	-0.368215	0.158942	-0.028117	-0.445197	-0.161879	-0.190426	-0.1643	0.00838365	-0.306392	-0.142839	0.450902
A_75_P01044286	chr2:000218655-000218714		0.311939	0.37793	0.683818	0.578844	0.56319	0.0778421	-0.109307	-0.291215	0.185942	0.493883	-0.526197	-0.0388789	-0.216426	-0.1293	-0.178616	-0.0753922	-0.000839045	0.674902
A_75_P01044308	chr2:000218873-000218932		0.920939	0.32293	0.687818	0.452844	1.06519	0.0218421	-0.0753066	0.0177854	0.803942	0.694883	0.0498031	-0.0438789	-0.365426	-0.0882998	0.384384	0.116608	0.241161	0.696902
A_75_P01044328	chr2:000219076-000219135		-0.0250608	0.07693	0.344818	0.363844	0.14819	-0.341158	-0.426307	-0.289215	-0.236058	0.016883	-0.788197	-0.658879	-0.694426	-0.4163	-0.457616	-0.128392	-0.227839	0.115902
A_75_P01044347	chr2:000219276-000219335		0.333939	0.47093	0.320818	0.572844	0.53019	-0.271158	-0.462307	0.185785	0.457942	0.166883	-0.400197	-0.351879	-0.521426	-0.0702998	-0.187616	0.115608	-0.061839	0.453902
A_75_P01044387	chr2:000219688-000219747		-0.0150608	-0.15107	0.144818	0.0788435	0.0301905	-1.19316	-1.19331	-0.583215	-0.195058	0.277883	-0.753197	-0.355879	-0.188426	0.0357002	-0.0766163	0.615608	0.431161	0.780902
A_75_P01044405	chr2:000219867-000219926		1.05694	0.31793	0.387818	0.314844	0.63019	-0.976158	-1.03731	-0.660215	-0.237058	0.282883	-0.519197	-0.503879	-0.267426	-0.3593	-0.145616	0.517608	0.297161	0.188902
A_75_P01044428	chr2:000220126-000220180		0.966939	0.71193	0.795818	0.966844	0.83019	-0.575158	-0.283307	-0.180215	0.132942	0.343883	-0.846197	-0.798879	-0.530426	-0.3713	-0.673616	-0.0813922	-0.196839	0.105902
A_75_P01044446	chr2:000220297-000220356		1.18994	0.95093	1.07282	1.13484	0.82719	-0.554158	-0.0353066	0.212785	-0.0340575	0.087883	-0.482197	-0.627879	-0.251426	-0.0312998	-0.206616	-0.203392	-0.139839	0.525902
A_75_P01044472	chr2:000220575-000220634		1.02394	0.79393	0.884818	0.472844	0.0581905	-0.799158	-0.387307	-0.823215	-0.368058	-0.200117	-0.517197	-0.771879	-0.268426	-0.3593	-0.234616	-0.299392	-0.306839	-0.0260976
A_75_P01044492	chr2:000220791-000220849		0.778939	0.62693	0.252818	0.426844	0.00219047	-0.750158	-0.275307	-0.556215	-0.184058	0.138883	-0.573197	-0.111879	-0.0174265	0.3417	-0.0336164	-0.000392242	-0.000839045	0.0279024
A_75_P01044510	chr2:000220971-000221030		-0.135061	-0.71007	-0.365182	-0.645156	-0.39181	-1.19416	-0.734307	-0.730215	-0.389058	-0.356117	-0.394197	-0.0238789	0.494574	0.3687	0.677384	0.833608	0.114161	-0.0180976
A_75_P01045088	chr2:000226877-000226931		0.417939	0.19893	0.394818	0.261844	0.14819	-0.244158	0.0286934	-0.106215	-0.0150575	0.040883	0.432803	0.324121	0.541574	0.6927	0.958384	0.336608	0.150161	0.0329024
A_75_P01045127	chr2:000227244-000227303		-0.199061	-0.65507	-0.633182	-0.188156	-0.54381	-0.517158	-0.901307	-1.22821	-0.844058	-0.125117	-0.498197	-0.463879	-0.287426	-0.0292998	-0.341616	-0.582392	-0.569839	-0.304098
A_75_P01045166	chr2:000227631-000227688		0.314939	-0.87107	-1.22718	-0.412156	-0.48881	0.262842	-1.25431	-0.827215	-0.616058	-0.196117	-0.247197	-0.945879	-0.739426	-0.5313	-0.653616	-0.902392	-1.10684	-0.708098
A_75_P01045201	chr2:000227997-000228056		0.627939	-0.91707	-0.790182	-0.639156	0.0351905	-0.0261579	-0.741307	-0.797215	0.229942	0.143883	0.307803	-0.431879	-0.248426	-0.2863	0.232384	-0.243392	-0.114839	0.491902
A_75_P01045240	chr2:000228403-000228462		0.549939	-0.63707	-0.415182	0.0888435	0.10219	0.522842	-0.591307	-0.480215	0.131942	0.071883	0.171803	-0.526879	-0.861426	-0.3303	-0.121616	-0.288392	-0.107839	0.327902
A_75_P01045264	chr2:000228652-000228711		0.413939	-1.04407	-0.609182	-0.295156	-0.24881	0.0438421	-0.966307	-1.02321	0.0999425	0.391883	0.177803	-0.651879	-0.683426	-0.5333	-0.130616	-0.209392	-0.092839	0.201902
A_75_P01045286	chr2:000228885-000228944		0.483939	-0.97407	-0.654182	-0.362156	-0.0588095	0.00984212	-1.15031	-0.836215	0.194942	0.658883	0.600803	-0.241879	-0.118426	-0.3713	0.309384	0.246608	0.272161	0.380902
A_75_P01045306	chr2:000229089-000229148		0.512939	-1.01107	-0.577182	-0.0831565	-0.0668095	-0.0221579	-0.805307	-0.776215	-0.0880575	0.540883	0.530803	-0.188879	-0.382426	-0.1883	0.522384	0.393608	0.451161	0.671902
A_75_P01045327	chr2:000229290-000229349		0.349939	-0.95307	-0.573182	-0.0771565	0.0591905	0.0718421	-0.928307	-0.916215	-0.114058	0.283883	0.635803	-0.424879	-0.719426	-0.1493	0.280384	0.00860776	0.325161	0.654902
A_75_P01045354	chr2:000229554-000229613		0.697939	-0.89907	-0.808182	-0.542156	0.0581905	0.394842	-1.06131	-0.854215	-0.0120575	-0.083117	0.602803	-0.510879	-0.723426	-0.5653	0.0423837	-0.186392	-0.059839	0.256902
A_75_P01045390	chr2:000229922-000229980		0.198939	-1.09707	-0.591182	-0.714156	0.18919	-0.136158	-1.24331	-0.922215	-0.335058	0.044883	-0.187197	-0.423879	-0.467426	-0.7963	-0.185616	-0.931392	0.032161	0.0379024
A_75_P01045429	chr2:000230265-000230324		-0.107061	-1.37407	-0.917182	-0.901156	-0.18381	-0.452158	-0.650307	-1.17721	-0.597058	0.143883	0.189803	-0.131879	-0.498426	-0.2093	-0.00361635	0.00260776	0.363161	0.452902
A_75_P01045471	chr2:000230671-000230730		0.214939	-0.94407	-0.834182	-0.130156	0.32319	-0.119158	-0.711307	-0.570215	-0.305058	-0.166117	-0.264197	-0.397879	-0.559426	0.2717	-0.306616	-0.383392	-0.110839	0.622902
A_75_P01045489	chr2:000230859-000230918		0.0429392	-0.79407	-0.804182	-0.497156	0.0381905	0.113842	-0.894307	-1.50521	-0.528058	-0.309117	-0.450197	-0.710879	-0.889426	-0.3323	-0.792616	-0.623392	-0.362839	-0.0230976
A_75_P01045514	chr2:000231111-000231170		0.346939	-0.64407	-0.818182	-0.509156	0.0721905	0.0878421	-0.801307	-1.42721	-0.240058	0.067883	-0.0761969	-0.706879	-0.832426	-0.2793	-0.388616	-0.281392	-0.431839	-0.0730976
A_75_P01045539	chr2:000231370-000231429		-0.263061	-0.97407	-0.923182	-0.671156	-0.26381	-0.0531579	-1.20831	-1.45421	-0.407058	-0.010117	0.382803	-0.522879	-1.03843	-0.0952998	-0.165616	-0.214392	-0.307839	-0.141098
A_75_P01045559	chr2:000231575-000231634		-0.129061	-1.34007	-0.921182	-0.922156	-0.25581	-0.311158	-1.28131	-1.23921	-0.573058	0.000883028	-0.0721969	-0.376879	-0.974426	-0.2203	-0.465616	-0.551392	-0.728839	-0.582098
A_75_P01045589	chr2:000231872-000231931		0.595939	-0.89207	-0.629182	-0.311156	0.60819	0.184842	-0.736307	-0.597215	0.330942	0.342883	0.500803	-0.263879	-0.679426	-0.0512998	-0.0676164	-0.307392	-0.447839	-0.0930976
A_75_P01045626	chr2:000232222-000232281		0.347939	-0.75507	-0.530182	0.101844	0.32219	0.0128421	-1.04431	-0.502215	-0.0230575	0.302883	0.275803	-0.372879	-0.721426	-0.3043	-0.193616	-0.362392	-0.302839	0.112902
A_75_P01045654	chr2:000232540-000232599		0.185939	-1.12207	-0.650182	-0.371156	0.0841905	-0.295158	-1.33331	-0.619215	-0.355058	0.296883	-0.102197	-0.706879	-0.782426	-0.4663	-0.776616	-0.721392	-0.510839	0.0669024
A_75_P01045705	chr2:000232997-000233056		0.118939	-1.01907	-0.631182	-0.279156	-0.19581	0.169842	-0.883307	-0.280215	-0.364058	0.322883	0.0358031	-0.427879	-0.606426	-0.2523	-0.461616	-0.347392	0.227161	0.600902
A_75_P01045724	chr2:000233190-000233249		0.327939	-0.70507	-0.444182	-0.103156	0.39419	0.606842	-0.630307	-0.798215	0.179942	0.294883	0.444803	-0.391879	-0.423426	0.0347002	0.0263837	-0.223392	-0.033839	0.187902
A_75_P01045743	chr2:000233400-000233459		0.476939	-0.77107	-0.574182	0.115844	0.31819	0.587842	-0.473307	0.234785	0.250942	0.339883	0.322803	-0.369879	-0.585426	0.2627	-0.0866163	-0.339392	0.064161	0.718902
A_75_P01045768	chr2:000233621-000233680		0.217939	-0.97307	-0.792182	-0.569156	-0.14481	0.163842	-0.592307	-0.880215	-0.294058	0.088883	0.0238031	-0.774879	-0.983426	-0.6413	-0.618616	-0.580392	-0.330839	-0.280098
A_75_P01045805	chr2:000233982-000234041		0.0689392	-0.85207	-0.539182	-0.213156	-0.0858095	-0.0311579	-0.450307	-0.689215	-0.188058	0.471883	-0.0261969	-0.511879	-0.465426	-0.7123	-0.313616	-0.731392	-0.225839	-0.267098
A_75_P01045831	chr2:000234251-000234310		0.326939	-0.82907	-0.483182	-0.212156	0.13819	0.0208421	-0.454307	-0.626215	-0.373058	-0.178117	0.0698031	-0.419879	-0.562426	-0.8793	-0.499616	-0.683392	-0.495839	-0.315098
A_75_P01045863	chr2:000234578-000234637		0.334939	-0.39607	-0.418182	-0.171156	0.12619	0.384842	-0.322307	-0.354215	-0.441058	0.00688303	0.396803	-0.189879	-0.384426	-0.3983	-0.599616	-0.495392	-0.525839	-0.341098
A_75_P01045891	chr2:000234839-000234898		1.38194	0.54193	-0.0591817	-0.0211565	0.54219	1.10184	0.415693	0.239785	0.327942	0.00388303	1.0588	0.327121	0.406574	0.1527	0.0443836	0.0436078	-0.467839	-0.268098
A_75_P01045938	chr2:000235274-000235333		2.09794	1.80993	1.44682	1.27784	1.04219	1.74884	1.97669	1.60879	0.695942	0.339883	2.2448	2.12112	2.06957	1.8047	1.16438	1.50261	0.869161	0.171902
A_75_P01045964	chr2:000235542-000235601		3.01494	2.57993	1.58282	1.44384	1.31619	2.21784	2.45569	2.12379	1.35594	0.641883	2.6378	2.33512	2.11757	1.4627	1.34038	1.42461	0.600161	-0.479098
A_75_P01046002	chr2:000235962-000236021		1.94494	1.55293	1.11182	0.791844	0.84019	1.23984	1.41769	1.32379	0.569942	-0.953117	1.7638	1.59412	1.47257	1.1067	0.734384	0.688608	-0.053839	-1.0291
A_75_P01046031	chr2:000236238-000236297		1.57894	0.89793	0.280818	-0.0631565	0.20519	0.468842	0.638693	1.11279	0.980942	-0.227117	1.0968	1.37912	1.51757	0.7707	0.625384	1.47561	0.146161	-0.464098
A_75_P01046049	chr2:000236407-000236465		2.30294	1.49493	0.604818	0.549844	0.80419	0.888842	1.33369	1.28079	1.28994	0.089883	1.6038	1.82312	1.73857	1.3687	0.954384	1.51661	0.596161	0.0979024
A_75_P01046080	chr2:000236697-000236756		2.32594	2.37293	1.27282	1.65084	1.30419	2.07684	2.21769	2.50679	1.43994	0.294883	2.0788	2.16112	2.04257	1.5627	1.01338	0.958608	0.778161	-0.205098
A_75_P01046103	chr2:000236909-000236968		1.53594	1.42093	0.759818	0.427844	0.66219	0.976842	1.46769	1.58979	1.12794	0.216883	1.5968	1.95612	2.01257	1.4397	0.955384	1.37861	1.14616	-0.108098
A_75_P01046125	chr2:000237133-000237190		2.15194	2.01193	1.14982	1.49284	1.08519	1.41284	1.86169	1.87679	0.864942	-0.114117	1.3528	1.36812	1.49257	1.2927	0.765384	0.423608	0.298161	-0.305098
A_75_P01046161	chr2:000237483-000237542		1.18694	1.35793	0.896818	0.646844	0.47019	0.676842	0.801693	0.574785	0.0909425	-0.382117	0.630803	0.622121	0.464574	-0.1313	-0.265616	-0.333392	-0.409839	-0.995098
A_75_P01046182	chr2:000237687-000237746		-0.688061	-0.34907	-0.283182	-0.575156	-0.33581	-0.984158	-0.308307	-0.710215	-0.592058	-0.638117	-0.700197	-0.153879	-0.0704265	-0.6683	-0.819616	-0.147392	-0.603839	-0.679098
A_75_P01046199	chr2:000237853-000237912		-0.881061	-0.55707	-0.414182	-0.713156	-0.39281	-0.928158	-0.399307	-0.882215	-0.526058	-0.112117	-0.749197	-0.352879	-0.252426	-0.4323	-0.768616	-0.147392	-0.446839	-0.533098
A_75_P01046222	chr2:000238067-000238126		-1.36206	-1.46607	-1.05718	-1.46216	-0.69381	-1.48316	-0.819307	-1.30921	-0.148058	-0.400117	-1.2752	-0.197879	-0.206426	-0.5493	-0.646616	0.113608	-0.524839	-0.143098
A_75_P01046253	chr2:000238364-000238423		-0.171061	-0.12107	-0.431182	-0.632156	-0.42481	-1.16116	-0.389307	-0.362215	0.317942	-0.112117	-0.668197	-0.192879	-0.364426	-0.1063	0.205384	-0.157392	-0.607839	-0.430098
A_75_P01046283	chr2:000238656-000238715		-0.482061	0.05393	-0.151182	-0.460156	-0.86381	-0.906158	-0.238307	-0.111215	-0.0290575	-0.356117	-1.1412	-0.144879	-0.152426	-0.2483	-0.332616	0.0816078	-0.081839	-0.307098
A_75_P01046312	chr2:000238977-000239036		-0.572061	-0.34207	0.0988183	-0.496156	-0.31481	-0.870158	-0.453307	-0.822215	-0.328058	-0.279117	-0.685197	-0.0308789	0.0725735	-0.0122998	-0.105616	0.344608	0.397161	0.0559024
A_75_P01046334	chr2:000239195-000239254		-0.731061	0.01593	0.191818	0.0148435	-0.10581	-0.752158	-0.592307	-0.536215	-0.160058	-0.194117	-0.717197	-0.344879	-0.154426	-0.2613	-0.351616	0.0556078	0.195161	-0.249098
A_75_P01046358	chr2:000239435-000239494		-0.767061	0.02993	0.389818	0.118844	0.0671905	-0.669158	-0.584307	-0.594215	-0.108058	-0.190117	-0.662197	-0.330879	-0.0654265	-0.1813	-0.393616	0.00360776	0.396161	-0.156098
A_75_P01046387	chr2:000239745-000239802		-0.770061	-0.06407	0.343818	0.343844	-0.0238095	-0.629158	-0.408307	-0.123215	-0.133058	-0.060117	-0.788197	-0.498879	0.371574	0.2667	-0.266616	0.238608	0.711161	0.358902
A_75_P01046414	chr2:000240010-000240069		-0.585061	-0.15607	0.369818	0.220844	0.0711905	-0.879158	-0.462307	-0.480215	-0.134058	-0.053117	-0.571197	-0.210879	0.407574	0.1917	-0.163616	0.453608	0.844161	0.207902
A_75_P01046435	chr2:000240186-000240245		-0.736061	-0.33007	0.134818	-0.139156	-0.19781	-1.17816	-0.413307	-0.655215	-0.451058	-0.139117	-0.745197	-0.257879	0.173574	0.0237002	0.0483837	0.203608	0.497161	0.202902
A_75_P01046455	chr2:000240366-000240425		-0.964061	-0.25707	0.118818	-0.142156	-0.20481	-1.17816	-0.361307	-0.593215	-0.717058	-0.014117	-1.1002	-0.566879	0.187574	-0.0502998	-0.0456163	0.117608	0.199161	0.0579024
A_75_P01046485	chr2:000240694-000240753		-0.669061	0.11093	0.253818	0.153844	-0.20581	-0.806158	-0.337307	-0.220215	-0.208058	0.307883	-0.434197	-0.0308789	0.480574	0.3407	0.167384	0.189608	0.442161	0.0099024
A_75_P01046516	chr2:000241005-000241064		-0.125061	0.43693	0.303818	0.0718435	0.0721905	-0.553158	-0.359307	-0.471215	-0.143058	-0.214117	-0.266197	-0.0538789	0.620574	0.4557	0.0563837	0.0346078	0.364161	-0.356098
A_75_P01046538	chr2:000241231-000241290		-0.0610608	-0.30607	-0.00418174	-0.632156	-0.47781	-0.760158	-0.477307	-0.397215	-0.137058	-0.058117	-0.486197	-0.144879	0.862574	0.5007	0.137384	0.608608	0.424161	-0.358098
A_75_P01046593	chr2:000241776-000241835		0.819939	0.44793	0.656818	0.422844	0.41619	0.444842	0.235693	-0.0792146	0.0179425	-0.222117	0.639803	0.393121	0.374574	0.6897	0.678384	0.112608	0.175161	-0.408098
A_75_P01046617	chr2:000242024-000242079		1.52994	1.01093	0.772818	0.830844	1.45819	0.999842	0.778693	0.622785	0.592942	0.083883	1.1958	0.740121	0.701574	0.9987	1.17838	0.269608	0.396161	-0.310098
A_75_P01046646	chr2:000242297-000242356		1.10894	1.08393	0.681818	0.718844	0.82819	0.790842	0.804693	0.390785	0.167942	-0.406117	0.568803	0.312121	0.569574	0.5907	0.684384	0.114608	-0.026839	-0.667098
A_75_P01046661	chr2:000242468-000242527		0.703939	0.89493	0.568818	0.889844	0.68019	0.489842	0.595693	0.383785	-0.218058	-0.660117	0.491803	0.266121	0.511574	0.7677	0.420384	-0.0143922	-0.097839	-0.440098
A_75_P01046676	chr2:000242653-000242712		0.576939	0.49093	0.195818	0.271844	0.39119	0.0768421	0.00869336	0.528785	-0.00205752	-0.282117	0.191803	0.130121	0.413574	0.3467	0.494384	0.0316078	-0.054839	-0.169098
A_75_P01046715	chr2:000243019-000243075		-0.175061	0.42093	0.401818	-0.0631565	-0.24281	-0.0341579	0.188693	-0.00621463	-0.0450575	0.025883	-0.126197	0.0161211	0.217574	0.1447	-0.207616	0.0536078	0.037161	-0.185098
A_75_P01046738	chr2:000243273-000243331		-0.387061	0.48493	0.471818	0.167844	-0.23381	-0.114158	0.290693	-0.00921463	-0.306058	-0.056117	0.0128031	-0.106879	0.0985735	0.2497	-0.283616	0.130608	0.213161	0.0219024
A_75_P01046760	chr2:000243505-000243564		-0.317061	0.38293	0.535818	0.189844	0.00619047	-0.222158	0.306693	0.260785	-0.404058	0.097883	-0.157197	0.00312112	0.114574	0.000700154	-0.218616	0.166608	0.066161	0.000902404
A_75_P01046780	chr2:000243687-000243746		0.357939	0.47993	0.240818	0.144844	0.26919	0.000842124	0.269693	0.572785	0.336942	0.265883	0.405803	0.259121	0.351574	0.2047	0.271384		0.337161	0.307902
A_75_P01046815	chr2:000244022-000244081		-0.623061	-0.42007	-0.142182	-0.170156	-0.64081	-0.500158	-0.289307	-0.458215	-0.0780575	-0.179117	-0.401197	-0.152879	0.471574	0.1237	-0.0426163	0.582608	0.355161	0.376902
A_75_P01046850	chr2:000244371-000244430		-0.182061	-0.68707	-0.497182	-0.917156	-0.33581	-0.861158	-0.482307	-0.729215	-0.191058	-0.055117	0.00380312	0.0391211	0.445574	0.3837	0.667384	0.789608	0.195161	0.331902
A_75_P01046871	chr2:000244567-000244626		-0.464061	-0.91407	-0.614182	-0.966156	-0.64681	-0.743158	-0.534307	-0.574215	-0.265058	0.142883	-0.0381969	-0.0678789	0.232574	0.2547	0.308384	0.527608	0.046161	-0.0570976
A_75_P01046890	chr2:000244756-000244815		-0.637061	-0.92707	-0.648182	-0.640156	-0.65681	-0.370158	-0.744307	-0.664215	-0.355058	-0.00711697	-0.385197	-0.409879	-0.200426	0.00470015	0.0513837	-0.0243922	-0.271839	-0.0290976
A_75_P01046911	chr2:000244941-000244998		-0.318061	-0.74407	-0.691182	-0.614156	-0.55881	-0.311158	-0.615307	-0.552215	-0.0760575	0.262883	-0.275197	-0.661879	-0.473426	-0.2283	0.100384	-0.214392	-0.517839	-0.221098
A_75_P01046930	chr2:000245148-000245207		0.165939	-0.58607	-0.342182	-0.491156	0.0541905	0.0688421	-0.240307	-0.572215	0.0259425	0.291883	0.0708031	-0.357879	-0.286426	-0.2653	0.364384	-0.299392	-0.467839	-0.0780976
A_75_P01046953	chr2:000245366-000245425		-0.103061	-0.83007	-0.273182	-0.346156	-0.10781	-0.214158	-0.0633066	-0.971215	-0.166058	0.084883	0.181803	-0.193879	-0.0414265	-0.1023	0.253384	-0.259392	-0.417839	0.343902
A_75_P01046977	chr2:000245603-000245662		-0.359061	-1.06407	-0.418182	-0.443156	-0.47181	-0.980158	-0.557307	-0.764215	-0.707058	0.266883	-0.447197	-0.0408789	0.280574	0.1907	0.517384	-0.168392	-0.515839	0.555902
A_75_P01047006	chr2:000245909-000245967		-0.0820608	-0.06407	-0.239182	-0.224156	0.33019	0.507842	0.309693	0.376785	0.360942	-0.052117	0.542803	0.0191211	0.0285735	0.4087	0.798384	-0.273392	-0.182839	-0.0170976
A_75_P01047046	chr2:000246279-000246336		-0.176061	-0.14907	-0.208182	0.229844	0.11919	0.425842	0.402693	0.392785	0.0609425	-0.00311697	0.241803	0.0431211	-0.0594265	0.5327	0.663384	-0.167392	-0.313839	-0.108098
A_75_P01047067	chr2:000246501-000246560		-0.876061	-1.26707	-0.671182	-1.15916	-0.72281	-0.641158	-0.381307	-1.03821	-0.623058	-0.217117	-0.298197	-0.0798789	-0.0204265	0.0407002	0.756384	0.162608	-0.316839	-0.363098
A_75_P01047100	chr2:000246805-000246864		-0.546061	-0.31007	-0.363182	-0.579156	-0.27881	-0.480158	-0.475307	-0.284215	-0.764058	-0.461117	-0.807197	-0.747879	-0.794426	-0.6043	-0.256616	-0.718392	-0.752839	-0.743098
A_75_P01047127	chr2:000247149-000247206		-0.949061	-0.16907	-0.228182	-0.0811565	-0.35681	-0.713158	-0.415307	-0.305215	-0.884058	-0.526117	-0.885197	-0.849879	-0.829426	-0.9353	-0.577616	-0.827392	-0.664839	-0.730098
A_75_P01047151	chr2:000247363-000247419		-0.738061	-0.16207	-0.0651817	-0.459156	-0.39681	-1.16016	-0.552307	-0.615215	-1.27606	-0.610117	-1.0202	-0.913879	-0.901426	-0.9123	-0.641616	-0.718392	-0.523839	-0.914098
A_75_P01047179	chr2:000247651-000247710		-0.465061	0.03393	0.258818		0.11719	-0.658158	-0.357307	-0.263215	-0.738058	-0.281117	-1.0102	-0.760879	-0.418426	-0.3903	-0.650616	-0.393392	-0.211839	-0.180098
A_75_P01047200	chr2:000247857-000247916		-0.476061	0.07293	0.306818	0.317844	0.26319	-0.515158	-0.151307	-0.210215	-0.591058	-0.427117	-0.989197	-0.591879	-0.359426	-0.4403	-0.820616	-0.512392	-0.215839	-0.262098
A_75_P01047223	chr2:000248080-000248136		-0.619061	0.07193	0.0228183	0.0428435	-0.19281	-0.582158	-0.219307	-0.189215	-0.567058	-0.402117	-1.1082	-0.812879	-0.820426	-0.5803	-1.26162	-0.966392	-0.676839	-0.381098
A_75_P01047243	chr2:000248271-000248330		-0.295061	0.13593	-0.183182	-0.313156	-0.40681	-0.528158	-0.621307	-0.361215	-0.0910575	-0.116117	-0.824197	-0.609879	-0.571426	-0.6723	-0.958616	-0.497392	-0.677839	-0.381098
A_75_P01047273	chr2:000248588-000248647		0.518939	0.04093	0.264818	0.101844	0.42619	-0.218158	0.0456934	0.0487854	0.555942	0.234883	-0.0411969	0.306121	0.677574	0.3007	0.406384	0.403608	0.628161	0.352902
A_75_P01047294	chr2:000248801-000248860		-0.364061	-0.39307	-0.301182	-0.618156	-0.35181	-0.555158	-0.689307	-0.764215	-0.343058	-0.086117	-0.516197	-0.108879	0.266574	-0.2273	0.0143836	-0.0603922	0.352161	0.313902
A_75_P01047327	chr2:000249139-000249198		-0.736061	-0.42307	-0.237182	0.0238435	-0.0948095	-0.0791579	-0.322307	-0.400215	-0.414058	0.412883	-0.438197	-0.261879	-0.207426	-0.4063	-0.225616	-0.453392	0.013161	0.511902
A_75_P01047357	chr2:000249422-000249480		-0.467061	-0.20207	-0.260182	-0.0611565	-0.31981	0.123842	-0.175307	0.102785	-0.0230575	0.230883	-0.764197	-0.415879	-0.566426	-0.7123	-0.577616	-0.467392	-0.176839	-0.0590976
A_75_P01047388	chr2:000249698-000249757		-0.584061	-0.21607	-0.342182	-0.255156	-0.34481	0.163842	-0.185307	-0.102215	0.420942	0.048883	-0.511197	-0.576879	-0.738426	-0.9063	-0.462616	-0.276392	-0.315839	-0.200098
A_75_P01047414	chr2:000250008-000250067		-0.857061	-0.78807	-0.189182	-0.428156	-0.51681	-0.399158	-0.303307	-0.180215	-0.159058	-0.129117	-0.489197	-0.478879	-0.640426	-0.4583	-0.409616	-0.0883922	-0.044839	-0.0340976
A_75_P01047461	chr2:000250443-000250502		-0.562061	-0.55607	-0.154182	-0.523156	-0.17081	-0.290158	-0.315307	-0.576215	-0.398058	0.306883	-0.342197	-0.283879	-0.135426	-0.1213	-0.0676164	0.337608	-0.150839	-0.369098
A_75_P01047488	chr2:000250694-000250753		-0.493061	-0.17707	-0.586182	-0.397156	-0.00980952	-0.0401579	-0.524307	-0.193215	-0.00805752	-0.169117	-0.400197	-0.351879	-0.583426	-0.4423	-0.213616	-0.136392	-0.622839	-0.425098
A_75_P01047515	chr2:000250978-000251037		-0.664061	-0.44907	-0.591182	-0.499156	-0.15081	-0.169158	-0.660307	-0.523215	-0.360058	-0.523117	-0.419197	-0.495879	-0.484426	-0.6103	-0.443616	-0.448392	-0.782839	-0.582098
A_75_P01047534	chr2:000251162-000251221		-0.882061	-0.82807	-0.712182	-0.657156	-0.29781	-0.652158	-0.862307	-0.443215	-0.565058	-0.403117	-0.726197	-0.588879	-0.604426	-0.6823	-0.487616	-0.624392	-0.562839	-0.419098
A_75_P01047557	chr2:000251400-000251458		-1.07706	-1.13907	-1.26318	-1.15316	-1.20881	-1.09316	-1.14631	-0.789215	-0.891058	-0.703117	-1.3792	-0.894879	-0.948426	-0.8213	-0.822616	-0.663392	-0.662839	-0.420098
A_75_P01047573	chr2:000251584-000251643		-0.942061	-0.95907	-1.00118	-1.13716	-1.04381	-1.17316	-1.45031	-1.10621	-0.675058	-0.503117	-1.2882	-0.355879	-0.512426	-0.5193	-0.355616	-0.242392	-0.136839	0.256902
A_75_P01047599	chr2:000251824-000251882		-0.428061	-0.63707	-0.417182	-0.611156	-0.31881	-0.721158	-0.677307	-1.13721	-0.403058	0.165883	-0.767197	0.306121	0.331574	0.1687	0.542384	0.283608	-0.183839	0.165902
A_75_P01047625	chr2:000252059-000252118		-0.132061	-0.73107	-0.387182	-0.391156	0.17719	-0.870158	-0.586307	-1.02321	-0.0150575	-0.104117	-0.498197	0.945121	0.940574	1.0567	1.22938	0.704608	0.185161	0.272902
A_75_P01047641	chr2:000252221-000252279		0.579939	-0.42107	-0.292182	-0.209156	0.45619	-0.464158	-0.178307	-0.372215	0.0999425	-0.091117	0.152803	1.74012	1.68557	1.5217	1.94238	1.12361	0.638161	0.598902
A_75_P01047666	chr2:000252490-000252549		0.456939	0.04493	-0.175182	0.0368435	0.32419	-0.122158	0.357693	0.428785	0.238942	0.579883	0.351803	1.71912	1.81557	1.5777	1.52138	0.962608	0.934161	0.808902
A_75_P01047698	chr2:000252799-000252857		0.142939	0.14693	0.00481826	0.142844	-0.32281	0.165842	0.323693	0.640785	0.0299425	0.226883	-0.0251969	1.52112	1.56357	1.5207	1.08838	0.868608	0.873161	0.613902
A_75_P01047756	chr2:000253356-000253415		0.197939	0.12293	0.640818	0.738844	0.67619	0.644842	0.948693	0.721785	0.491942	0.244883	0.806803	1.76812	1.84957	1.9847	1.65038	1.15461	1.33616	1.0309
A_75_P01047802	chr2:000253821-000253880		-0.157061	0.16593	0.128818	0.157844	-0.27281	0.412842	0.204693	0.756785	0.159942	-0.119117	-0.0191969	2.00812	2.24157	2.3927	1.68638	0.961608	0.802161	0.0649024
A_75_P01047836	chr2:000254131-000254189		-0.244061	0.14893	0.153818	0.108844	-0.0378095	0.241842	0.0846934	0.185785	-0.0580575	-0.461117	-0.108197	1.93912	2.02857	2.0517	1.62138	0.799608	0.332161	-0.369098
A_75_P01047861	chr2:000254360-000254419		0.0869392	0.13893	0.0138183	-0.161156	-0.00780953	0.140842	0.00569336	-0.176215	-0.256058	-0.337117	0.115803	1.45412	1.61957	1.3967	1.44438	0.581608	-0.198839	-0.645098
A_75_P01047902	chr2:000254781-000254838		1.27294	0.75093	0.254818	0.0608435	0.65219	0.520842	0.704693	0.743785	0.300942	-0.105117	0.976803	1.45612	1.55357	1.3157	2.76838	1.06061	0.195161	-0.243098
A_75_P01047935	chr2:000255111-000255170		1.51894	1.01393	0.959818	0.594844	0.63119	0.971842	1.32069	1.40679	0.959942	0.231883	1.6028	1.91712	2.31757	1.8157	2.01238	1.79261	1.12816	0.354902
A_75_P01047986	chr2:000255628-000255687		1.99194	1.41193	1.12482	0.598844	0.82619	0.844842	1.17169	0.968785	0.829942	0.377883	1.6078	1.92112	1.84857	1.5627	1.35338	1.76961	0.751161	0.123902
A_75_P01048020	chr2:000255980-000256039		1.59294	1.32393	0.684818	0.226844	0.77719	0.668842	0.964693	0.201785	-0.0830575	-0.724117	1.2178	1.47012	1.33457	0.8397	0.728384	0.400608	-0.358839	-1.0541
A_75_P01048039	chr2:000256183-000256242		1.84894	1.55893	1.01082	0.688844	0.89219	1.22884	1.52769	1.35279	0.943942	-0.471117	2.0458	1.98112	2.02657	1.4937	1.18038	1.48461	0.470161	-0.383098
A_75_P01048085	chr2:000256658-000256717		1.84794	1.05093	0.764818	0.257844	0.64319	0.986842	1.40169	1.56179	1.50294	0.496883	2.0578	2.17812	2.22857	1.7847	1.72538	1.98561	1.33916	0.398902
A_75_P01048099	chr2:000256833-000256892		1.35394	0.66393	0.489818	0.143844	0.0951905	0.777842	1.05569	1.11679	1.35294	0.353883	1.3928	1.68512	2.01457	1.7217	1.48238	1.94761	1.08216	0.442902
A_75_P01048120	chr2:000257029-000257088		2.00294	1.67893	1.24882	1.21784	1.37519	1.69884	1.96569	1.52579	1.13794	0.146883	2.0438	1.53812	1.44657	1.1327	1.43938	0.856608	0.370161	-0.0990976
A_75_P01048144	chr2:000257254-000257310		1.37894	1.70893	1.17082	1.57984	1.11819	1.65784	1.47069	1.48579	0.185942	-0.065117	1.3248	1.19912	0.898574	0.5577	0.435384	-0.0313922	-0.207839	-0.489098
A_75_P01048165	chr2:000257478-000257532		1.66794	1.74893	1.28482	1.71284	1.26919	1.68584	1.43769	0.995785	0.370942	0.202883	1.6518	1.19712	0.757574	0.4847	0.708384	-0.0833922	-0.204839	-0.546098
A_75_P01048185	chr2:000257659-000257713		1.39894	1.51693	1.33582	1.36284	1.24419	1.54284	1.29169	1.33679	0.396942	0.100883	1.3498	1.09312	0.559574	0.3017	0.734384	-0.184392	-0.108839	-0.413098
A_75_P01048202	chr2:000257844-000257902		1.02494	1.23293	0.925818	1.07084	0.96919	1.29084	0.733693	0.498785	0.446942	-0.254117	0.817803	0.839121	0.231574	-0.1393	0.309384	-0.400392	-0.336839	-0.509098
A_75_P01048224	chr2:000258073-000258132		0.535939	0.49093	0.181818	0.648844	0.66619	0.526842	0.0216934	0.312785	-0.0350575	-0.367117	0.177803	0.190121	-0.0994265	-0.0202998	-0.0556164	-0.666392	-0.578839	-0.325098
A_75_P01048261	chr2:000258454-000258513		-0.0810608	-0.84907	-0.647182	-0.214156	0.46919	-0.520158	-0.713307	-0.334215	-0.0500575	0.285883	-0.379197	-0.400879	-0.663426	-0.4643	-0.145616	-0.545392	0.132161	-0.0970976
A_75_P01048293	chr2:000258779-000258838		-1.13806	-1.54507	-1.20018	-1.15716	-1.08981	0.664842	0.849693	0.813785	1.46794	1.13388	0.341803	0.826121	0.822574		0.838384	0.792608	1.04416
A_75_P01048320	chr2:000259035-000259094		-1.33506	-1.77307	-1.36018	-1.45716	-1.56381	0.339842	0.377693	0.740785	1.19994	0.647883	-0.0761969		0.547574	0.1747		0.0736078		0.799902
A_75_P01048366	chr2:000259504-000259563		-0.665061	-1.19707	-0.622182	-0.838156	-0.75581	-1.28516	-0.679307	-0.895215	-0.00505752	-0.149117	-0.467197	0.111121	0.453574	0.4027	0.559384	0.775608	0.186161	0.0529024
A_75_P01048956	chr2:000265418-000265477		0.0679392	-0.29507	0.00281826	0.0978435	-0.14481	-0.527158	-0.341307	-0.265215	-0.143058	-0.128117	0.0288031	-0.0938789	0.0775735	0.2797	0.497384	0.0566078	-0.024839	0.130902
A_75_P01048985	chr2:000265722-000265781		-0.655061	-0.44607	0.0908183	-0.293156	0.0101905	0.521842	0.140693	0.299785	1.98794	0.315883	0.0808031		0.144574	0.7847	0.169384	0.102608	0.669161	0.453902
A_75_P01049004	chr2:000265916-000265975		-0.799061	-0.58007	-0.150182	-0.696156	-0.18281	0.678842	0.765693	0.900785	1.68094	1.20088	0.777803	0.918121	0.928574	0.6987	0.876384	0.657608	1.17716	1.5389
A_75_P01049032	chr2:000266209-000266268		-0.313061	-0.72907	-0.320182	-0.798156	-0.31281	-1.04716	-0.709307	-0.826215	-0.00105752	-0.040117	-0.207197	0.0301211	0.0265735	0.4567	0.450384	0.548608	-0.058839	-0.0300976
A_75_P01049061	chr2:000266480-000266539		-0.113061	-0.13107	-0.0221817	-0.461156	0.0111905	-0.801158	-0.290307	-0.0812146	-0.214058	-0.171117	-0.276197	-0.148879	0.0595735	0.1147	0.165384	-0.145392	-0.324839	-0.216098
A_75_P01049104	chr2:000266914-000266973		-0.248061	0.40093	-0.0301817	0.158844	-0.20381	-0.431158	-0.252307	0.479785	0.126942	-0.219117	-0.729197	-0.520879	-0.505426	-0.4143	-0.576616	-0.505392	-0.377839	-0.368098
A_75_P01049131	chr2:000267221-000267280		-0.302061	0.12193	0.0548183	-0.275156	-0.0328095	-0.509158	-0.0873066	-0.351215	-0.232058	-0.118117	-0.324197	-0.198879	-0.0774265	-0.7263	-0.120616	-0.242392	-0.351839	-0.423098
A_75_P01049149	chr2:000267412-000267470		0.177939	0.13593	0.236818	-0.0951565	0.0261905	-0.217158	-0.0883066	-0.00321463	-0.136058	-0.101117	0.114803	0.165121	0.216574	-0.0262998	0.140384	0.115608	0.015161	0.129902
A_75_P01049180	chr2:000267706-000267765		0.267939	0.40393	0.498818	0.446844	0.37619	0.208842	0.0656934	-0.588215	-0.144058	0.043883	0.260803	0.440121	0.267574	0.2757	0.343384	-0.106392	-0.132839	-0.108098
A_75_P01049204	chr2:000267952-000268011		0.848939	0.62193	0.499818	0.601844	0.96019	0.230842	0.287693	0.533785	0.604942	0.545883	0.516803	0.474121	0.489574	0.4087	0.348384	0.252608	0.327161	0.627902
A_75_P01049233	chr2:000268215-000268274		0.443939	0.30793	0.121818	0.400844	0.81019	-0.000157876	-0.0613066	0.335785	0.192942	0.074883	0.155803	-0.211879	0.102574	0.00770015	0.219384	0.0226078	0.156161	0.0689024
A_75_P01049260	chr2:000268503-000268559		0.423939	0.51793	0.250818	0.697844	0.49819	0.457842	0.146693	0.736785	0.221942	-0.139117	0.0268031	-0.0218789	0.0535735	0.0127002	-0.0656164	-0.100392	-0.148839	0.232902
A_75_P01049286	chr2:000268746-000268805		0.200939	0.64493	0.481818	0.666844	0.34919	0.297842	0.388693	0.0917854	-0.0480575	-0.232117	0.00280312	-0.0698789	-0.201426	-0.1373	-0.252616	-0.443392	-0.397839	-0.0630976
A_75_P01049314	chr2:000269042-000269100		0.652939	0.55193	0.466818	0.354844	0.49219	0.134842	0.256693	-0.376215	0.0429425	-0.325117	0.270803	-0.0648789	-0.00342649	-0.1703	0.0233836	-0.352392	-0.460839	-0.389098
A_75_P01049356	chr2:000269474-000269533		0.0229392	0.15593	0.206818	-0.0571565	0.0291905	-0.308158	-0.292307	-0.699215	-0.349058	-0.458117	-0.294197	-0.305879	0.170574	-0.3823	-0.247616	0.0236078	-0.564839	-0.459098
A_75_P01049392	chr2:000269871-000269929		-0.575061	-0.32107	-0.353182	-0.536156	-0.40281	-0.332158	-0.131307	-0.0382146	-0.759058	-0.706117	-0.528197	-0.619879	-0.295426	-0.4143	-0.792616	-0.677392	-0.417839	-0.676098
A_75_P01049419	chr2:000270146-000270204		0.0939392	0.44993	0.271818	0.257844	0.38219	0.322842	0.500693	0.0487854	-0.0810575	-0.245117	0.318803	-0.199879	0.0605735	-0.1593	-0.0286163	-0.656392	-0.400839	-0.504098
A_75_P01049435	chr2:000270356-000270405		0.503939	0.78693	0.0358183	0.278844	0.21219	0.176842	0.257693	0.469785	-0.0720575	-0.379117	0.181803	0.131121	0.0125735	-0.2923	0.131384	-0.215392	-0.206839	-0.310098
A_75_P01049460	chr2:000270591-000270650		0.906939	0.63293	0.319818	0.315844	0.41919	0.234842	0.640693	0.388785	0.436942	0.062883	0.594803	0.738121	0.753574	0.5557	0.778384	0.450608	0.328161	-0.0240976
A_75_P01049480	chr2:000270785-000270844		0.516939	0.15893	0.315818	-0.0221565	-0.0658095	0.0278421	0.593693	0.323785	0.222942	0.235883	0.392803	0.936121	1.20957	1.0727	0.801384	1.00361	0.705161	0.643902
A_75_P01049498	chr2:000270949-000271007		1.04194	0.17793	0.166818	0.0498435	0.72319	0.208842	0.623693	0.384785	0.739942	0.239883	0.843803	0.939121	1.14557	0.8687	1.18138	1.02061	0.501161	0.655902
A_75_P01049545	chr2:000271413-000271472		0.433939	-0.09907	-0.122182	0.0988435	0.0571905	0.205842	-0.270307	0.0987854	0.287942	0.129883	-0.113197	-0.00187888	-0.00642649	-0.4893	-0.379616	0.128608	-0.108839	-0.164098
A_75_P01049575	chr2:000271727-000271783		-0.452061	-0.61807	-0.429182	-0.0091565	-0.64881	-0.438158	-0.258307	-0.0612146	-0.105058	-0.257117	-0.261197	0.131121	-0.0284265	-0.4383	-0.529616	0.458608	0.226161	0.367902
A_75_P01049592	chr2:000271900-000271955		-0.720061	-1.32107	-0.934182	-1.25016	-0.98681	-0.974158	-0.850307	-0.556215	-0.0750575	0.127883	-0.150197	-0.105879	0.0365735	-0.1723	-0.206616	1.04461	0.228161	0.276902
A_75_P01049607	chr2:000272073-000272132		-0.370061	-0.59907	-0.362182	-0.209156	-0.61781	-0.573158	-0.224307	-0.0912146	-0.0190575	0.096883	-0.0871969	0.0201211	-0.0404265	0.0677002	-0.295616	0.159608	0.304161	0.931902
A_75_P01049624	chr2:000272264-000272323		-0.338061	-0.52507	-0.436182	-0.357156	-0.34081	-0.479158	-0.404307	-0.500215	0.0179425	-0.012117	-0.0161969	-0.485879	-0.624426	-0.6963	-0.358616	-0.519392	-0.181839	0.154902
A_75_P01049658	chr2:000272593-000272648		-6.07854e-05	-0.03507	-0.146182	0.0668435	-0.14981	0.0828421	0.158693	-0.371215	0.364942	0.454883	-0.00619688	-0.268879	-0.550426	-0.7203	-0.409616	-0.419392	-0.000839045	-0.0780976
A_75_P01049676	chr2:000272789-000272848		0.704939	0.39893	0.174818	0.597844	0.67319	0.626842	0.555693	-0.0202146	0.764942	0.430883	0.619803	0.199121	-0.150426	-0.4103	0.267384	0.129608	0.418161	0.134902
A_75_P01049695	chr2:000272979-000273038		0.0759392	0.06993	0.289818	0.535844	0.37319	0.490842	0.612693	0.340785	0.254942	0.426883	0.477803	0.124121	0.179574	-0.0622998	0.0123836	0.272608	0.457161	0.336902
A_75_P01049734	chr2:000273368-000273427		0.499939	0.18893	-0.110182	-0.111156	0.0971905	0.220842	-0.0993066	-0.143215	0.302942	0.134883	0.610803	-0.121879	-0.165426	-0.2853	-0.0316164	-0.352392	-0.068839	-0.100098
A_75_P01049759	chr2:000273651-000273710		0.210939	-0.26107	-0.150182	0.162844	-0.13781	-0.174158	0.00069336	-0.240215	-0.127058	0.132883	0.389803	-0.0518789	-0.192426	-0.3113	-0.108616	-0.431392	0.00816095	0.0989024
A_75_P01049779	chr2:000273828-000273884		-1.08806	-1.22107	-1.25318	-1.17916	-1.25981	-1.02616	-1.39931	-1.00221	-0.584058	-0.407117	-1.0822	-0.980879	-0.940426	-1.3073	-1.09662	-1.12139	-1.08684	-0.868098
A_75_P01049808	chr2:000274112-000274171		-1.41306	-1.62807	-1.23918	-1.20716	-1.34781	-1.35916	-1.50931	-0.707215	-0.236058	-0.109117	-1.1622	-0.892879	-1.12443	-1.2063	-1.20462	-0.570392	-0.873839	-0.207098
A_75_P01049826	chr2:000274291-000274350		-1.70006	-1.79307	-1.37418	-1.78616	-1.80681	-1.50116	-1.53331	-0.738215	-0.00305752	0.085883	-1.3832	-0.790879	-0.752426	-0.6163	-1.18062	0.0676078	-0.299839	-0.0800976
A_75_P01049846	chr2:000274486-000274540		-1.48706	-1.44507	-0.938182	-0.799156	-0.95081	-0.956158	-1.27331	-0.514215	0.215942	0.226883	-1.3552	-1.24688	-1.34543	-0.7543	-0.961616	-0.205392	0.037161	0.512902
A_75_P01049874	chr2:000274786-000274844		-1.40606	-1.06307	-0.651182	-0.573156	-0.74481	-0.369158	-0.951307	-0.971215	-0.362058	0.199883	-1.3072	-1.19988	-1.42743	-1.2833	-1.03262	-0.300392	-0.245839	-0.143098
A_75_P01049907	chr2:000275141-000275200		-1.61206	-1.15007	-0.689182	-0.551156	-1.09581	-0.793158	-0.874307	-1.23921	-0.717058	-0.024117	-1.4842	-0.920879	-1.25043	-1.2033	-0.910616	-0.698392	-0.389839	-0.157098
A_75_P01049948	chr2:000275540-000275599		-1.40206	-1.21207	-0.894182	-0.977156	-1.37881	-0.924158	-0.904307	-1.24421	-0.597058	-0.138117	-1.4442	-0.767879	-1.09843	-0.9663	-0.711616	-0.544392	-0.396839	0.0209024
A_75_P01049975	chr2:000275828-000275887		-1.67006	-1.52507	-0.989182	-1.08816	-0.92281	-1.19616	-1.07531	-0.727215	-0.0380575	0.064883	-1.6572	-0.955879	-1.08143	-0.6833	-0.912616	-0.736392	-0.261839	-0.210098
A_75_P01049995	chr2:000276008-000276064		-1.67106	-1.65507	-0.855182	-0.876156	-1.25481	-1.33916	-1.16131	-1.16121	-0.480058	0.044883	-1.6102	-1.22988	-1.28643	-0.8923	-0.969616	-0.679392	-0.435839	-0.224098
A_75_P01050013	chr2:000276183-000276240		-1.32206	-1.30507	-0.839182	-0.760156	-1.00281	-1.11716	-1.11331	-1.08821	-0.460058	0.113883	-1.1512	-1.17188	-1.27743	-0.9753	-0.750616	-0.624392	-0.462839	-0.550098
A_75_P01050037	chr2:000276446-000276505		-1.33806	-1.02107	-0.702182	-0.444156	-0.93681	-0.912158	-0.873307	-0.576215	-0.579058	-0.159117	-1.1962	-1.24388	-1.10843	-1.0243	-1.05962	-0.527392	-0.278839	-0.362098
A_75_P01050058	chr2:000276651-000276710		-0.875061	-0.51707	-0.274182	-0.479156	-0.16281	-0.573158	-0.756307	-0.831215	-0.528058	-0.156117	-0.983197	-0.836879	-0.953426	-1.0673	-0.800616	-0.662392	-0.427839	-0.279098
A_75_P01050090	chr2:000276950-000277009		-0.829061	-0.25107	-0.400182	-0.156156	-0.44781	-0.666158	-0.649307	-0.584215	-0.918058	-0.402117	-1.3482	-0.834879	-1.08243	-0.9643	-1.24562	-1.00039	-0.443839	-0.0610976
A_75_P01050132	chr2:000277386-000277444		-0.634061	0.04293	-0.179182	-0.0421565	-0.32781	-0.204158	-0.804307	-0.717215	-0.886058	-0.319117	-0.796197	-0.825879	-1.08543	-1.1633	-0.974616	-0.799392	-0.414839	-0.413098
A_75_P01050158	chr2:000277640-000277697		-0.924061	-0.45407	-0.156182	-0.0921565	-0.36981	-0.224158	-0.555307	-0.491215	-0.333058	0.015883	-0.744197	-0.909879	-1.12443	-0.8503	-0.744616	-0.742392	-0.410839	-0.163098
A_75_P01050193	chr2:000277976-000278035		-0.826061	-0.10207	0.0248183	0.0088435	-0.16981	-0.269158	-0.411307	-0.159215	-0.0340575	-0.025117	-0.535197	-0.411879	-0.829426	-0.4683	-0.360616	-0.436392	0.018161	0.344902
A_75_P01050212	chr2:000278181-000278237		-0.461061	-0.01307	0.0518183	0.174844	0.0481905	-0.172158	-0.176307	-0.109215	0.279942	0.152883	-0.556197	-0.297879	-0.649426	-0.2183	-0.158616	-0.446392	0.034161	0.437902
A_75_P01050236	chr2:000278441-000278500		-0.940061	-0.27407	-0.424182	-0.403156	-0.48381	-0.614158	-0.352307	-0.672215	-0.460058	0.173883	-0.521197	-0.564879	-0.800426	-0.3593	2.46038	-0.456392	0.060161	-0.0860976
A_75_P01050255	chr2:000278652-000278711		-0.329061	-0.08107	-0.177182	-0.317156	0.14019	-0.605158	-0.221307	-0.420215	0.350942	0.137883	0.218803	-0.0918789	-0.189426	-0.4353	3.12538	0.0976078	0.162161	-0.0400976
A_75_P01050290	chr2:000278986-000279045		-0.595061	-0.63107	0.0218183	-0.541156	-0.21981	-0.864158	-0.736307	-0.456215	0.135942	-0.148117	-0.747197	-0.872879	-0.747426	-0.7623	-0.0996164	-0.242392	-0.172839	-0.138098
A_75_P01050328	chr2:000279361-000279413		-0.967061	-0.57407	-0.0871817	-0.246156	-0.54781	-0.444158	-0.972307	-0.123215	-0.198058	0.038883	-1.0512	-0.735879	-1.16843	-0.9773	-1.17162	-0.709392	-0.817839	-0.312098
A_75_P01050344	chr2:000279534-000279591		-1.25706	-0.85007	-0.668182	-0.605156	-0.80981	-0.691158	-0.858307	-0.745215	-1.04006	-0.245117	-1.0642	-1.04088	-1.07643	-1.0053	-1.01062	-0.497392	-0.962839	-0.726098
A_75_P01050400	chr2:000280101-000280160		0.250939	0.29593	-0.0261817	0.284844	0.65519	0.580842	0.254693	0.543785	0.182942	0.00388303	0.114803	-0.0338789	-0.462426	-0.0182998	0.0993837	-0.278392	0.056161	-0.0060976
A_75_P01050419	chr2:000280294-000280353		-0.345061	0.12793	-0.0901817	0.470844	0.18519	0.351842	0.0936934	0.490785	-0.0710575	-0.200117	-0.160197	-0.107879	-0.345426	-0.0222998	-0.394616	-0.399392	-0.00583905	0.189902
A_75_P01050434	chr2:000280466-000280524		-0.0550608	-0.30607	0.150818	0.348844	0.22719	0.0338421	-0.00830664	-0.0932146	-0.361058	-0.308117	0.332803	0.0811211	-0.147426	-0.4123	0.159384	-0.436392	-0.270839	-0.253098
A_75_P01050464	chr2:000280795-000280854		-0.168061	-0.34007	-0.170182	0.186844	-0.13581	-0.279158	-0.175307	0.0387854	-0.243058	-0.326117	-0.0381969	-0.173879	-0.403426	-0.5003	-0.251616	-0.364392	-0.257839	-0.325098
A_75_P01050498	chr2:000281102-000281161		-1.00306	-1.44907	-1.07618	-1.07916	-0.92481	-0.586158	-0.835307	-0.516215	-0.693058	-0.580117	-0.875197	-0.888879	-1.06843	-1.0373	-1.13262	-0.840392	-0.187839	-0.715098
A_75_P01050518	chr2:000281306-000281365		-0.453061	-1.07507	-0.578182	-0.421156	-0.39081	-0.266158	-0.365307	-0.0132146	-0.544058	-0.231117	-0.413197	-0.815879	-0.563426	-0.6053	-0.778616	-0.558392	-0.203839	-0.115098
A_75_P01050537	chr2:000281511-000281570		-0.455061	-0.79207	-0.543182	-0.0851565	-0.19581	-0.153158	-0.206307	-0.0932146	-0.437058	-0.375117	-0.467197	-0.670879	-0.785426	-0.6833	-0.680616	-0.659392	-0.129839	-0.113098
A_75_P01050558	chr2:000281729-000281788		-0.491061	-0.78307	-0.739182	-0.448156	-0.25181	-0.0861579	-0.149307	-0.324215	-0.472058	-0.113117	-0.288197	-0.456879	-0.741426	-0.7503	-0.650616	-0.706392	-0.290839	-0.326098
A_75_P01050579	chr2:000281916-000281975		-0.475061	-0.68207	-0.671182	0.306844	-0.33281	-0.0771579	0.0716934	0.333785	-0.319058	0.036883	-0.477197	-0.454879	-0.948426	-0.4073	-0.703616	-0.894392	-0.355839	-0.0620976
A_75_P01050603	chr2:000282161-000282219		-0.292061	-0.29007	-0.390182	0.572844	-0.13681	0.0598421	0.209693	0.344785	-0.0400575	-0.257117	-0.180197	-0.244879	-0.642426	-0.1383	-0.279616	-0.345392	0.086161	0.533902
A_75_P01050626	chr2:000282367-000282426		-0.271061	-0.41307	-0.358182	0.244844	0.19019	0.107842	0.0396934	0.0367854	0.0399425	-0.163117	0.412803	-0.233879	-0.485426	-0.3973	-0.0866163	-0.190392	-0.129839	0.152902
A_75_P01050654	chr2:000282634-000282693		-0.440061	-0.70407	-0.293182	0.170844	0.0561905	0.136842	-0.0873066	0.312785	-0.0130575	0.187883	0.101803	-0.514879	-0.510426	-0.2473	-0.130616	-0.439392	-0.154839	-0.0560976
A_75_P01050680	chr2:000282887-000282946		-0.114061	-0.32007	-0.131182	0.320844	0.45619	0.235842	0.00069336	0.279785	0.344942	0.245883	0.306803	-0.240879	-0.322426	-0.1713	-0.162616	-0.265392	-0.184839	0.0789024
A_75_P01050697	chr2:000283084-000283141		-0.0200608	-0.16507	0.319818	0.362844	0.53619	0.159842	0.248693	0.259785	0.104942	-0.045117	0.443803	-0.192879	-0.223426	-0.2143	-0.147616	-0.183392	-0.138839	-0.0260976
A_75_P01050716	chr2:000283281-000283340		-0.294061	-0.13107	0.0978183	0.384844	0.13619	-0.0121579	0.113693	0.136785	-0.173058	-0.154117	-0.167197	-0.344879	-0.153426	-0.1533	-0.283616	-0.313392	-0.122839	-0.0850976
A_75_P01050759	chr2:000283704-000283763		-0.285061	-0.32607	-0.0531817	-0.230156	-0.25481	-0.457158	-0.365307	-0.552215	-0.483058	-0.391117	-0.282197	-0.315879	-0.406426	-0.4583	-0.333616	-0.551392	-0.549839	-0.623098
A_75_P01050780	chr2:000283912-000283970		-0.217061	-0.14307	0.107818	0.161844	-0.0368095	-0.224158	-0.226307	-0.0122146	-0.461058	-0.210117	-0.423197	-0.117879	-0.230426	-0.1473	0.0563837	-0.561392	-0.497839	-0.626098
A_75_P01050803	chr2:000284165-000284224		-0.0630608	-0.14707	0.181818	-0.184156	0.0781905	-0.380158	-0.233307	-0.194215	-0.300058	-0.227117	-0.0981969	0.371121	0.235574	0.5087	0.351384	-0.113392	-0.341839	-0.122098
A_75_P01050822	chr2:000284368-000284427		0.166939	-0.22507	0.0798183	-0.0881565	0.0931905	-0.275158	-0.107307	0.144785	-0.0260575	0.366883	0.186803	0.178121	0.0125735	0.3937	0.300384	0.0946078	-0.073839	0.198902
A_75_P01050843	chr2:000284577-000284636		0.0799392	0.20493	-0.193182	0.256844	-0.0378095	0.248842	0.119693	0.407785	0.0909425	0.169883	0.0488031	-0.0468789	-0.198426	-0.1353	-0.192616	-0.116392	-0.082839	0.158902
A_75_P01050870	chr2:000284827-000284886		0.114939	-0.04407	0.320818	0.269844	0.0371905	0.304842	0.281693	0.320785	0.280942	0.226883	0.239803	-0.167879	-0.177426	-0.0702998	-0.00261635	-0.163392	0.125161	0.220902
A_75_P01050897	chr2:000285117-000285175		0.0339392	0.08193	0.541818		0.41119	0.227842	0.384693	0.482785	0.0529425	0.302883	0.292803	0.268121	0.236574	0.5347	0.419384	0.210608	0.606161	0.807902
A_75_P01050920	chr2:000285351-000285408		0.406939	0.29393	0.281818	0.295844	0.43719	0.237842	0.216693	-0.141215	0.375942	0.047883	0.296803	0.486121	-0.372426	-0.1963	0.329384	-0.296392	0.198161	0.307902
A_75_P01050949	chr2:000285631-000285690		0.0779392	0.21593	0.314818	0.478844	0.0711905	0.310842	0.244693	0.420785	0.208942	0.110883	0.419803	0.473121	-0.165426	0.3717	0.234384	-0.0723922	0.562161	0.740902
A_75_P01050965	chr2:000285804-000285863		-0.370061	0.18493	0.230818	0.00784351	-0.00680953	0.197842	0.113693	-0.129215	-0.168058	-0.195117	0.0308031	0.125121	-0.427426	-0.1783	0.0543836	-0.116392	0.428161	-0.0470976
A_75_P01050995	chr2:000286132-000286191		-0.281061	0.11893	0.0798183	0.459844	0.17319	0.258842	0.318693	0.334785	0.0519425	-0.521117	0.0408031	-0.113879	-0.332426	0.2237	0.156384	-0.534392	0.159161	0.416902
A_75_P01051024	chr2:000286398-000286456		0.251939	0.17693	0.113818	0.399844	0.41619	0.100842	0.255693	0.221785	0.369942	0.137883	0.327803	-0.0728789	0.134574	0.3057	0.285384	-0.186392	0.378161	0.679902
A_75_P01051059	chr2:000286734-000286793		0.302939	0.27593	0.263818	0.615844	0.16319	0.451842	0.410693	0.768785	0.355942	-0.017117	0.119803	-0.157879	0.148574	0.2847	0.198384	-0.140392	0.178161	0.379902
A_75_P01051081	chr2:000286952-000287011		-0.145061	0.30393	0.0798183	0.138844	-0.11981	0.432842	0.400693	0.475785	0.0809425	-0.000116972	0.0438031	-0.00787888	0.0965735	0.0827002	-0.106616	-0.345392	-0.089839	0.260902
A_75_P01051120	chr2:000287350-000287409		-0.573061	-0.07207	-0.301182	-0.430156	-0.36881	0.0548421	-0.296307	-0.0882146	-0.587058	0.050883	-0.0761969	0.182121	-0.0974265	-0.0852998	-0.0896163	-0.389392	-0.307839	-0.485098
A_75_P01051156	chr2:000287695-000287752		-0.134061	0.31593	0.0868183	-0.0621565	-0.16281	0.0458421	0.00869336	0.0417854	-0.714058	-0.200117	0.0258031	0.203121	0.245574	0.2227	0.346384	-0.257392	-0.279839	-0.146098
A_75_P01051181	chr2:000287928-000287987		0.105939	0.14693	0.0228183	-0.281156	-0.31981	-0.113158	0.0186934	-0.286215	-0.485058	-0.337117	0.0958031	-0.0828789	-0.00242649	-0.0232998	0.150384	-0.268392	-0.476839	-0.305098
A_75_P01051208	chr2:000288218-000288275		-0.553061	-0.45407	-0.262182	-0.128156	-0.42981	-0.349158	-0.552307	-0.419215	-0.257058	-0.596117	-0.557197	-0.665879	-0.278426	-0.0722998	-0.421616	-0.626392	-0.587839	-0.468098
A_75_P01051230	chr2:000288429-000288488		-0.981061	-0.76007	-0.339182	-0.667156	-0.86781	-1.06016	-1.43931	-0.846215	-0.957058	-0.662117	-1.0092	-1.09288	-0.840426	-1.0503	-1.12562	-0.918392	-0.960839	-1.3251
A_75_P01051243	chr2:000288604-000288663		-0.557061	-0.61807	-0.210182	-0.246156	0.12519	-0.742158	-1.04431	-1.19221	-0.609058	-0.167117	-0.424197	-0.720879	-0.530426	-1.0093	-0.560616	-0.625392	-0.666839	-0.609098
A_75_P01051285	chr2:000288992-000289051		-0.493061	-0.52207	-0.680182	-0.108156	-0.28181	-0.469158	-0.808307	-0.101215	-0.112058	-0.014117	-1.2672	-0.975879	-0.652426	-0.7443	-0.463616	-0.609392	-0.332839	-0.118098
A_75_P01051320	chr2:000289336-000289395		-0.514061	-0.67207	-0.426182	-0.407156	-0.31581	-0.578158	-0.531307	-0.345215	-0.105058	-0.119117	-0.991197	-0.917879	-0.862426	-0.7723	-0.482616	-0.419392	-0.658839	-0.625098
A_75_P01051339	chr2:000289550-000289606		-0.181061	-0.27507	0.178818	-0.0521565	-0.0848095	-0.528158	-0.204307	-0.386215	-0.163058	-0.251117	-0.291197	-0.599879	-0.963426	-0.6233	-0.300616	-0.161392	-0.214839	-0.238098
A_75_P01051391	chr2:000290053-000290112		0.617939	0.49093	0.290818	0.335844	0.25319	0.145842	0.653693	0.466785	0.435942	0.270883	0.221803	0.0861211	-0.220426	0.3057	0.194384	0.366608	0.314161	0.0089024
A_75_P01051415	chr2:000290314-000290373		1.05694	0.81793	0.488818	0.314844	0.44619	0.332842	1.12669	1.25479	0.887942	-0.00711697	0.647803	1.11012	0.623574	0.6607	0.806384	0.734608	0.698161	0.389902
A_75_P01051452	chr2:000290669-000290726		1.43694	1.42093	1.13982	1.45584	0.97819	1.36484	1.85469	2.04379	1.32294	0.306883	1.4358	1.38112	1.06657	1.2167	1.22638	1.05861	1.07216	0.422902
A_75_P01051482	chr2:000290982-000291041		1.60894	1.31793	0.986818	0.952844	1.62019	1.52084	1.72069	1.76179	1.48494	0.293883	1.7728	1.59312	1.27757	1.3547	1.56438	1.27761	1.16616	0.278902
A_75_P01051509	chr2:000291255-000291313		1.93794	1.78993	1.02882	1.33984	1.54419	1.64384	1.64369	1.88679	1.22994	0.417883	1.8668	1.41312	1.21357	1.0457	1.51138	0.804608	0.845161	-0.164098
A_75_P01051529	chr2:000291449-000291505		2.01394	2.03693	0.792818	1.41984	0.97919	1.61584	1.59569	1.89879	0.825942	0.053883	1.4258	1.12712	1.00857	0.7007	0.863384	0.504608	0.752161	-0.507098
A_75_P01051556	chr2:000291757-000291812		2.11294	2.06093	1.19982	1.75784	1.54319	1.86584	1.84269	1.63979	0.969942	0.144883	1.7608	1.46212	1.35457	1.2967	1.22438	0.524608	0.645161	-0.365098
A_75_P01051600	chr2:000292231-000292290		0.746939	0.70993	0.413818	0.629844	0.59019	-0.0241579	0.454693	0.636785	-0.0950575	-0.547117	0.353803	0.776121	0.881574	0.8827	0.964384	0.186608	0.413161	-0.207098
A_75_P01051621	chr2:000292448-000292507		-0.0320608	0.45493	0.158818	0.0068435	-0.20781	-0.278158	-0.337307	0.164785	-0.258058	-0.368117	-0.465197	0.276121	0.127574	0.0397002	0.270384	0.125608	-0.00283905	-0.439098
A_75_P01051644	chr2:000292690-000292749		0.161939	0.18393	0.490818	-0.137156	-0.19181	-0.161158	0.0846934	-0.460215	0.163942	-0.028117	-0.228197	0.300121	0.0715735	-0.1133	0.447384	0.498608	0.450161	0.375902
A_75_P01051665	chr2:000292904-000292963		-0.380061	0.13193	0.263818	0.0658435	-0.26281	-0.387158	0.134693	0.236785	-0.184058	-0.092117	-0.375197	-0.156879	-0.295426	-0.2543	-0.224616	0.162608	0.272161	0.120902
A_75_P01051682	chr2:000293080-000293139		-0.332061	0.17693	0.337818	0.0578435	0.0661905	-0.282158	-0.105307	-0.562215	-0.260058	-0.023117	-0.476197	-0.228879	-0.417426	-0.4793	-0.414616	0.173608	0.354161	-0.128098
A_75_P01051709	chr2:000293342-000293401		-0.531061	-0.01407	0.239818	0.134844	-0.0768095	-0.185158	-0.0703066	-0.0432146	0.0339425	0.072883	-0.390197	-0.440879	-0.584426	-0.7253	-0.573616	0.0216078	0.090161	-0.202098
A_75_P01051753	chr2:000293773-000293832		-0.797061	0.11993	0.230818	-0.106156	-0.0248095	-0.395158	-0.133307	-0.0722146	-0.492058	-0.453117	-0.544197	-0.658879	-0.385426	-0.5863	-0.888616	-0.486392	0.021161	-0.514098
A_75_P01051777	chr2:000294013-000294072		-0.515061	-0.16607	-0.0841817	-0.747156	-0.37981	-0.786158	-0.575307	-0.561215	-0.386058	-0.480117	-0.260197	-0.404879	-0.278426	-0.6913	-0.453616	0.0696078	0.00416096	-0.626098
A_75_P01051813	chr2:000294387-000294446		-0.0510608	0.26393	0.301818	0.0368435	0.16419	-0.0141579	0.173693	-0.140215	0.235942	0.126883	-0.0311969	0.0271211	0.103574	-0.1673	-0.258616	0.239608	0.158161	-0.549098
A_75_P01051831	chr2:000294570-000294629		-0.270061	0.28793	0.511818	0.243844	0.40419	0.0388421	0.398693	-0.0172146	-0.0470575	0.174883	-0.0231969	0.199121	0.100574	-0.0502998	-0.364616	0.101608	0.234161	-0.301098
A_75_P01051881	chr2:000295042-000295101		0.0479392	0.29593	0.846818	0.578844	0.88819	0.710842	0.897693	0.670785	0.180942	0.158883	0.693803	0.326121	0.305574	-0.1903	0.183384	0.268608	0.457161	0.535902
A_75_P01051923	chr2:000295490-000295548		0.291939	0.22893	0.336818	0.403844	0.53219	0.513842	0.519693	0.310785	0.184942	-0.100117	0.565803	0.258121	0.248574	-0.4133	-0.180616	-0.251392	-0.000839045	-0.192098
A_75_P01051942	chr2:000295682-000295741		0.252939	0.09193	0.147818	0.167844	0.24019	0.0728421	0.161693	-0.134215	0.0869425	-0.179117	0.496803	0.154121	0.0755735	-0.4463	0.00938365	-0.104392	-0.107839	-0.382098
A_75_P01051966	chr2:000295921-000295980		0.410939	0.16393	0.129818	0.0338435	0.12919	-0.0931579	-0.0503066	-0.603215	0.0219425	-0.183117	0.543803	0.391121	0.459574	-0.1383	0.434384	0.444608	0.423161	-0.305098
A_75_P01051988	chr2:000296135-000296194		0.571939	-0.05007	-0.310182	-0.435156	-0.13881	-0.331158	-0.308307	-0.176215	0.305942	0.402883	0.545803	0.851121	1.21557	0.7057	0.682384	1.14761	0.336161	0.172902
A_75_P01052005	chr2:000296317-000296376		0.712939	0.16993	0.100818	-0.259156	-0.0628095	-0.117158	-0.186307	0.0287854	0.248942	-0.026117	0.396803	0.586121	1.09657	0.4457	0.160384	0.369608	0.285161	-0.205098
A_75_P01052027	chr2:000296524-000296583		0.740939	0.55193	0.157818	0.0788435	0.0991905	-0.0731579	0.132693	0.170785	-0.150058	-0.158117	0.561803	0.442121	0.723574	0.1567	-0.0806164	0.155608	0.190161	-0.288098
A_75_P01052054	chr2:000296798-000296857		0.939939	0.40293	0.582818	0.824844	0.60019	0.558842	0.625693	1.05179	0.359942	0.190883	0.695803	0.527121	0.823574	0.8837	0.135384	0.280608	0.596161	0.562902
A_75_P01052082	chr2:000297081-000297140		0.870939	0.57193	0.886818	1.06084	0.80019	0.635842	0.569693	0.835785	-0.107058	-0.081117	0.692803	0.493121	0.588574	0.6367	0.313384	0.147608	0.209161	0.545902
A_75_P01052102	chr2:000297286-000297345		0.667939	0.61193	0.809818	0.993844	1.05619	0.728842	0.643693	0.470785	-0.136058	-0.336117	0.523803	0.152121	0.118574	0.1207	0.0783836	-0.0903922	-0.161839	-0.252098
A_75_P01052121	chr2:000297475-000297534		1.10794	0.75593	0.631818	0.839844	0.89519	0.790842	0.445693	0.357785	0.288942	-0.278117	0.768803	0.243121	0.0885735	0.1017	0.330384	-0.0383922	-0.213839	-0.333098
A_75_P01052140	chr2:000297682-000297740		0.525939	0.31193	0.445818	0.290844	0.40519	0.240842	-0.0483066	0.179785	-0.570058	-0.754117	0.391803	0.368121	0.0185735	-0.1873	-0.326616	-0.282392	-0.532839	-0.768098
A_75_P01052170	chr2:000297987-000298046		0.316939	-0.38307	-0.132182	-0.0211565	0.21319	-0.100158	-0.419307	-0.211215	-0.556058	-0.780117	0.165803	-0.253879	-0.318426	-0.1663	-0.436616	-0.414392	-0.452839	-0.419098
A_75_P01052202	chr2:000298259-000298315		0.296939	-0.45307	-0.301182	-0.000156495	0.48019	-0.0911579	-0.403307	-0.491215	-0.0130575	-0.027117	0.155803	-0.106879	-0.361426	0.1007	-0.303616	-0.380392	-0.429839	0.164902
A_75_P01052219	chr2:000298419-000298478		0.0799392	-0.35407	-0.206182	0.0878435	0.34219	0.0768421	-0.228307	-0.431215	-0.250058	0.034883	0.133803	-0.307879	-0.293426	0.1327	-0.579616	-0.402392	-0.386839	0.204902
A_75_P01052239	chr2:000298627-000298683		-0.298061	-0.47207	-0.577182	-0.260156	-0.11881	-0.0811579	-0.464307	-0.591215	-0.390058	-0.134117	-0.279197	-0.474879	-0.510426	-0.3413	-0.699616	-0.374392	-0.385839	0.0129024
A_75_P01052259	chr2:000298825-000298884		-0.395061	-0.73807	-0.745182	-0.501156	-0.40281	-0.391158	-0.845307	-0.677215	-0.585058	-0.416117	-0.241197	-0.516879	-1.10043	-0.7413	-1.03162	-1.02939	-0.738839	-0.501098
A_75_P01052300	chr2:000299230-000299289		0.255939	-0.11207	-0.617182	-0.201156	0.20519	0.00784212	-0.221307	-0.726215	-0.840058	-0.096117	0.328803	-0.0808789	-0.643426	-0.7643	-0.390616	-0.780392	-0.531839	-0.457098
A_75_P01052322	chr2:000299460-000299513		0.419939	0.04093	-0.402182	0.140844	0.13219	0.173842	-0.00130664	0.328785	-0.143058	-0.439117	-0.0901969	-0.314879	-0.294426	0.0257002	-0.258616	-0.682392	-0.342839	0.304902
A_75_P01052361	chr2:000299842-000299901		1.00494	0.30793	0.353818	0.186844	0.51419	0.396842	0.333693	-0.0262146	0.167942	-0.333117	0.676803	0.489121	0.755574	0.5647	0.590384	-0.356392	-0.507839	-0.613098
A_75_P01052382	chr2:000300076-000300135		2.58394	1.79593	1.05182	0.976844	1.31819	1.68884	1.20469	1.19679	0.850942	-0.229117	1.7218	1.46612	1.53457	1.2367	1.20938	0.351608	-0.091839	-0.598098
A_75_P01052485	chr2:000301177-000301236		1.86494	1.02593	0.630818	0.471844	0.64719	0.926842	0.794693	0.940785	0.568942	0.026883	1.6518	1.31712	1.39557	1.3277	1.19038	0.969608	0.306161	0.187902
A_75_P01052504	chr2:000301365-000301423		2.09994	1.01793	0.402818	0.124844	0.53919	0.871842	0.406693	0.416785	0.233942	-0.029117	1.3138	1.01412	0.890574	0.5457	0.633384	0.310608	-0.341839	-0.580098
A_75_P01052538	chr2:000301710-000301769		0.728939	0.25293	0.144818	-0.00715649	0.38719	0.609842	0.156693	-0.0522146	-1.00706	-0.260117	0.394803	0.287121	0.327574	0.0217002	-0.0856163	-0.406392	-0.675839	-0.461098
A_75_P01052585	chr2:000302194-000302253		-0.752061	-0.51507	-0.303182	-0.439156	0.21519	-0.0331579	-0.715307	-0.665215	-0.841058	-0.094117	-1.1062	-0.692879	-0.973426	-1.2433	-1.06262	-0.711392	-0.404839	-0.798098
A_75_P01052614	chr2:000302448-000302506		-0.639061	-0.42907	-0.226182	0.0788435	0.34119	0.183842	-0.377307	-0.00721463	-0.506058	0.132883	-1.0392	-0.719879	-0.998426	-0.9123	-0.668616	-0.580392	-0.237839	0.0059024
A_75_P01052649	chr2:000302806-000302863		-1.07506	-0.65207	-0.735182	-0.703156	-0.33981	-0.594158	-1.11231	-0.725215	-0.392058	-0.192117	-1.1262	-1.01888	-1.51043	-1.4053	-0.871616	-0.601392	-0.284839	-0.244098
A_75_P01052692	chr2:000303236-000303295		-1.11706	-0.88707	-0.270182	-0.406156	-0.31581	-0.705158	-0.459307	-0.464215	0.175942	0.330883	-0.837197	-0.403879	-0.399426	-0.1853	-0.435616	0.133608	-0.020839	0.577902
A_75_P01052719	chr2:000303536-000303595		-0.984061	-0.74107	-0.329182	-0.434156	-0.78681	-0.818158	-0.582307	-0.421215	-0.0700575	0.114883	-0.719197	-0.527879	-0.510426	-0.3413	-0.220616	0.180608	-0.043839	0.379902
A_75_P01052746	chr2:000303783-000303841		-0.755061	-0.75107	-0.400182	-0.364156	-0.64381	-0.978158	-0.612307	-0.262215	-0.121058	-0.101117	-0.464197	-0.421879	-0.426426	-0.8403	-0.127616	-0.0633922	-0.332839	0.0479024
A_75_P01052761	chr2:000303949-000304008		-0.417061	-0.88407	-0.557182	-0.384156	-0.29881	-0.572158	-0.198307	-0.509215	-0.00305752	-0.167117	-0.646197	-0.500879	-0.330426	-0.7443	-0.505616	-0.294392	-0.583839	-0.292098
A_75_P01052780	chr2:000304146-000304202		-0.0440608	-0.68707	-0.529182	-0.424156	-0.20081	-0.345158	-0.334307	-0.828215	-0.377058	-0.296117	-0.456197	-0.687879	-0.357426	-0.6203	-0.406616	-0.460392	-0.668839	-0.362098
A_75_P01052811	chr2:000304488-000304542		0.752939	-0.36407	-0.205182	0.264844	0.17119	0.0138421	-0.268307	-0.196215	-0.216058	-0.214117	0.399803	-0.185879	-0.0774265	0.0957002	0.563384	-0.0893922	-0.232839	0.0369024
A_75_P01052837	chr2:000304728-000304787		1.57194	0.04993	-0.0491817	0.361844	0.91419	0.882842	0.0646934	-0.0762146	0.338942	0.260883	1.4748	0.527121	0.202574	0.2687	0.820384	0.00160776	-0.037839	-0.195098
A_75_P01052853	chr2:000304891-000304950		1.49894	-0.02007	-0.219182	0.109844	0.84919	0.863842	0.0106934	-0.0502146	0.319942	0.214883	1.1658	0.266121	-0.0694265	-0.0562998	0.569384	-0.0803922	-0.00283905	-0.0540976
A_75_P01052880	chr2:000305156-000305215		1.48494	-0.14407	-0.339182	-0.0961565	0.41919	1.05484	-0.264307	-0.569215	-5.75178e-05	0.101883	0.931803	0.248121	0.119574	-0.2033	0.104384	-0.186392	-0.156839	-0.203098
A_75_P01052914	chr2:000305503-000305562		1.02994	-0.32407	-0.386182	-0.0031565	0.43919	0.830842	-0.372307	-0.987215	-0.775058	-0.447117	0.882803	-0.124879	-0.168426	-0.3303	0.278384	-0.463392	-0.446839	-0.320098
A_75_P01052948	chr2:000305860-000305919		0.922939	-0.19007	-0.170182	-0.131156	0.17919	0.553842	-0.429307	-0.330215	-0.348058	-0.625117	0.914803	0.164121	0.342574	0.3447	0.609384	-0.000392242	-0.402839	-0.297098
A_75_P01052968	chr2:000306047-000306106		1.36694	0.56093	0.507818	0.253844	0.72719	0.778842	0.727693	0.890785	0.731942	0.102883	1.2428	1.00312	1.17557	1.1837	1.20538	0.704608	0.408161	0.489902
A_75_P01052988	chr2:000306245-000306304		0.881939	0.76993	0.620818	0.195844	0.32419	0.482842	0.480693	0.384785	0.170942	-0.217117	0.940803	0.760121	0.865574	0.6787	0.921384	0.672608	0.156161	-0.0420976
A_75_P01053018	chr2:000306505-000306563		0.991939	1.17093	0.992818	1.08984	0.88219	0.902842	1.01269	0.640785	0.197942	-0.228117	0.804803	0.980121	1.13757	0.8397	1.02438	0.328608	0.575161	0.381902
A_75_P01053058	chr2:000306922-000306981		1.36894	1.17993	0.623818	0.724844	0.40219	0.732842	0.552693	0.635785	0.154942	-0.429117	0.858803	0.866121	0.693574	0.2557	0.232384	0.0356078	-0.045839	-0.612098
A_75_P01053079	chr2:000307153-000307212		1.24094	1.03693	0.743818	0.760844	0.46719	0.307842	0.383693	0.138785	-0.186058	-0.472117	1.0038	1.02612	1.05757	0.7227	0.391384	0.395608	-0.023839	-0.352098
A_75_P01053107	chr2:000307449-000307508		0.908939	0.75793	0.761818	0.999844	0.83819	0.487842	0.398693	0.510785	0.0299425	-0.151117	0.634803	0.831121	1.01357	0.9687	0.404384	0.125608	0.060161	0.0529024
A_75_P01053138	chr2:000307730-000307788		0.640939	0.70193	0.207818	0.514844	0.14519	0.0348421	-0.0853066	-0.0452146	-0.307058	-0.352117	0.161803	0.316121	-0.0584265	-0.1473	-0.465616	-0.409392	-0.513839	-0.583098
A_75_P01053158	chr2:000307907-000307966		0.452939	0.62693	-0.0681817	0.0878435	-0.0998095	-0.0871579	-0.514307	0.159785	-0.366058	-0.097117	-0.00119688	-0.0578789	-0.267426	-0.3923	-0.698616	-0.479392	-0.639839	-0.547098
A_75_P01053181	chr2:000308117-000308176		0.809939	0.45093	0.0808183	-0.0101565	0.29819	0.0738421	-0.0423066	-0.154215	0.212942	0.504883	0.632803	0.388121	0.220574	0.0607002	0.0553836	0.380608	-0.081839	-0.0950976
A_75_P01053204	chr2:000308335-000308394		1.01494	0.53193	0.197818	0.0828435	0.38019	0.203842	0.405693	-0.327215	0.540942	0.515883	0.867803	0.485121	0.311574	0.1767	0.228384	0.376608	0.113161	-0.110098
A_75_P01053226	chr2:000308565-000308624		0.709939	0.49793	0.0398183	0.0668435	0.0511905	-0.112158	0.183693	0.249785	0.0839425	0.248883	0.487803	0.310121	0.168574	0.1557	-0.0566164	0.259608	0.323161	0.167902
A_75_P01053245	chr2:000308745-000308804		0.793939	0.15293	-0.150182	-0.445156	-0.16481	-0.276158	-0.0393066	-0.150215	-0.127058	0.467883	0.403803	0.399121	0.455574	0.0227002	0.229384	0.755608	0.417161	-0.0920976
A_75_P01053261	chr2:000308907-000308966		0.495939	-0.12507	-0.288182	-0.339156	-0.27081	-0.401158	-0.0263066	0.214785	0.590942	0.335883	0.619803	0.466121	0.567574	0.7337	0.465384	1.07061	0.760161	0.816902
A_75_P01053277	chr2:000309086-000309145		0.912939	0.31593	-0.106182	-0.0771565	0.21019	0.175842	0.0246934	0.218785	0.787942	0.274883	0.521803	0.279121	0.350574	0.1367	0.543384	0.476608	0.135161	0.404902
A_75_P01053301	chr2:000309345-000309404		0.545939	1.01393	0.506818	0.962844	0.77419	1.05884	1.05669	0.906785	0.600942	0.361883	0.598803	0.660121	0.244574	0.5377	0.271384	-0.0323922	0.285161	0.394902
A_75_P01053319	chr2:000309526-000309577		0.358939	0.93593	0.861818	0.601844	0.77219	0.779842	0.907693	0.149785	0.136942	0.239883	0.564803	0.620121	0.207574	0.4037	0.679384	-0.0423922	0.286161	0.206902
A_75_P01053351	chr2:000309842-000309899		0.970939	1.11693	1.14382	1.04484	1.17419	1.24784	1.11469	1.15179	0.505942	-0.067117	1.1438	0.718121	0.379574	0.3137	0.544384	0.00460776	0.475161	0.0869024
A_75_P01053373	chr2:000310076-000310135		0.996939	1.05793	0.758818	0.689844	0.86519	0.803842	0.636693	0.666785	0.316942	-0.136117	0.598803	0.547121	0.135574	-0.2113	0.142384	-0.349392	0.013161	-0.695098
A_75_P01053390	chr2:000310248-000310307		0.830939	0.97893	0.599818	0.418844	0.58719	0.353842	0.509693	0.830785	0.375942	-0.438117	0.557803	0.538121	0.378574	-0.2273	0.120384	-0.307392	-0.284839	-0.410098
A_75_P01053416	chr2:000310494-000310553		0.344939	0.64193	0.660818	0.298844	0.20219	-0.0591579	0.343693	0.313785	-0.360058	0.00288303	0.366803	0.684121	1.02957	0.5847	0.671384	0.457608	0.277161	0.316902
A_75_P01053437	chr2:000310728-000310782		0.518939	0.65393	0.543818	0.252844	0.63919	-0.283158	0.105693	-0.0342146	-0.405058	-0.318117	0.597803	0.181121	0.425574	0.3907	0.672384	1.75461	0.095161	-0.668098
A_75_P01053457	chr2:000310906-000310963		0.306939	0.82693	0.919818	0.808844	0.73919	-0.108158	0.347693	0.493785	-0.617058	-0.381117	0.129803	0.102121	0.307574	0.8197	0.296384	0.155608	0.031161	-0.232098
A_75_P01053476	chr2:000311100-000311151		-0.0110608	0.58393	0.729818		0.48619	-0.312158	0.0616934	0.154785	-0.694058	-0.330117	-0.112197	-0.0938789	-0.0234265	0.4237	0.0463836	0.160608	-0.333839	-0.154098
A_75_P01053505	chr2:000311406-000311465		-0.616061	-0.10407	-0.111182	-0.463156	-0.69181	-0.714158	-0.402307	-0.678215	-0.971058	-0.266117	-0.691197	-0.341879	-0.222426	-0.3523	-0.388616	-0.393392	-0.664839	-0.306098
A_75_P01053536	chr2:000311738-000311797		-0.165061	-0.17707	-0.100182	-0.606156	-0.39781	-0.354158	-0.0403066	-0.0262146	-0.0510575	0.065883	-0.0221969	-0.0758789	0.0115735	-0.3973	-0.217616	-0.354392	-0.322839	-0.156098
A_75_P01053560	chr2:000311980-000312028		-0.367061	0.19593	-0.278182	-0.498156	-0.19281	-0.497158	0.203693	-0.259215	-0.610058	-0.800117	-0.168197	-0.400879	-0.452426	-1.0483	-0.921616	-0.768392	-0.559839	-0.702098
A_75_P01053595	chr2:000312379-000312438		0.313939	0.61293	0.188818	0.194844	0.54519	0.691842	0.611693	-0.171215	-0.254058	-0.108117	0.148803	0.0141211	-0.373426	-0.2853	-0.138616	-0.334392	-0.368839	-0.218098
A_75_P01053611	chr2:000312549-000312604		0.356939	0.56493	0.0588183	0.381844	0.72519	0.794842	0.719693	0.391785	-0.0620575	0.072883	0.125803	0.0351211	-0.389426	-0.2363	-0.107616	-0.381392	-0.194839	-0.0500976
A_75_P01053644	chr2:000312858-000312913		0.0639392	0.46393	0.0108183	0.121844	0.23219	0.719842	0.551693	0.0737854	-0.280058	0.144883	0.00980312	-0.175879	-0.515426	-0.7113	-0.533616	-0.511392	-0.489839	-0.317098
A_75_P01053679	chr2:000313193-000313252		-0.198061	0.08493	-0.356182	-0.467156	-0.28181	0.438842	0.0306934	-0.0932146	-0.0980575	0.075883	-0.113197	-0.328879	-0.656426	-0.9523	-0.835616	-0.618392	-0.615839	-0.403098
A_75_P01053710	chr2:000313499-000313558		-0.357061	-0.15907	0.112818	0.0498435	-0.12181	0.319842	0.587693	0.159785	0.0679425	0.410883	0.362803	0.0901211	0.0895735	0.0747002	0.318384	0.604608	0.400161	0.449902
A_75_P01053733	chr2:000313717-000313776		-0.536061	-0.30707	-0.147182	-0.233156	-0.32881	-0.133158	0.368693	0.521785	-0.0380575	0.189883	-0.0721969	0.0961211	0.0985735	-0.0272998	0.00738365	0.631608	0.306161	0.739902
A_75_P01053764	chr2:000314069-000314123		-0.158061	-0.12707	-0.192182	-0.490156	-0.23481	-0.0261579	-0.0433066	0.502785	0.111942	-0.010117	-0.304197	-0.429879	-0.404426	-0.5423	-0.487616	-0.149392	-0.413839	0.198902
A_75_P01053791	chr2:000314347-000314406		-0.441061	-0.27607	-0.0571817	-0.266156	-0.31481	-0.122158	0.0846934	0.183785	-0.193058	0.052883	-0.189197	-0.197879	-0.0244265	0.0707002	-0.317616	-0.0163922	-0.187839	0.489902
A_75_P01053812	chr2:000314535-000314594		-0.515061	-0.23307	-0.0881817	-0.434156	-0.24881	-0.339158	0.0266934	-0.317215	-0.349058	0.151883	-0.0161969	-0.196879	-0.221426	-0.1603	-0.380616	-0.0113922	0.037161	0.469902
A_75_P01053831	chr2:000314736-000314795		-0.811061	-0.78707	-0.476182	-1.03516	-0.54881	-0.876158	-0.453307	-0.744215	-0.416058	-0.093117	-0.486197	-0.0878789	0.0275735	-0.1933	-0.457616	0.700608	0.315161	0.396902
A_75_P01053848	chr2:000314910-000314969		-0.559061	-0.93407	-0.882182	-1.48316	-0.90281	-1.06516	-0.948307	-1.15221	-0.140058	-0.022117	-0.786197	0.0501211	-0.0144265	-0.4613	-0.426616	0.669608	-0.057839	-0.0540976
A_75_P01053870	chr2:000315133-000315189		-0.579061	-0.43507	-0.679182	-1.04816	-0.61581	-0.672158	-0.499307	-0.415215	-0.399058	-0.028117	-0.550197	-0.254879	-0.0784265	-0.4223	-0.625616	0.141608	-0.473839	-0.510098
A_75_P01053903	chr2:000315434-000315493		0.168939	0.58693	0.410818	0.551844	0.19019	0.263842	0.550693	0.557785	0.0359425	-0.031117	0.149803	0.560121	0.0835735	-0.0382998	-0.187616	0.160608	0.020161	0.154902
A_75_P01053937	chr2:000315804-000315863		0.333939	0.76893	0.835818	0.355844	0.79419	0.517842	1.03869	0.347785	-0.0130575	0.106883	0.637803	0.738121	0.229574	0.0917002	0.513384	0.0406078	-0.199839	-0.189098
A_75_P01053971	chr2:000316112-000316171		0.183939	1.04593	0.422818	0.121844	0.0871905	0.485842	1.00169	0.364785	-0.152058	0.165883	0.439803	0.442121	0.0755735	-0.1123	0.0363836	-0.250392	-0.226839	-0.400098
A_75_P01054004	chr2:000316471-000316530		0.196939	0.72493	0.228818	0.286844	-0.0188095	0.366842	0.839693	0.603785	0.355942	0.556883	0.480803	0.420121	0.151574	0.2407	-0.0726163	0.176608	-0.011839	0.240902
A_75_P01054032	chr2:000316731-000316790		-0.532061	-0.76707	-0.613182	-0.824156	-0.75581	-0.896158	-0.734307	-0.500215	-0.0160575	0.245883	-0.401197	0.277121	0.103574	-0.1503	-0.260616	0.538608	0.074161	0.356902
A_75_P01054047	chr2:000316913-000316972		-0.959061	-1.10307	-0.806182	-1.15516	-1.13081	-1.03916	-0.998307	-0.817215	-0.247058	0.497883	-0.670197	-0.219879	-0.421426	-0.5843	-0.341616	0.168608	-0.102839	0.0529024
A_75_P01054077	chr2:000317197-000317256		-1.74506	-1.28907	-0.831182	-1.02516	-0.97581	-1.11616	-1.02831	-1.32521	-0.450058	-0.298117	-1.1372	-0.976879	-1.29443	-0.8913	-0.577616	-0.277392	-0.379839	0.256902
A_75_P01054098	chr2:000317419-000317478		-1.48106	-1.25407	-0.865182	-1.19216	-0.55081	-1.11716	-1.13431	-1.33721	-0.687058	-0.246117	-0.902197	-0.926879	-0.960426	-1.0373	-0.588616	-0.123392	-0.403839	0.168902
A_75_P01054116	chr2:000317581-000317640		-2.02306	-1.72807	-1.19618	-1.60616	-1.06081	-1.66916	-1.52331	-1.52521	-0.884058	-0.615117	-1.2592	-1.19388	-1.34743	-1.4953	-0.884616	-0.165392	-0.491839	0.119902
A_75_P01054132	chr2:000317764-000317823		-1.72506	-1.69407	-1.40418	-1.27816	-1.06281	-1.22716	-0.720307	-1.18021	-0.204058	-0.161117	-1.2432	-0.497879	-0.947426	-0.6933	-0.454616	0.144608	-0.010839	0.668902
A_75_P01054156	chr2:000317989-000318048		-1.45406	-1.56607	-1.03818	-1.02516	-1.51181	-1.40416	-0.861307	-0.976215	-0.320058	0.220883	-0.928197	-0.321879	-0.330426	-0.6893	-0.0406164	0.376608	-0.042839	0.545902
A_75_P01054174	chr2:000318181-000318240		-0.937061	-0.57107	-0.371182	-0.385156	-1.05181	-1.28316	-0.415307	-0.370215	-0.530058	0.322883	-0.426197	0.0191211	0.0685735	0.2407	0.0223837	0.421608	0.329161	0.395902
A_75_P01054213	chr2:000318579-000318638		-0.733061	0.08293	-0.0811817	-0.272156	-0.63181	-0.535158	-0.488307	-0.0362146	-0.401058	-0.080117	-0.506197	-0.104879	-0.0784265	-0.00229985	-0.374616	0.0436078	0.079161	-0.0060976
A_75_P01054232	chr2:000318764-000318823		-0.312061	-0.20307	0.0618183	-0.437156	-0.47881	-0.448158	-0.305307	-0.516215	-0.0480575	0.040883	-0.342197	-0.0618789	-0.191426	-0.2003	-0.334616	-0.0243922	0.178161	-0.192098
A_75_P01054250	chr2:000318950-000319008		-0.447061	-0.00606997	0.0428183	-0.347156	-0.26881	-0.401158	-0.296307	0.0337854	0.163942	-0.088117	-0.843197	-0.0808789	-0.166426	-0.1003	-0.438616	0.0806078	0.410161	-0.104098
A_75_P01054279	chr2:000319244-000319301		-0.898061	0.14093	0.121818	-0.423156	-0.35481	-0.550158	-0.149307	-0.214215	-0.393058	-0.110117	-0.359197	-0.262879	0.248574	0.0407002	-0.484616	0.437608	0.538161	0.216902
A_75_P01054306	chr2:000319519-000319578		-0.419061	0.26493	0.119818	-0.0141565	0.20919	-0.108158	0.175693	-0.129215	0.149942	0.304883	0.0758031	-0.220879	0.179574	0.1317	-0.0466164	0.270608	0.503161	0.329902
A_75_P01054329	chr2:000319755-000319814		-0.170061	0.33193	0.282818	0.0208435	-0.0448095	-0.295158	0.377693	0.383785	0.623942	0.268883	-0.154197	-0.280879	-0.0324265	0.0517002	-0.405616	0.0396078	0.263161	0.387902
A_75_P01054351	chr2:000319959-000320018		-0.397061	0.16893	0.0978183	-0.0841565	-0.10881	-0.168158	0.230693	0.0777854	0.271942	0.116883	-0.328197	-0.0478789	-0.303426	-0.1653	-0.699616	-0.0623922	-0.015839	0.421902
A_75_P01054368	chr2:000320126-000320184		0.191939	0.35493	0.238818	0.0488435	0.49719	0.0968421	0.420693	0.203785	0.458942	0.399883	0.257803	0.323121	0.146574	0.0547002	0.0493837	0.366608	0.404161	0.589902
A_75_P01054411	chr2:000320548-000320607		-0.340061	-0.30207	-0.199182	-0.315156	0.15419	-0.328158	-0.179307	-0.758215	-0.130058	-0.112117	-0.0361969	0.00012112	-0.0804265	-0.0512998	0.0963837	0.155608	0.151161	-0.126098
A_75_P01054439	chr2:000320843-000320900		-0.856061	-0.25707	-0.275182	-0.157156	-0.13781	-0.435158	-0.628307	-0.275215	-0.570058	-0.470117	-0.375197	-0.251879	-0.549426	-0.4643	-0.403616	-0.479392	-0.357839	-0.100098
A_75_P01054466	chr2:000321122-000321181		0.125939	-0.24307	0.0678183	0.0508435	0.14419	-0.391158	0.0346934	-0.0572146	-0.399058	0.099883	0.0898031	-0.0798789	0.251574	0.3057	0.249384	-0.000392242	0.023161	0.233902
A_75_P01054483	chr2:000321301-000321359		0.0729392	-0.17707	0.0188183	-0.378156	0.16919	-0.254158	-0.0933066	-0.547215	-0.316058	-0.029117	0.214803	0.00812112	0.241574	0.1047	0.192384	0.163608	-0.199839	-0.0700976
A_75_P01054514	chr2:000321602-000321661		0.517939	-0.04607	-0.371182	-0.182156	-0.0698095	-0.285158	-0.380307	-0.0252146	0.0729425	-0.263117	0.214803	-0.0558789	0.222574	-0.0692998	0.141384	-0.0573922	-0.560839	-0.0700976
A_75_P01054560	chr2:000322076-000322133		0.127939	-0.51807	-0.197182	0.402844	-0.26181	-0.242158	-0.0573066	0.0387854	-0.419058	0.370883	0.748803	0.212121	0.365574	0.6277	0.417384	0.335608	0.061161	0.294902
A_75_P01054576	chr2:000322251-000322310		0.686939	-0.14307	0.136818	0.238844	0.50519	0.486842	0.403693	-0.172215	0.533942	0.482883	1.0428	0.400121	0.555574	0.6787	0.949384	0.415608	0.227161	0.305902
A_75_P01054600	chr2:000322473-000322532		-0.0970608	-0.37807	-0.0231817	0.161844	-0.28381	0.150842	-0.0623066	-0.478215	-0.406058	0.110883	0.550803	0.209121	0.0775735	-0.0992998	0.0333837	-0.153392	-0.160839	-0.0070976
A_75_P01054619	chr2:000322659-000322716		0.330939	-0.14507	-0.345182	-0.0771565	0.19919	0.403842	-0.198307	-0.172215	0.256942	0.118883	0.513803	0.0781211	-0.0774265	-0.2503	0.300384	-0.224392	-0.382839	-0.0960976
A_75_P01054647	chr2:000322952-000323011		-0.134061	-0.20807	-0.461182	-0.0221565	-0.30081	0.200842	-0.201307	0.293785	-0.0640575	-0.052117	0.140803	0.0391211	0.221574	0.4477	-0.125616	-0.311392	-0.227839	0.0869024
[truncated: 39,896 more rows]
