# Supplementary material for: RNA polymerase mapping during stress responses reveals widespread nonproductive transcription in yeast
Source: Genome Biol. 2010 Jul 16;11(7):R75. doi: 10.1186/gb-2010-11-7-r75 (PMC2926786; doi:10.1186/gb-2010-11-7-r75)
Supplement: Additional file 2 — Table S2. Granularized data. Probes were grouped as described in [16], and data were averaged for varying annotations (that is, YAL001W-5CDS indicates probes falling within 500 bp of YAL001W's ATG) as indicated. [file gb-2010-11-7-r75-S2.XLS]

## Sheet: Agilent_wtandrpb_round2_granbyt
NAME	WT_HS_t=0	WT_HS_t=15	WT_HS_t=30	WT_HS_t=60	WT_HS_t=120	rpb1-1_HS_t=0	rpb1-1_HS_t=15	rpb1-1_HS_t=30	rpb1-1_HS_t=60	rpb1-1_HS_t=120	rpb1-1_Diamide_t=0	rpb1-1_Diamide_t=15	rpb1-1_Diamide_t=30	rpb1-1_Diamide_t=60	rpb1-1_Diamide_t=120	rpb1-1_HS_t=25_Diamide_t=15	rpb1-1_HS_t=40_Diamide_t=30	rpb1-1_HS_t=70_Diamide_t=60
strain	wt	wt	wt	wt	wt	rpb1-1	rpb1-1	rpb1-1	rpb1-1	rpb1-1	rpb1-1	rpb1-1	rpb1-1	rpb1-1	rpb1-1	rpb1-1	rpb1-1	rpb1-1
time_HS	0	15	30	60	120	0	15	30	60	120	0	0	0	0	0	25	40	70
time_diamide	0	0	0	0	0	0	0	0	0	0	0	15	30	60	120	15	30	60
YAL001C_3-CDS	-0.301061	0.0322634	0.0141516	-0.27149	-0.191143	-0.339825	0.0130267	0.00878537	0.0449425	0.000883028	-0.00419688	-0.205879	-0.241426	-0.4123	-0.17895	0.0382744	-0.265506	-0.0724309
YAL002W_3-CDS	-0.322561	-0.29507	0.133318	-0.0926565	-0.21481	-0.555658	-0.290307	-0.231715	-0.0230575	0.100883	-0.0961969	0.133121	0.113074	0.1787	0.168384	0.398608	0.311161	0.475902
YAL003W_3-CDS	2.76994	2.65193	2.09882	1.75084	1.91119	2.59684	2.55169	2.46979	1.38094	0.376883	3.1108	2.56212	2.24357	2.0047	2.11638	1.95461	1.43716	0.358902
YAL005C_3-CDS	0.392939	2.89093	2.29582	1.78184	0.80819	1.21184	3.27369	3.34979	2.37894	1.15888	1.5358	2.82012	2.50257	2.2177	1.96438	2.92061	3.32916	1.8609
YAL007C_3-CDS	0.0934392	0.44393	0.196318	0.120844	0.11019	-0.110658	-0.130307	-0.208215	-0.0695575	0.119883	-0.139197	0.0626211	0.385574	0.3067	0.411884	0.232608	0.234661	-0.438598
YAL008W_3-CDS	0.102439	0.43243	0.207818	0.179344	0.24619	-0.205158	-0.0703066	0.190785	0.154942	-0.224117	-0.547197	-0.258879	-0.225926	-0.4748	0.0688837	-0.0318922	-0.255839	-0.288098
YAL009W_3-CDS	-0.253561	-0.11307	-0.226182	-0.157656	0.0801905	-0.534158	-0.339307	-0.643215	-0.138558	-0.102617	-0.830697	-0.840379	-0.609426	-0.7063	-0.375116	-0.570392	-0.717339	-0.298098
YAL010C_3-CDS	-0.551561	-0.62407	-0.166682	-0.268156	-0.39231	-0.388158	-0.189807	-0.442715	-0.144558	0.176883	-0.468197	-0.208879	-0.243926	-0.4008	-0.229116	0.145108	0.223661	0.117402
YAL011W_3-CDS	-0.140561	-0.23757	-0.194182	-0.282156	-0.15581	-0.0126579	-0.256807	-0.316215	-0.210058	0.071883	-0.145197	-0.255879	-0.408926	-0.4353	-0.360616	-0.319892	-0.228339	0.290402
YAL012W_3-CDS	1.35644	1.18593	1.10132	1.19684	0.75019	1.37984	1.38469	1.74529	0.599442	-0.026617	1.4138	1.61762	1.18307	1.6177	1.91388	0.831608	1.28416	0.385402
YAL013W_3-CDS	-0.128061	0.663263	0.444818	0.51751	0.543857	0.729509	0.57936	0.000785367	-0.337391	-0.387117	0.402136	0.594454	0.401907	0.9497	1.55605	-0.258059	0.0404943	-0.923431
YAL014C_3-CDS	-0.107561	0.18193	0.253818	-0.0441565	0.0386905	-0.136158	0.136693	0.0522854	-0.127558	-0.478617	0.109803	0.261121	0.514574	0.6157	0.966384	0.338608	0.190161	-0.150598
YAL015C_3-CDS	-0.294561	0.14843	-0.129182	0.0633435	-0.0558095	0.128842	-0.133807	0.268785	-0.138558	0.342383	-0.635697	-0.519379	-0.195426	-0.0897998	-0.439616	-0.433892	-0.113339	-0.266098
YAL016C-B_3-CDS	-0.988061	-0.65807	-0.223182	-0.585156	-0.75881	-1.04716	-0.269307	-0.186215	-0.0740575	-0.299117	-0.622197	0.222121	0.165574	0.1287	-0.0176163	0.760608	0.650161	0.312902
YAL016W_3-CDS	0.253939	0.49293	0.361818	0.216844	0.15319	0.409842	0.664693	0.526785	0.0899425	0.083883	0.352803	0.301121	0.456574	0.2077	0.187384	0.473608	0.620161	0.212902
YAL017W_3-CDS	-1.00006	-0.0857366	0.212818	-0.10549	-0.415476	-0.423158	0.0970267	0.093452	0.00727581	-0.14245	-0.379864	-0.186546	-0.25676	-0.2243	-0.430283	0.137608	0.191161	0.259902
YAL018C_3-CDS	-1.27106	-1.76807	-1.16468	-1.55816	-1.51731	-1.21966	-1.10381	-1.20771	-0.292058	-0.154617	-1.1332	-1.01988	-0.934426	-1.2563	-0.878116	-0.196392	-0.098839	0.394902
YAL019W_3-CDS	-0.769727	-1.41274	-0.875182	-1.04416	-0.857476	-0.782491	-1.02431	-0.890548	-0.320058	0.33755	-0.48453	-0.319546	-0.37276	-0.451633	-0.479283	0.109274	-0.074839	0.304569
YAL020C_3-CDS	-0.241061	0.01343	-0.0676817	-0.0381565	-0.00830952	-0.316158	-0.272807	-0.325215	-0.953058	-1.10112	-0.376697	-0.315879	-0.526926	-0.3293	-0.791116	-0.747392	-0.729839	-1.2026
YAL021C_3-CDS	-0.0910608	0.375263	0.483152	0.378177	0.443857	0.151509	0.19736	0.210452	-0.247724	-0.0444503	-0.307197	-0.344879	-0.109426	-0.256633	-0.359616	-0.535726	-0.036839	-0.198431
YAL022C_3-CDS	-0.304561	0.05893	-0.222182	-0.280656	-0.13931	0.000842124	-0.418307	-0.513715	-0.787058	-0.318617	-0.466197	-0.475379	-0.610426	-0.5893	-0.535116	-0.555392	-0.350839	-0.870098
YAL023C_3-CDS	0.466439	0.66093	0.466818	0.589844	0.49169	0.172842	0.382693	0.162785	-0.320558	0.083883	0.374803	0.493621	0.380074	0.6047	0.817384	0.413108	0.340661	0.191402
YAL024C_3-CDS	-0.633394	-0.532737	-0.0188484	-0.0681565	0.0421905	-0.474158	-0.283307	-0.120881	-0.0913909	0.234216	-0.363197	-0.289879	-0.289093	-0.216633	-0.149616	0.00460776	-0.00550571	0.417569
YAL025C_3-CDS	0.914939	-0.52407	-1.14918	-0.464156	-0.0978095	0.584842	-0.832307	-0.389215	-0.265058	-0.352117	0.545803	-0.817879	-1.28843	-1.1623	-0.642616	-1.30339	-1.09384	-0.799098
YAL026C_3-CDS	-0.386061	-0.38657	0.00381826	-0.134656	-0.11831	-0.105158	-0.259307	-0.218715	-0.126558	0.140383	-0.158697	-0.524879	-0.308926	-0.00379985	-0.227116	-0.132892	0.083161	0.110902
YAL027W_3-CDS	-0.742061	-0.37907	-0.0471817	-0.178656	-0.63131	-0.579158	-0.365807	-0.499715	-0.196058	-0.198117	-0.396197	-0.460879	-0.326926	-0.2468	-0.360616	-0.150392	-0.368839	0.200402
YAL028W_3-CDS	-0.774561	-0.39007	0.0233183	-0.452156	-0.55181	-0.696658	-0.317807	-0.663215	-0.429058	-0.049117	-0.705197	-0.525379	-0.0704265	-0.3738	-0.487616	0.0836078	-0.196839	-0.367098
YAL029C_3-CDS	-0.0363941	-0.04207	0.139152	-0.163156	-0.228143	-0.223825	-0.15564	-0.175881	0.311276	0.278883	0.0954698	0.0724545	0.0652402	0.0247002	-0.0736163	0.177941	0.159494	0.113902
YAL030W_3-CDS	0.251939	-0.42207	-0.128182	-0.737156	-0.43681	-1.07516	-0.264307	-1.11021	-0.191058	-0.225117	0.313803	0.00412112	0.378574	0.1137	0.484384	0.341608	-0.055839	-0.150098
YAL031C_3-CDS	-0.502394	-0.03807	0.170485	-0.0411565	-0.312143	-0.136491	0.0886934	-0.159881	0.0552758	0.00854969	-0.385864	-0.260546	-0.43276	-0.654633	-0.485616	-0.0590589	0.0544943	0.215902
YAL032C_3-CDS	-0.324061	-0.12207	-0.469182	-0.315156	-0.23781	-0.301658	-0.107307	-0.113715	-0.430058	-0.425117	-0.434697	-0.0673789	-0.107426	-0.2168	-0.214616	-0.148392	-0.167839	-0.116598
YAL033W_3-CDS	0.0499392	-0.45607	-0.225182	-0.836156	-0.47981	-0.720158	-0.413307	-0.553215	-0.635058	-0.669117	-0.378197	-0.0988789	0.0285735	-0.3873	-0.282616	0.114608	-0.599839	-0.237098
YAL034C_3-CDS	-0.110394	0.56793	0.597485	0.43651	0.24619	0.217842	0.478693	0.218785	-0.170058	0.0422164	-0.105197	-0.155879	0.0615735	-0.1693	-0.110283	0.118608	0.705828	0.227236
YAL034W-A_3-CDS	0.289439	0.59093	0.626318	0.471344	0.45469	0.334842	0.393693	0.0962854	0.0609425	0.108883	-0.0991969	-0.114879	-0.175426	-0.3903	-0.306116	-0.0983922	0.192661	-0.0170976
YAL035W_3-CDS	0.865606	0.560597	0.383818	0.641844	0.640524	0.960509	0.657027	0.891452	0.586942	0.40955	0.901136	0.550788	0.77124	0.953367	0.455384	0.190941	0.365828	0.177902
YAL036C_3-CDS	0.859439	-0.31557	-0.359182	0.151344	0.19219	0.259342	-0.508807	-0.813215	-0.430558	-0.333117	0.158303	-0.263879	-0.666926	-0.4433	-0.144616	-0.534392	-0.744339	-0.366098
YAL037C-A_3-CDS	2.02794	1.20193	0.980818	0.587844	0.45319	0.659842	0.998693	1.77579	1.42494	1.09088	1.6478	1.69312	2.02657	2.1737	1.79338	1.53961	0.637161	0.964902
YAL037W_3-CDS	0.232439	-0.50457	-0.458182	0.00384351	0.12419	0.0438421	-0.448307	-0.377715	-0.205058	0.271883	-0.0496969	-0.702879	-0.645426	-0.3363	-0.220116	-0.594892	-0.489339	-0.109598
YAL038W_3-CDS	2.92244	2.51193	1.45732	1.42584	1.45569	2.09234	2.32219	2.31279	1.88644	0.869883	2.6233	1.97412	1.58807	1.7637	1.89688	0.509108	0.371161	0.168902
YAL039C_3-CDS	0.603439	0.56343	0.00881826	-0.0561565	0.0566905	0.351342	0.127193	-0.678215	-1.01806	-0.872617	0.350803	0.450621	0.0960735	-0.1603	-0.0451163	-0.504892	-0.967339	-1.3376
YAL040C_3-CDS	0.497439	0.50393	-0.0651817	-0.0226565	-0.19931	0.560842	0.703693	1.32929	0.879942	0.359883	0.570303	0.780121	0.721074	0.3987	0.199384	0.384608	0.481661	0.446402
YAL041W_3-CDS	0.756439	0.88693	0.641818	0.277844	0.30519	0.942842	0.902693	0.915285	0.926942	0.741883	0.690803	0.709621	0.674074	0.4882	0.694384	0.646608	0.707161	0.396902
YAL042W_3-CDS	0.542439	0.63443	-0.119682	0.169844	0.30669	0.382842	0.295193	0.315285	0.121942	-0.363617	0.193803	0.468621	0.561074	0.6322	0.316884	0.0761078	0.018661	-0.342098
YAL043C_3-CDS	0.338939	0.42093	0.589818	0.738844	0.57019	0.698842	0.477693	0.123785	0.177942	-0.053117	0.473803	0.0321211	0.0405735	0.3637	0.103384	-0.196392	0.133161	0.159902
YAL044C_3-CDS	0.324939	0.19393	0.544818	0.622844	0.60619	-0.333158	-0.226307	-0.527215	-0.331058	-0.211117	0.121803	-0.215879	0.0635735	0.2137	0.600384	0.0986078	-0.027839	-0.418098
YAL044W-A_3-CDS	-0.556561	-0.29257	-0.0416817	-0.245156	-0.41681	-1.05516	-0.749807	-0.816215	-0.511558	-0.525617	-0.515197	-0.439379	-0.0414265	-0.1468	-0.158116	0.0416078	-0.353339	-0.685098
YAL046C_3-CDS	-0.289061	-0.63007	-0.884182	-0.111156	-0.18281	-0.378158	-0.443307	-0.567215	-0.634058	-0.505117	-0.545197	-0.630879	-0.792426	-0.7573	-0.444616	-0.713392	-0.894839	-0.921098
YAL047C_3-CDS	-1.04806	-1.22957	-0.669682	-0.528156	-0.92481	-0.720158	-0.905307	-0.474715	-0.0905575	0.107383	-0.878697	-0.790879	-0.803926	-0.5773	-0.773616	-0.229892	-0.373339	0.349402
YAL048C_3-CDS	-0.882561	-0.50557	-0.399182	-0.245156	0.0311905	-0.0356579	-0.0403066	-0.441215	-0.515558	-0.089117	-0.346197	-0.551379	-0.530426	-0.5078	-0.440116	-0.248392	-0.021839	0.132402
YAL049C_3-CDS	-0.958061	-0.68507	-0.821182	-0.891156	-1.12681	-0.640158	-0.643307	-0.328215	-0.838058	-0.346117	-0.722197	-0.346879	-0.108426	-0.6963	-0.474616	-0.394392	-0.077839	-0.0710976
YAL051W_3-CDS	-0.627394	-0.715403	-0.703848	-0.912156	-0.756476	-0.824825	-0.911973	-0.441215	-0.232724	0.148883	-0.495864	-0.572879	-0.427093	-0.2293	-0.168616	0.237941	0.130828	-0.0750976
YAL053W_3-CDS	-0.762061	-0.420737	-0.375182	-0.14849	-0.568476	-0.0268245	-0.500973	-0.240215	-0.534058	-0.38945	-0.52653	-0.458546	-0.723426	-0.658633	-0.403616	-0.335059	-0.312172	-0.365764
YAL054C_3-CDS	-0.487811	-0.34907	-0.197932	-0.0866565	0.0129405	-0.497908	-0.549557	-0.638215	-0.599808	-0.341867	-0.480447	-0.509129	-0.604926	-0.32305	-0.648866	-0.407892	0.707911	0.136152
YAL055W_3-CDS	-1.05156	-0.74757	-0.947682	-1.02866	-0.97531	-1.09666	-1.17531	-0.885215	-0.910558	-0.388117	-1.1897	-0.705879	-0.746926	-1.0098	-0.785116	-0.406892	-0.274839	-0.717098
YAL056W_3-CDS	-0.340061	-0.06107	-0.0221817		-0.70781	-0.286158	-0.122307	0.198785	-0.0500575	-0.091117	-0.691197	-0.300879	-0.175426	-0.2713	-0.301616	-0.153392	-0.193839	0.253902
YAL058W_3-CDS	-0.830061	-0.495737	-0.600182	-0.482823	-0.314476	-0.232158	-0.439307	-0.318881	-0.419391	-0.33845	-0.676864	-0.870879	-0.962093	-0.864967	-0.604283	-0.571726	-0.417839	-0.341431
YAL059W_3-CDS	0.468939	-1.00707	-0.819182	-0.659156	0.00819047	-0.415158	-0.602307	-1.04721	-0.850058	-0.419117	-0.409197	-0.535879	-0.703426	-0.8173	-0.240616	-0.148392	-0.360839	-0.432098
YAL060W_3-CDS	0.814273	0.625597	0.602152	0.53151	0.564524	0.674842	0.45236	0.609785	0.0986091	-0.097117	0.415803	0.392121	0.228907	-0.271967	-0.31095	0.409941	0.442161	0.0269024
YAL061W_3-CDS	0.243439	0.99443	0.558818	0.405844	0.21119	-0.101158	0.682693	0.697785	-0.265058	-0.335617	-0.0361969	-0.145879	0.215574	-0.3833	-0.317616	0.226608	0.141161	-0.131098
YAL062W_3-CDS	0.249439	0.93393	0.512818	0.761344	0.70169	0.313842	-0.140307	-0.185215	-0.415058	-0.517117	-0.106697	0.00912112	-0.00492649	-0.3178	-0.389616	-0.329392	-0.499839	-0.594598
YAL064C-A_3-CDS	-0.722061	-0.07007	0.341818	0.615844	0.33519	-0.00515788	0.258693	0.0107854	0.0879425	0.057883	-0.350197	-0.406879	-0.382426	-0.0672998	-0.242616	-0.368392	0.348161	0.314902
YAL064W-B_3-CDS	-0.182061	0.20793	0.162818	0.439844	0.15619	0.203842	0.0506934	-0.00621463	0.0109425	0.079883	-0.122197	-0.569879	-0.757426	-0.5933	-0.369616	-0.548392	-0.059839	0.0769024
YAL067C_3-CDS	-2.27806	-1.93907	-1.37718	-1.78716	-1.65781	-1.39016	-1.78531	-1.79121	-0.322058	-0.065117	-1.9742	-1.31288	-1.29243	-1.3893	-0.833616	-0.685392	-0.600839	0.164902
YAR002C-A_3-CDS	0.562939	0.56393	0.0668183	-0.115156	-0.0408095	0.313842	-0.106307	0.168785	0.174942	-0.259117	0.138803	-0.127879	-0.234426	-0.2863	0.259384	-0.331392	-0.620839	-0.744098
YAR002W_3-CDS	0.381439	0.50543	0.508318	0.314844	0.21869	0.714842	0.548193	0.441785	0.0134425	0.235883	0.460303	0.298121	0.363574	0.3337	0.167884	0.109608	0.141161	0.158402
YAR003W_3-CDS	-0.296394	0.12193	0.116485	0.116177	-0.12581	0.0361755	-0.09464	0.183785	-0.194391	-0.21345	-0.13653	-0.315546	-0.340093	-0.259633	-0.34595	-0.476392	-0.385839	-0.277431
YAR007C_3-CDS	0.0404392	-0.06107	0.152318	0.155844	-0.0428095	-0.119658	0.257193	0.241785	0.0359425	-0.070117	0.0758031	0.0206211	0.407574	0.2477	0.247384	0.333108	0.305661	0.184402
YAR008W_3-CDS	-0.591061	-0.51907	-0.803182	-0.0221565	-0.35981	-0.343158	-0.925307	-0.448215	-0.719058	-0.357117	-0.627197	-1.02588	-0.867426	-0.8213	-1.05762	-0.809392	-0.418839	-0.224098
YAR014C_3-CDS	-0.134727	-0.21107	-0.101848	0.0125102	0.110524	0.0731755	-0.219973	-0.093548	-0.106391	-0.0604503	-0.0615302	-0.236879	-0.167093	-0.0842998	-0.171616	-0.386059	-0.208506	0.0782357
YAR015W_3-CDS	0.155939	-0.43357	-0.318182	-0.228656	-0.20231	0.468342	0.00069336	-0.479215	-0.163058	-0.320617	0.759303	-0.183879	-0.283426	-0.0827998	0.171884	-0.111392	-0.417339	-0.0310976
YAR018C_3-CDS	-0.0400608	-0.56057	-0.437682	-0.402156	-0.59231	0.238342	-0.235807	-0.205715	-0.251058	-0.102617	0.438803	-0.284379	-0.390426	-0.1033	-0.0486164	-0.318892	-0.201339	-0.110598
YAR019C_3-CDS	-0.750061	-0.76207	-0.495182	-0.596156	-0.48281	-0.700158	-0.509307	-0.853215	-0.298058	-0.115117	-0.528197	-0.483879	-0.290426	-0.5133	0.282384	-0.215392	-0.102839	0.397902
YAR023C_3-CDS	-0.556061	-0.43207	-0.146182	-0.273156	-0.0918095	-0.462158	-0.686307	-0.532215	-0.327058	-0.195117	-0.449197	-0.255879	-0.490426	-0.3303	-0.0126164	-0.176392	0.036161	-0.350098
YAR027W_3-CDS	-0.395561	-0.22857	0.0428183	-0.370156	-0.0173095	-0.705658	-0.00130664	-0.435715	-0.126058	-0.205617	-0.0381969	-0.112879	-0.0594265	-0.0282998	-0.0391164	0.422108	0.083661	0.0829024
YAR028W_3-CDS	-0.519061	-0.64157	-0.174682	-0.221156	0.0551905	-0.802658	-0.949807	-0.251215	-0.482058	-0.298117	-0.396697	-1.13188	-1.05843	-0.6068	-0.531116	-0.257392	-0.414839	0.376902
YAR029W_3-CDS	-0.691061	-0.65307	-0.136182	0.236844	0.11519	-0.793158	-0.679307	-0.385215	-0.0600575	0.093883	-1.2852	-1.13088	-1.08743	-0.5293	-0.641616	-0.430392	-0.140839	0.270902
YAR031W_3-CDS	-0.978561	-0.96907	-0.647682	-0.689156	-0.69781	-1.50516	-1.37331	-1.38371	-0.878058	-0.024617	-1.4662	-1.04088	-0.961426	-0.8513	-0.611616	-0.488892	-0.605339	-0.162598
YAR035C-A_3-CDS	-1.01206	-1.35007	-1.28618	-1.49716	-1.52581	-1.35216	-1.32231	-1.17021	-0.994058	-0.857117	-1.3842	-1.00788	-1.02943	-1.1703	-0.959616	-0.598392	-0.977839	-0.829098
YAR035W_3-CDS	-1.92606	-1.92457	-1.43818	-1.18916	-1.42581	-1.51616	-1.44981	-1.53521	-0.947558	-1.01862	-1.8592	-1.29738	-1.53293	-1.3288	-1.55362	-0.541892	-1.03134	-0.613098
YAR042W_3-CDS	-0.218061	0.10693	0.0788183	0.14051	-0.00780953	-0.0451579	0.10436	0.0557854	0.0812758	0.37155	-0.288197	-0.344546	-0.240426	-0.145967	-0.550616	-0.0293922	-0.0321724	0.400902
YAR050W_3-CDS	-0.287061	0.07493	0.257818	0.497844	0.82019	-0.177158	0.357693	-0.143215	-0.284058	0.268883	0.00280312	-0.326879	-0.549426	-0.2973	-0.203616	-0.375392	0.123161	0.390902
YAR075W_3-CDS	-0.286061	-0.88307	-0.688182	-0.860156	-0.67781	-0.634158	-0.986307	-0.936215	-0.0860575	0.105883	-0.404197	-0.377879	-0.452426	-0.2843	0.270384	0.0846078	-0.015839	0.108902
YBL001C_3-CDS	2.15194	2.01193	1.14982	1.49284	1.08519	1.41284	1.86169	1.87679	0.864942	-0.114117	1.3528	1.36812	1.49257	1.2927	0.765384	0.423608	0.298161	-0.305098
YBL002W_3-CDS	2.32594	2.37293	1.27282	1.65084	1.30419	2.07684	2.21769	2.50679	1.43994	0.294883	2.0788	2.16112	2.04257	1.5627	1.01338	0.958608	0.778161	-0.205098
YBL004W_3-CDS	0.858439	0.07293	-0.238682	-0.0961565	0.33419	0.743342	0.0466934	-0.0572146	-0.0565575	0.00538303	0.727803	0.0686211	0.0110735	-0.1228	-0.277616	-0.225892	-0.496839	-0.304598
YBL005W_3-CDS	1.07127	0.660263	0.752152	0.80551	0.762524	-0.701825	-0.451973	-0.209215	-0.0460575	0.238216	-0.615864	-0.643546	-0.34976	-0.253967	-0.34195	0.0776078	-0.0131724	0.273569
YBL006C_3-CDS	0.704939	0.84093	0.504818	0.472844	0.0861905	0.0408421	0.219693	0.376785	-0.495058	-0.860117	0.147803	0.241121	0.0885735	0.0667002	-0.0276164	-0.361392	-0.425839	-1.0211
YBL007C_3-CDS	-0.0565608	0.38043	0.452818	0.453344	-0.00430952	0.0948421	0.267693	0.414285	0.113942	0.130383	-0.0341969	0.228621	0.176574	0.0727002	-0.218616	0.0646078	0.178161	0.708902
YBL008W_3-CDS	-1.03056	-0.92107	-0.640682	-0.548156	-0.86131	-0.540658	-0.620307	-0.874215	-0.620058	-0.020617	-0.677697	-0.810379	-0.739926	-0.3918	-0.409616	-0.326892	-0.281839	-0.108598
YBL009W_3-CDS	0.0436059	-0.426737	-0.356848	-0.533156	0.0928571	-0.359158	-0.476307	-0.132548	0.0529425	0.0462164	-0.36653	-0.278546	-0.44276	-0.0232998	-0.26695	0.0866078	-0.119172	0.382569
YBL010C_3-CDS	-0.242061	0.04093	-0.462182	-0.0371565	-0.15881	-0.0611579	-0.0653066	-0.168215	-0.398058	-0.296117	-0.703197	-0.768879	-0.774426	-0.4333	-0.676616	-0.773392	-0.693839	-0.506098
YBL011W_3-CDS	0.0549392	0.47793	0.321818	0.531844	0.29319	-0.0101579	0.150693	-0.0102146	0.220942	0.053883	0.319803	0.164121	0.288574	0.1987	-0.0586163	0.0546078	-0.146839	0.0179024
YBL013W_3-CDS	-1.02106	-0.71707	-0.895182	-1.15516	-1.52081	-0.976158	-1.10331	-1.02321	-1.53606	-1.18312	-1.4192	-1.42188	-1.32743	-1.0823	-1.40562	-1.07639	-0.948839	-1.3231
YBL014C_3-CDS	-0.416561	-0.74707	-0.641182	-0.312656	0.0401905	-0.0136579	-0.739807	-0.558715	-0.236558	-0.125117	-0.168697	-0.853879	-0.790926	-0.5383	-0.496116	-0.549392	-0.333339	0.242402
YBL015W_3-CDS	-1.50539	-0.92207	-0.707848	-0.41749	-0.598476	-0.744491	-0.593973	-0.844548	-0.737724	-0.57645	-1.0992	-0.714879	-1.18776	-0.9543	-1.37095	-0.518392	-0.241172	-0.353431
YBL016W_3-CDS	0.148439	-0.10907	-0.255682	0.0948435	-0.49181	0.140342	-0.163807	-0.277215	-0.516558	-0.408617	0.247303	-0.0658789	-0.110926	-0.1243	-0.0231164	-0.747892	-0.859839	-0.703598
YBL017C_3-CDS	0.0279392	0.45593	0.0373183	0.242844	0.22419	0.237342	0.0666934	0.462285	0.280442	0.303383	0.237303	0.00112112	0.0990735	0.2507	-0.168616	0.0696078	0.081661	-0.0070976
YBL018C_3-CDS	-0.216061	-0.84107	-0.457182	-0.597156	-0.37481	-0.543158	-0.751307	-0.964215	-0.171058	-0.146117	-0.218197	-0.195879	-0.0254265	-0.0942998	0.141384	-0.0393922	-0.099839	-0.0160976
YBL019W_3-CDS	-0.163561	-0.78757	-0.343182	-0.415156	-0.28931	-0.420158	-0.885807	-0.753215	-0.164558	0.177883	-0.255697	-0.288879	-0.213426	-0.0927998	0.105384	0.0736078	-0.041839	0.206902
YBL021C_3-CDS	-0.144061	0.11193	-0.198182	0.387844	0.0741905	-0.117158	-0.0803066	0.120785	-0.535058	-0.349117	-0.201197	-0.260879	-0.185426	0.1787	0.304384	-0.782392	-0.636839	-0.342098
YBL022C_3-CDS	0.0529392	0.39843	0.540318	0.512844	0.32469	0.209342	0.674693	0.835285	0.745442	0.265383	0.183803	0.552621	1.03757	1.2567	1.03438	0.712608	0.719661	0.927402
YBL023C_3-CDS	-0.232061	-0.41907	-0.674182	-0.242656	-0.46931	-0.392158	-0.289807	-0.550215	-0.651558	-0.202117	-0.592197	-0.610379	-0.730426	-0.6513	-0.896116	-0.778392	-0.505339	-0.235598
YBL024W_3-CDS	0.417939	0.31993	0.340818	0.948844	0.62719	0.552842	0.460693	0.822785	0.322942	0.478883	0.635803	0.264121	0.221574	0.4357	0.186384	0.240608	0.176161	0.981902
YBL025W_3-CDS	-0.0310608	0.18193	-0.232182	-0.271156	-0.0968095	-0.0391579	0.453693	0.257785	-0.416058	-0.343117	-0.172197	-0.259879	-0.359426	-0.5003	-0.678616	-0.641392	-0.791839	-0.890098
YBL027W_3-CDS	2.90594	2.34293	1.81082	2.14984	2.13319	2.41684	2.15269	2.30079	1.18794	0.421883	2.4998	1.89012	1.73157	1.5747	1.56538	0.581608	0.077161	0.439902
YBL028C_3-CDS	1.33994	-0.29007	-0.649182	-0.286156	0.43519	0.356842	-0.206307	-0.808215	0.0169425	-0.084117	0.704803	0.0811211	-0.352426	-0.3813	0.223384	-0.276392	-0.442839	-0.0600976
YBL029W_3-CDS	0.826939	-0.39607	-0.467182	-0.134156	0.16919	0.289842	0.369693	-0.0872146	-0.219058	-0.265117	0.242803	-0.00387888	-0.386426	-0.0932998	-0.149616	-0.357392	-0.499839	0.163902
YBL030C_3-CDS	1.42561	1.99693	1.08515	1.15551	1.03519	1.78851	2.22203	1.98012	1.28561	0.483883	1.4278	1.69812	1.07991	0.838033	0.17605	0.858274	0.730494	0.0815691
YBL031W_3-CDS	0.850939	1.29193	0.567818	0.457844	0.58019	0.866842	1.19769	1.17279	0.364942	0.337883	0.698803	1.06512	0.567574	0.3457	0.0743836	0.649608	0.278161	0.165902
YBL032W_3-CDS	0.631439	0.56743	0.374318	0.106844	0.27619	0.370842	0.0926934	-0.130215	-0.137558	0.00388303	0.167303	0.0151211	-0.0584265	-0.1018	-0.118616	-0.238392	-0.221339	-0.284598
YBL033C_3-CDS	0.367939	0.86893	0.660818	0.670844	0.65019	0.651842	0.925693	0.214785	-0.373058	-0.309117	0.737803	1.00412	1.00657	1.0507	0.603384	0.205608	0.066161	-0.547098
YBL034C_3-CDS	-0.290061	-0.16957	-0.411182	-0.246156	-0.0813095	-0.459658	-0.322807	0.0697854	-0.185058	0.206883	-0.325697	-0.270879	-0.353426	-0.3768	-0.208116	0.181108	-0.167339	0.489902
YBL035C_3-CDS	0.659439	0.55793	0.347318	0.478344	0.52619	0.484842	0.358193	-0.000214633	-0.0220575	0.047883	0.247303	-0.0243789	0.0465735	-0.1663	-0.0196164	-0.205392	-0.192339	-0.262598
YBL036C_3-CDS	0.253439	-0.00456997	-0.0791817	-0.116156	0.13369	-0.0951579	0.0296934	-0.156715	0.310442	-0.000116972	-0.0446969	0.100121	0.0390735	0.1007	0.180884	0.0301078	-0.065339	0.148902
YBL037W_3-CDS	-0.322561	-0.27657	-0.0716817	-0.120656	-0.12981	-0.151658	-0.224807	-0.408215	-0.235558	0.349383	-0.318697	-0.395879	-0.298926	-0.1073	-0.271616	0.0791078	0.024661	0.574402
YBL038W_3-CDS	0.647939	0.46193	0.682818	0.300844	0.41619	0.485842	0.670693	0.485785	0.106942	-0.014117	0.651803	0.653121	0.790574	0.4947	0.559384	0.178608	0.541161	0.0299024
YBL039C_3-CDS	0.614439	-1.27757	-0.933682	-0.529656	-0.0983095	0.523842	-0.733807	-0.867215	-0.0200575	-0.103617	0.524803	-0.298879	-0.662926	-0.6448	-0.0731163	-0.400392	-0.343839	0.0234024
YBL040C_3-CDS	0.875439	1.02043	0.804818	0.867844	0.66769	0.992842	0.953193	0.640785	0.498442	0.313383	0.908803	1.07662	1.10707	1.1957	1.05188	0.444608	0.674661	0.0149024
YBL041W_3-CDS	1.87194	1.84393	1.30782	1.49084	1.68719	1.92384	1.81569	1.89379	1.59294	0.442883	1.7868	1.67912	1.94857	1.7887	2.03238	1.08261	1.14216	0.0439024
YBL042C_3-CDS	0.0319392	-0.91207	-1.01518	-0.312656	-0.21681	0.108342	-0.538307	-0.0212146	0.179942	0.046883	0.560303	0.00412112	-0.185926	-0.7083	-0.615116	-0.372392	-0.538339	-0.107098
YBL043W_3-CDS	-1.22556	-1.16457	-1.27618	-1.01866	-0.51531	-0.897158	-0.760807	-1.13021	-0.259558	0.087383	-0.535697	-0.643379	-1.26643	-0.7178	-0.894116	-0.825392	-0.702839	-0.668598
YBL045C_3-CDS	0.0522725	0.492263	0.102485	-0.0204898	0.140524	0.117842	0.713693	0.385119	0.0742758	0.16855	0.231136	0.742788	0.0969068	-0.390967	-0.603283	0.109608	0.075161	0.0199024
YBL046W_3-CDS	0.0464392	0.17193	-0.160682	-0.102656	-0.0478095	-0.0796579	0.179193	0.467285	0.413442	-0.027617	-0.331197	-0.0528789	-0.403426	-0.2628	-0.726116	-0.407892	-0.289839	0.142402
YBL047C_3-CDS	0.0232725	0.97893	0.785818	0.996844	0.77019	0.484842	0.960027	0.968452	-0.0353909	0.136216	0.119803	0.225454	0.299574	0.1847	-0.283283	0.407941	0.371828	0.217569
YBL050W_3-CDS	-0.217394	-0.146403	-0.154515	-0.566823	-0.67481	-0.452158	-0.170307	-0.063548	0.330609	0.0192164	-0.247197	0.0754545	0.27424	0.2487	0.128717	0.594941	0.200828	-0.201764
YBL051C_3-CDS	0.0579392	0.07393	-0.187682	0.119344	-0.25681	0.288842	0.363193	0.912785	0.674942	0.345383	-0.116197	-0.276379	-0.493426	-0.3908	-0.743116	-0.475392	0.110661	0.149402
YBL052C_3-CDS	0.436939	-0.51107	-0.507682	-0.0431565	0.0926905	0.151342	-0.334807	-0.120715	-0.0880575	0.353383	-0.131697	-0.587879	-0.671926	-0.4123	-0.310616	-0.394892	-0.286339	0.0384024
YBL054W_3-CDS	0.476939	-1.57557	-1.23968	-0.884156	-0.0688095	-0.336658	-1.09831	-1.15471	-0.496558	-0.325117	0.0548031	-1.03738	-1.12693	-0.7388	-0.136116	-0.244892	-0.596839	-0.0345976
YBL055C_3-CDS	0.771439	0.21743	0.420318	0.00634351	0.28119	0.481342	0.564193	0.420785	0.0164425	-0.140617	0.477303	0.312621	0.469074	0.2247	0.704884	0.354108	0.329661	0.189902
YBL056W_3-CDS	1.19294	0.88093	1.01682	0.806844	0.95769	0.700342	0.588193	0.806285	0.884942	0.770883	1.1363	0.917121	0.825074	0.5632	0.978884	0.566608	0.731661	0.587902
YBL057C_3-CDS	0.965939	1.13293	1.16482	1.03384	0.89319	1.09884	1.50369	0.996785	0.523942	0.156883	1.0698	1.18712	1.33557	1.3567	1.36238	0.556608	0.857161	-0.0550976
YBL058W_3-CDS	1.09494	1.36693	1.37182		0.96819	0.988842	1.48969	1.56579	0.694942	0.079883	1.1888	1.46412	1.81457	1.9147	1.66038	0.973608	1.33716	0.678902
YBL059C-A_3-CDS	-0.433061	-0.96107	-0.717182	-1.04616	-0.98781	-0.840158	-0.932307	-0.830215	-0.542058	-0.470117	-0.458197	-0.504879	0.00357351	-0.3383	-0.510616	-0.179392	-0.512839	-0.471098
YBL059W_3-CDS	0.0604392	0.30843	0.0158183	0.149344	-0.00730952	-0.0476579	0.0276934	-0.0442146	-0.380558	-0.559617	0.136303	0.188121	0.116574	0.1697	0.139884	-0.0238922	-0.589339	-0.473098
YBL060W_3-CDS	-0.0990608	-0.37207	-0.570182	-0.572156	-0.52081	-0.450158	-0.387307	-0.446215	-0.0750575	-0.243117	-0.282197	-0.468879	-0.263426	-0.5123	-0.122616	-0.121392	-0.325839	-0.0570976
YBL061C_3-CDS	0.629439	0.40193	0.260318	0.596344	0.23419	0.588342	0.152693	0.315785	0.273942	0.266883	0.715303	0.450121	0.487574	0.5667	0.205384	0.00360776	0.119161	0.362902
YBL063W_3-CDS	0.0239392	-0.0477366	0.0684849	0.10551	-0.0551429	0.274509	0.0800267	0.331119	0.120609	0.257216	0.165803	0.00145445	0.383907	0.177033	0.48305	0.167608	0.346161	0.733902
YBL064C_3-CDS	-0.102061	0.71943	0.540818	0.397344	0.43919	-0.108658	1.31269	0.617785	0.242442	0.00488303	-0.0431969	1.60162	1.57757	1.0617	0.769384	1.55961	1.47716	0.322902
YBL066C_3-CDS	-0.474061	-0.30857	-0.0321817	-0.102156	-0.0433095	0.0258421	0.0861934	0.124285	0.100942	0.177383	-0.363697	0.0141211	-0.00992649	0.1127	-0.139616	0.110108	0.173161	0.0924024
YBL067C_3-CDS	-0.350561	-0.61107	-0.388682	-0.0831565	-0.54431	0.00434212	-0.610307	-0.471715	-0.0575575	0.050883	-0.801697	-0.706379	-0.799426	-0.7233	-1.08212	-0.561892	-0.184339	-0.0995976
YBL068W_3-CDS	-0.164394	-0.897737	-0.727182	-0.67049	-0.186143	-0.460825	-0.44464	-0.833215	-0.541058	-0.19645	-0.43553	-0.490879	-0.35676	-0.3433	-0.55195	-0.498059	-0.375506	0.117236
YBL069W_3-CDS	0.241606	-0.407403	-0.217848	-0.243823	-0.0234762	-0.0684912	-0.105307	-0.444881	-0.410391	0.0785497	-0.0488635	-0.202212	0.0765735	0.0423668	-0.0626164	-0.350726	-0.397172	-0.561098
YBL071W-A_3-CDS	0.815939	-0.23207	-0.413182	0.0418435	0.45819	0.329842	-0.00130664	-0.180215	-0.613058	-0.414117	-0.0641969	-0.139879	-0.414426	-0.2953	-0.480616	-0.857392	-0.995839	-0.618098
YBL074C_3-CDS	-0.139061	-0.04657	0.188818	0.0828435	-0.13931	-0.0171579	0.321693	0.205285	-0.149558	0.103383	0.139803	0.0761211	-0.000426494	0.1637	0.00188365	0.0926078	-0.122339	0.111902
YBL075C_3-CDS	-0.186061	0.03093	-0.275182	0.0758435	-0.00980952	0.0648421	0.0706934	0.849785	0.163942	-0.253117	-0.132197	-0.472879	-0.423426	-0.5153	-0.167616	0.118608	1.32316	0.596902
YBL076C_3-CDS	1.23244	0.76643	0.242818	0.784344	1.07269	1.03984	0.767693	0.870285	0.630942	0.137383	1.3863	0.784121	0.732574	0.6377	0.590384	0.335108	0.266161	-0.0155976
YBL078C_3-CDS	-0.799061	-0.28507	-0.172182	-0.634156	-0.97281	-0.826158	-0.178307	0.181785	0.100942	-0.197117	-0.427197	0.326121	0.717574	0.8507	0.320384	1.13361	0.862161	0.307902
YBL079W_3-CDS	-0.0100608	-0.20407	0.100818	-0.278156	-0.30981	-0.421158	-0.00330664	-0.724215	-0.0890575	0.450883	-0.123197	-0.0628789	0.282574	0.0267002	0.365384	0.377608	0.470161	0.161902
YBL080C_3-CDS	-0.154561	-0.55807	-0.615182	-0.587656	-0.39731	-0.522158	-0.165307	-0.308215	-0.140058	-0.064617	-0.351697	-0.213379	-0.0914265	-0.2493	-0.512616	0.228108	0.155161	0.0614024
YBL081W_3-CDS	0.184273	-0.20107	-0.694182	-0.0468232	-0.335476	0.379509	-0.158973	0.142785	-0.273391	-0.354784	0.176803	-0.533546	-0.925426	-0.6923	-0.826283	-0.898059	-0.935172	-0.567098
YBL082C_3-CDS	-0.434061	-0.535403	-0.567182	-0.372823	-0.374143	-0.0698245	-0.512307	-0.587881	-0.613724	-0.34745	-0.285197	-0.638546	-0.475093	-0.323967	-0.492283	-0.549059	-0.332172	-0.182431
YBL084C_3-CDS	-0.521061	-0.49507	-0.484682	-0.397156	-0.68831	-0.603158	-0.611807	-0.486215	-0.232558	0.207383	-0.0866969	-0.0663789	-0.153426	-0.4573	-0.302116	-0.229392	0.235661	0.263902
YBL085W_3-CDS	0.0909392	0.08293	0.191818	0.0138435	0.19819	-0.243658	-0.0813066	-0.232715	0.269942	0.109383	0.0228031	0.228621	0.175074	-0.0247998	0.118384	0.444608	0.279161	0.455402
YBL086C_3-CDS	-0.317061	0.17093	0.239818	-0.290156	0.0191905	0.0648421	0.290693	0.210785	-0.155058	-0.229117	-0.197197	-0.318879	-0.695426	-0.9873	-0.793616	-0.263392	-0.105839	-0.0320976
YBL087C_3-CDS	2.03594	1.54593	0.731818	0.706844	1.12019	1.54784	1.22469	0.844785	0.231942	0.133883	1.7698	0.904121	0.540574	0.3287	0.651384	-0.168392	-0.564839	-0.579098
YBL088C_3-CDS	0.0609392	0.19493	0.158318	0.396344	-0.0228095	-0.0206579	0.0926934	0.128785	0.282442	0.171383	0.114803	-0.145879	-0.300926	-0.3693	-0.124116	-0.577392	-0.155839	0.223402
YBL089W_3-CDS	-0.0415608	-0.13457	-0.0896817	0.103344	-0.17681	-0.239158	0.0181934	0.226285	0.146442	0.361383	-0.141697	0.00062112	0.201074	0.0727002	0.218884	0.216108	0.282661	0.879902
YBL090W_3-CDS	0.105939	0.14293	0.477818	0.187844	-0.0798095	-0.117158	0.167693	-0.177215	-0.611058	-0.611117	-0.0391969	0.202121	0.122574	-0.00729985	0.0153837	-0.366392	-0.045839	-0.565098
YBL091C_3-CDS	0.250939	0.70193	0.394818	0.302844	0.61519	0.214842	0.295693	0.153785	-0.605058	0.106883	-0.0931969	-0.0428789	-0.0894265	-0.1543	0.0903836	-0.169392	-0.385839	-0.419098
YBL092W_3-CDS	2.71794	2.14893	1.81282	1.96284	1.86519	1.79984	2.01669	1.65179	0.929942	-0.013117	2.7298	2.17812	2.18257	1.6647	1.67438	0.808608	0.408161	0.510902
YBL093C_3-CDS	0.825939	0.63243	0.235818	0.483844	0.98469	0.416342	0.503693	0.0447854	-0.0625575	-0.251617	0.670303	0.210121	0.0560735	0.0327002	0.307884	-0.0588922	-0.380339	-0.0920976
YBL095W_3-CDS	0.731439	0.61193	0.484318	0.637344	0.78969	0.533842	0.717693	0.462285	0.0449425	-0.280117	0.562303	0.304121	0.457574	0.1492	0.287384	-0.0328922	-0.240339	0.0449024
YBL097W_3-CDS	0.203439	0.10343	-0.217682	0.308344	-0.10981	0.282342	0.0936934	0.271785	0.0219425	-0.239617	-0.239697	-0.261379	-0.694926	-0.5183	-0.485616	-0.440892	-0.589339	-0.0605976
YBL098W_3-CDS	-1.00573	-0.927737	-0.824848	-0.548156	-0.816143	-0.974158	-0.785307	-0.632548	-0.376058	-0.40945	-1.19453	-1.12321	-1.03509	-0.876633	-0.84595	-0.545392	-0.553172	-0.314098
YBL099W_3-CDS	0.993439	1.55893	0.934818	0.676844	0.99569	0.944842	1.19419	1.26479	0.743942	0.304883	0.963303	1.38962	0.844074	0.0672002	0.307384	0.755108	0.853161	0.517902
YBL101C_3-CDS	-0.586061	0.21193	0.221318	-0.140656	0.0831905	-0.232158	-0.193307	-0.323715	-0.230558	-0.00111697	-0.222197	0.174621	0.419074	0.3757	0.268384	0.307608	0.375661	0.0839024
YBL102W_3-CDS	-0.188061	-0.02907	-0.286182	-0.598156	-0.73881	-0.970158	-0.341307	0.137785	-0.461058	-0.258117	-0.214197	0.137121	0.386574	0.1757	0.0903836	0.430608	-0.084839	-0.0430976
YBL103C_3-CDS	-0.163061	-0.12007	-0.108182		-0.25981	0.349842	0.177693	0.582785	0.135942	0.343883	0.00380312	0.0411211	0.104574	0.0817002	-0.140616	-0.187392	0.428161	0.785902
YBL104C_3-CDS	-0.166061	-0.45907	-0.406182	-0.271156	-0.68881	0.0418421	-0.743307	-0.534215	-0.337058	-0.127117	-0.423197	-0.308879	-0.628426	-0.2453	-0.406616	-0.530392	-0.443839	-0.155098
YBL105C_3-CDS	-0.0840608	-0.01107	-0.0501817	-0.382656	-0.55481	-0.189158	-0.134307	-0.0417146	0.0464425	0.00538303	-0.150697	0.250621	0.255074	-0.00329985	0.193384	0.616608	0.253161	0.0059024
YBL106C_3-CDS	-0.718561	-0.49307	-0.435682	-0.475156	-0.35231	-0.311158	-0.328807	-0.333715	-0.418058	-0.304617	-0.512197	-0.509879	-0.608426	-0.5558	-0.135616	-0.428892	-0.348839	-0.272098
YBL107C_3-CDS	0.384939	0.10793	0.155318	0.232844	-0.23781	-0.0936579	-0.00980664	0.185285	-0.265058	-0.037117	0.279803	0.237121	0.427574	0.7657	0.707884	-0.210392	-0.276839	0.0684024
YBR001C_3-CDS	-0.651561	-0.16307	0.145318	-0.240656	-0.21031	-0.811158	-0.522807	-0.679215	-0.244058	-0.236617	-0.701197	-0.187879	-0.0409265	-0.1368	-0.228616	0.200108	0.296161	-0.0965976
YBR002C_3-CDS	1.17494	0.72943	0.714818	0.626844	0.93719	0.722342	0.507193	0.271785	0.305442	-0.069117	0.917803	0.566621	0.538074	0.8442	0.928384	0.191108	0.285661	-0.359098
YBR003W_3-CDS	-0.132561	0.02993	0.0493183	-0.0126565	-0.18581	-0.249658	-0.00980664	0.0572854	0.129442	0.043383	0.00230312	0.0531211	0.411574	0.1642	0.114384	0.582608	0.346161	0.342402
YBR004C_3-CDS	-0.427727	-0.842737	-0.586515	-0.841156	-0.546476	-0.658158	-0.586973	-0.655881	-0.270391	0.026883	-0.139864	-0.146212	0.15924	0.214367	0.342384	0.430941	-0.0101724	0.0819024
YBR005W_3-CDS	-0.176061	-0.14907	-0.208182	0.229844	0.11919	0.425842	0.402693	0.392785	0.0609425	-0.00311697	0.241803	0.0431211	-0.0594265	0.5327	0.663384	-0.167392	-0.313839	-0.108098
YBR006W_3-CDS	-0.457061	0.10393	-0.0801817	-0.135156	-0.29981	-0.555158	-0.420307	-0.275215	-0.329058	-0.259117	-0.966197	-0.711379	-0.695926	-0.6263	-1.11012	-0.731892	-0.677339	-0.381098
YBR007C_3-CDS	-0.550061	-0.40807	-0.269182	-0.297156	-0.22331	-0.317158	-0.505807	-0.582215	-0.378558	0.163383	-0.477197	-0.185379	0.0295735	-0.3168	-0.105616	-0.256892	0.182661	0.412902
YBR008C_3-CDS	0.142939	0.14693	0.00481826	0.142844	-0.32281	0.165842	0.323693	0.640785	0.0299425	0.226883	-0.0251969	1.52112	1.56357	1.5207	1.08838	0.868608	0.873161	0.613902
YBR010W_3-CDS	1.84794	1.05093	0.764818	0.257844	0.64319	0.986842	1.40169	1.56179	1.50294	0.496883	2.0578	2.17812	2.22857	1.7847	1.72538	1.98561	1.33916	0.398902
YBR011C_3-CDS	1.37894	1.70893	1.17082	1.57984	1.11819	1.65784	1.47069	1.48579	0.185942	-0.065117	1.3248	1.19912	0.898574	0.5577	0.435384	-0.0313922	-0.207839	-0.489098
YBR014C_3-CDS	-0.248061	0.40093	-0.0301817	0.158844	-0.20381	-0.431158	-0.252307	0.479785	0.126942	-0.219117	-0.729197	-0.520879	-0.505426	-0.4143	-0.576616	-0.505392	-0.377839	-0.368098
YBR015C_3-CDS	0.558439	0.51293	0.499318	0.524344	0.66819	0.219842	0.176693	-0.0272146	0.230442	0.294883	0.388803	0.457121	0.378574	0.3422	0.345884	0.0731078	0.097161	0.259902
YBR017C_3-CDS	1.04194	0.17793	0.166818	0.0498435	0.72319	0.208842	0.623693	0.384785	0.739942	0.239883	0.843803	0.939121	1.14557	0.8687	1.18138	1.02061	0.501161	0.655902
YBR018C_3-CDS	-1.44656	-1.25407	-0.794682	-0.686156	-0.84781	-0.662658	-1.11231	-0.742715	-0.0730575	0.213383	-1.3312	-1.22338	-1.38643	-1.0188	-0.997116	-0.252892	-0.104339	0.184902
YBR020W_3-CDS	-0.0497275	0.0392634	0.0114849	0.368177	0.355857	0.322175	0.11336	0.313785	-0.0830575	-0.168117	0.0958031	-0.0202122	-0.318426	-0.150967	-0.045283	-0.371392	-0.0735057	-0.0230976
YBR021W_3-CDS	-0.0670608	-0.24257	0.0943183	0.341844	0.49619	0.197842	0.124693	0.269785	0.224942	0.100383	0.375303	-0.216879	-0.272926	-0.1928	-0.155116	-0.224392	-0.161839	0.0264024
YBR022W_3-CDS	-0.0630608	-0.14707	0.181818	-0.184156	0.0781905	-0.380158	-0.233307	-0.194215	-0.300058	-0.227117	-0.0981969	0.371121	0.235574	0.5087	0.351384	-0.113392	-0.341839	-0.122098
YBR023C_3-CDS	0.120606	-0.0214033	0.0691516	0.146177	0.0308571	0.0928421	0.0980267	0.291119	0.115276	0.25455	0.15847	-0.0122122	-0.121093	0.0627002	0.0350503	-0.0617256	-0.0105057	0.192902
YBR024W_3-CDS	0.617939	0.49093	0.290818	0.335844	0.25319	0.145842	0.653693	0.466785	0.435942	0.270883	0.221803	0.0861211	-0.220426	0.3057	0.194384	0.366608	0.314161	0.0089024
YBR025C_3-CDS	1.52294	1.36943	1.06332	1.20434	1.29919	1.44284	1.78769	1.90279	1.40394	0.300383	1.6043	1.48712	1.17207	1.2857	1.39538	1.16811	1.11916	0.350902
YBR026C_3-CDS	-0.356061	0.15443	0.300818	0.0618435	-0.0983095	-0.334658	0.0146934	-0.162715	-0.222058	-0.057617	-0.425697	-0.192879	-0.356426	-0.3668	-0.319616	0.168108	0.313161	-0.0035976
YBR028C_3-CDS	-0.160561	0.27593	0.406818	0.140344	0.28419	0.0123421	0.286193	-0.0787146	0.0944425	0.150883	-0.0271969	0.113121	0.102074	-0.1088	-0.311616	0.170608	0.196161	-0.425098
YBR029C_3-CDS	0.797939	0.37493	0.280485	0.214844	0.21219	0.122842	0.190693	0.417119	0.152942	0.00221636	0.55147	0.518454	0.88124	0.495367	0.071717	0.268608	0.357161	0.0232357
YBR030W_3-CDS	0.712439	0.17443	-0.0241817	0.163844	0.32319	0.285342	0.166193	0.151285	0.0124425	-0.386117	0.293303	0.0871211	0.230574	0.2952	0.165884	-0.519392	-0.425339	-0.154098
YBR031W_3-CDS	1.86494	1.02593	0.630818	0.471844	0.64719	0.926842	0.794693	0.940785	0.568942	0.026883	1.6518	1.31712	1.39557	1.3277	1.19038	0.969608	0.306161	0.187902
YBR033W_3-CDS	0.354439	-0.52557	-0.367182	-0.0796565	-0.0148095	-0.165658	-0.301307	-0.512215	-0.296558	-0.255117	-0.0281969	-0.436879	-0.217426	-0.2623	0.0783836	-0.274892	-0.450839	-0.162598
YBR034C_3-CDS	1.49194	-0.08207	-0.279182	0.0068435	0.63419	0.959342	-0.126807	-0.309715	0.159942	0.158383	1.0488	0.257121	0.0250735	-0.1298	0.336884	-0.133392	-0.079839	-0.128598
YBR035C_3-CDS	0.936939	0.97043	0.806818	0.642844	0.60319	0.692842	0.746693	0.512785	0.184442	-0.222617	0.872803	0.870121	1.00157	0.7592	0.972884	0.500608	0.365661	0.169902
YBR036C_3-CDS	0.605939	0.755263	0.420818	0.495844	0.585524	0.671509	0.663027	0.425119	0.508609	0.292216	0.561803	0.519788	0.267574	0.359367	0.49805	0.133941	0.235494	0.335569
YBR037C_3-CDS	0.390273	0.707597	0.708152	0.45351	0.526857	-0.150158	0.265693	0.257785	-0.460724	-0.232117	0.364803	0.322454	0.587574	0.598367	0.546717	0.789274	0.134494	-0.194431
YBR038W_3-CDS	-0.478061	-0.25457	-0.0726817	-0.350156	-0.28181	-0.230658	0.0556934	-0.0667146	-0.271058	0.102383	-0.102697	-0.197379	-0.122926	-0.0447998	-0.349116	-0.0138922	-0.075339	0.479902
YBR039W_3-CDS	0.183939	1.04593	0.422818	0.121844	0.0871905	0.485842	1.00169	0.364785	-0.152058	0.165883	0.439803	0.442121	0.0755735	-0.1123	0.0363836	-0.250392	-0.226839	-0.400098
YBR040W_3-CDS	-1.74306	-1.55874	-1.15518	-1.35882	-0.891476	-1.33782	-1.12597	-1.34755	-0.591724	-0.340784	-1.13486	-0.872879	-1.08509	-1.0753	-0.642616	-0.0480589	-0.302172	0.319236
YBR041W_3-CDS	-0.283561	0.25043	0.190318	-0.0316565	-0.0768095	-0.231658	0.304193	0.230785	0.447942	0.192883	-0.241197	-0.164379	-0.167926	-0.0567998	-0.552616	-0.0113922	0.123661	0.404902
YBR042C_3-CDS	-0.598061	-0.27957	-0.237182	-0.236156	0.00819047	-0.381658	-0.403807	-0.516715	-0.350058	-0.291117	-0.205697	-0.125879	-0.314926	-0.2578	-0.153616	-0.161892	-0.103339	-0.113098
YBR043C_3-CDS	0.407439	-0.33057	-0.0301817	0.320844	0.12169	0.122342	0.173193	-0.0667146	0.0574425	0.426883	0.895803	0.306121	0.460574	0.6532	0.683384	0.375608	0.144161	0.300402
YBR044C_3-CDS	0.000939215	-0.10307	0.118818	0.329844	0.0751905	0.195842	0.241193	-0.0982146	-0.0915575	0.048383	0.812303	0.853121	0.536574	0.4782	0.785884	0.229608	-0.169339	-0.171098
YBR045C_3-CDS	-1.47806	-1.14507	-0.784182	-0.966823	-1.22514	-0.957825	-1.39731	-0.637215	-0.441391	0.00354969	-1.4172	-0.881546	-0.86276	-0.9833	-0.988283	-0.0620589	-0.217839	0.136569
YBR046C_3-CDS	-0.768727	-0.0574033	0.154485	-0.110656	-0.48281	-0.885825	-0.33964	-0.0218813	-0.283391	0.00888303	-1.2422	-0.167879	0.469907	0.308033	-0.0539497	0.0986078	0.325494	0.156569
YBR047W_3-CDS	-0.947061	-0.45807	-0.452182	-0.572156	-0.50381	-0.718158	-0.623307	-0.530215	-0.584058	-0.037117	-1.2652	-0.0138789	0.168574	0.2837	-0.257616	-0.241392	-0.161839	-0.0210976
YBR049C_3-CDS	0.324939	0.44743	0.443818	0.486844	0.50919	0.543342	0.422693	0.514285	0.349942	0.117883	-0.00719688	-0.0833789	-0.127926	-0.0462998	0.0138837	-0.0273922	0.143161	0.415902
YBR050C_3-CDS	0.0114392	0.45393	0.408818	0.869844	0.48919	0.444342	0.820193	0.713785	0.209442	-0.297117	0.184803	0.367121	0.268574	0.2967	0.749384	0.324108	-0.016339	-0.381598
YBR052C_3-CDS	0.380939	1.37193	1.40082	0.831844	0.74319	0.516842	1.52769	1.37879	0.501942	-0.298117	0.788803	1.36512	1.53957	1.0767	1.12738	0.822608	0.562161	0.0509024
YBR053C_3-CDS	-0.302561	0.70743	0.899318	0.661844	0.48569	-0.138658	0.644193	0.292285	-0.119558	-0.211617	-0.144697	0.176621	0.478074	0.3852	0.305384	0.331608	0.709161	-0.197598
YBR054W_3-CDS	-0.270061	0.31193	0.130318	0.479844	0.0331905	-0.634658	0.0576934	0.842785	0.496942	0.668883	-0.980697	-0.454879	-0.265426	-0.2173	-0.669616	0.00260776	0.327161	0.207402
YBR055C_3-CDS	-0.534561	-0.00556997	-0.114682	-0.177656	-0.00530952	-0.621658	-0.296807	0.182285	-0.145558	0.352383	-0.572697	-0.317879	-0.481426	-0.3293	-0.436616	-0.111892	-0.329339	0.306402
YBR056W_3-CDS	-1.02056	0.18793	0.0553183	0.223344	-0.38681	-0.696658	0.0481934	0.295785	-0.334058	0.012883	-0.740197	-0.459879	-0.352926	-0.4133	-0.585116	-0.158392	0.099661	0.173902
YBR057C_3-CDS	-0.0160608	-0.29307	-0.373182	-0.369156	-0.65881	-0.0931579	-0.301307	-0.602215	0.203942	-0.385117	-0.300197	-0.269879	-0.421426	-0.2933	-0.423616	-0.164392	-0.329839	-0.343098
YBR058C_3-CDS	-0.0330608	-0.11907	-0.648182	-0.274156	-0.14981	-0.140658	-0.284807	-0.186715	0.177942	0.071883	-0.516197	-0.687379	-0.914426	-0.7063	-0.595616	-0.726892	-0.454339	-0.190598
YBR059C_3-CDS	0.445939	0.58593	0.587818	0.378844	0.37419	0.202842	0.595693	0.290785	0.219942	0.120883	0.368803	0.380121	0.438574	0.1027	0.381384	0.529608	0.461161	0.0559024
YBR060C_3-CDS	0.443439	0.06093	-0.134682	0.0428435	-0.20531	0.00184212	-0.264807	-0.349215	-0.271058	-0.192617	-0.133197	-0.0268789	0.0210735	-0.1443	-0.412616	-0.557392	-0.263839	-0.451098
YBR061C_3-CDS	0.207939	-0.68807	-0.660682	-0.419656	0.00319047	-0.0781579	-0.283807	-0.321215	-0.484058	-0.031617	-0.108697	-0.372879	-0.429926	-0.3913	-0.334616	-0.477892	-0.491339	-0.103098
YBR062C_3-CDS	0.466939	-0.30807	-0.140182	-0.272156	0.46319	-0.213158	0.0466934	0.0217854	0.331942	-0.010117	0.376803	0.398121	0.703574	0.9677	1.20538	0.404608	0.216161	0.414902
YBR063C_3-CDS	-0.182061	-0.22507	0.122818	0.259844	0.0371905	0.0858421	0.264693	0.000785367	0.160942	0.434883	0.0978031	-0.185879	-0.0234265	0.3147	0.0403837	0.00660776	0.414161	0.387902
YBR065C_3-CDS	-0.481561	-0.40907	-0.330182	-0.121656	-0.40531	0.0538421	-0.0953066	-0.124715	-0.0560575	0.216383	-0.175197	-0.543379	-0.566926	-0.2888	-0.452116	-0.245892	-0.059839	0.132402
YBR066C_3-CDS	0.741939	0.70193	0.293818	0.259844	0.31419	0.0708421	0.151693	0.145785	-5.75178e-05	-0.031117	0.232803	0.219121	-0.0324265	-0.0942998	-0.166616	-0.512392	-0.072839	-0.619098
YBR067C_3-CDS	1.33894	0.93393	0.319818	1.02984	0.23719	1.12684	1.65669	1.90979	1.17594	0.583883	0.863803	1.18112	1.27357	1.9827	1.45238	1.21261	2.37616	0.902902
YBR068C_3-CDS	1.97594	2.26393	1.43082	1.40084	0.93319	2.32384	2.73469	2.74979	1.63994	0.813883	2.5838	2.40812	2.83157	2.5277	2.35438	2.13061	2.40716	0.776902
YBR069C_3-CDS	1.96594	0.60743	0.446818	0.475344	0.98169	1.00634	0.323693	0.173285	0.560942	0.191383	1.6633	1.26712	1.61057	1.4117	1.53688	0.802108	0.968161	0.210402
YBR070C_3-CDS	0.315439	0.83143	0.296818	0.653344	0.54069	0.0548421	0.274193	0.0142854	-0.236558	-0.563117	0.0813031	0.215121	0.279574	0.3597	0.373384	-0.522892	-0.573339	-0.616598
YBR071W_3-CDS	0.620439	1.82843	1.41182	1.38184	0.93819	1.39034	1.91569	1.68029	0.848942	-0.142617	1.1558	1.34562	1.52107	1.1037	1.58538	0.751608	0.955661	-0.288598
YBR072W_3-CDS	0.0119392	0.37293	0.376818	0.357844	0.51219	-0.273158	0.147693	0.631785	0.272942	0.074883	-0.0231969	-0.449879	-0.310426	-0.1493	-0.282616	0.975608	1.63016	1.5839
YBR073W_3-CDS	-0.00439412	-0.00273664	-0.336182	-0.279156	-0.0441429	-0.0791579	-0.190307	-0.165881	0.199609	0.42555	0.0791365	-0.0798789	0.17224	0.2717	0.078717	-0.0640589	0.0234943	0.0449024
YBR074W_3-CDS	-0.507061	-0.590403	-0.658182	-0.608156	-0.63281	-0.401158	-0.61264	-0.354215	-0.270391	0.011883	-0.74453	-0.562546	-0.55976	-0.4633	-0.66695	-0.215059	-0.468839	-0.00343093
YBR076W_3-CDS	0.522939	0.82443	0.456818	0.456844	0.64469	0.453842	0.874693	0.461785	0.442442	0.022383	0.567303	0.646121	0.366074	0.4422	0.729384	0.436608	0.304161	-0.237598
YBR077C_3-CDS	1.69394	1.51293	1.29282	1.36184	1.44319	1.20684	1.49169	1.18679	0.558942	-0.273117	1.6838	1.48812	1.59357	1.3357	1.59438	0.579608	0.414161	-0.329098
YBR078W_3-CDS	1.93794	1.66993	1.12882	1.25534	1.15119	1.82134	1.80669	1.94229	1.14044	0.409883	1.8538	1.63962	1.80507	1.5197	1.64188	0.537608	0.774161	0.426902
YBR079C_3-CDS	1.83994	1.31893	0.402818	0.511844	1.48019	1.53384	1.18469	1.21679	1.04394	0.218883	1.3578	1.05012	0.793574	0.7087	1.07738	0.432608	0.209161	0.305902
YBR080C_3-CDS	0.0299392	-0.14257	0.276818	0.0803435	0.0886905	-0.240658	0.214693	-0.0282146	0.242942	0.234383	0.192803	0.455621	0.386574	0.1807	0.585384	0.280608	0.381661	0.564902
YBR081C_3-CDS	-0.438394	-0.468403	-0.195515	-0.27649	-0.0771429	-0.561825	-0.472973	-0.210548	-0.244724	-0.0824503	-0.500864	-0.354212	-0.15076	-0.1943	-0.358616	-0.119392	-0.024839	0.146902
YBR082C_3-CDS	0.311939	1.16593	0.778818	0.241844	0.0141905	0.317842	1.11569	1.88079	0.839942	-0.551117	0.466803	1.20712	1.70057	1.4157	1.72538	2.03261	1.43116	-0.0030976
YBR083W_3-CDS	0.823939	1.40493	0.971818	1.24884	0.50019	1.52184	1.65969	2.11879	0.860942	0.078883	0.940803	0.882121	0.890574	1.0417	0.494384	0.260608	0.739161	-0.189098
YBR084C-A_3-CDS	2.63094	2.02293	1.33282	1.36784	1.56919	1.89984	1.73169	1.47279	1.00494	0.226883	2.1648	1.67812	1.34457	0.7417	1.13038	0.340608	-0.316839	-0.367098
YBR084W_3-CDS	1.06594	0.28093	-0.144182	0.0628435	0.58419	0.389842	0.0896934	0.359785	0.244942	-0.613117	0.907803	0.179121	-0.143426	-0.4303	-0.0726163	-0.459392	-1.00184	-0.319098
YBR085W_3-CDS	-1.06006	-0.51757	-0.419182	-0.431156	-0.60681	-0.630658	-0.752307	-0.497715	-0.314058	-0.255617	-1.2877	-1.20188	-1.62243	-1.3993	-1.09462	-0.663892	-0.296339	-0.147098
YBR086C_3-CDS	0.166439	0.96593	0.630818	0.366344	0.32719	0.304842	0.759693	0.510285	0.0864425	-0.087617	0.334303	0.286621	0.312074	-0.1488	0.00588365	0.559608	0.260661	-0.190598
YBR087W_3-CDS	0.394939	0.19543	0.231318	0.224344	0.50419	0.566842	0.749193	0.125785	0.126942	0.061383	0.519303	0.220621	0.253074	0.2427	0.301884	0.227108	-0.161339	0.445402
YBR088C_3-CDS	0.333439	0.36793	-0.0311817	-0.126656	-0.35681	0.0768421	0.305693	0.105785	0.0439425	0.107383	0.337803	0.582621	0.635074	0.2627	0.101884	0.289608	-0.169839	0.334902
YBR089C-A_3-CDS	0.416939	-0.27707	-0.370182	-1.06116	-0.63381	-1.16516	-0.585307	-1.16121	-0.477058	-0.515117	-0.0571969	0.511121	1.06557	0.8717	0.766384	0.946608	0.233161	-0.726098
YBR091C_3-CDS	1.08694	0.73693	0.737818	0.912844	1.12119	0.740842	0.435693	0.478785	0.0479425	-0.322117	0.991803	0.545121	0.723574	0.7287	0.671384	-0.0263922	0.020161	-0.449098
YBR092C_3-CDS	0.374939	0.27593	0.242818	0.722844	0.46619	0.995842	0.622693	0.708785	-0.0690575	-0.277117	0.584803	-0.0818789	0.0455735	0.0637002	-0.120616	-0.448392	-0.103839	-0.102098
YBR093C_3-CDS	0.923939	0.71293	0.445818	0.485844	0.38019	0.555842	0.800693	0.647785	0.000942482	-0.096117	0.989803	0.514121	0.511574	0.5467	0.309384	-0.0193922	0.141161	0.184902
YBR094W_3-CDS	0.521939	-0.19607	-0.429182	-0.192156	0.42119	-0.114158	-0.215307	-0.657215	0.423942	0.092883	0.326803	-0.0438789	-0.136426	0.2297	0.298384	0.134608	-0.042839	0.343902
YBR095C_3-CDS	-0.0825608	-0.28257	-0.183182	-0.142656	0.0221905	-0.0596579	-0.565307	-0.551715	-0.0805575	-0.177617	0.0358031	-0.226379	-0.350926	-0.2768	0.0198836	-0.273892	-0.147839	-0.140598
YBR096W_3-CDS	-0.458061	-0.28957	-0.206682	-0.843156	-0.61981	-0.914158	-0.308307	-0.460715	-0.0725575	-0.136617	-0.389197	0.215121	0.412574	0.0957002	0.200884	0.821608	-0.100839	-0.215098
YBR097W_3-CDS	-0.947061	-0.66907	-0.501182	-0.317156	-0.44881	-0.802158	-0.448307	-0.592215	-0.488058	0.205883	-0.591197	-0.283879	-0.533426	-0.1553	0.0693837	0.112608	0.079161	0.658902
YBR098W_3-CDS	0.256439	0.80443	0.638318	0.405844	0.0916905	0.271342	1.15769	1.78679	1.06444	0.326883	0.455803	0.624121	0.510074	0.7572	0.898384	1.40911	1.49916	0.912902
YBR101C_3-CDS	1.05794	1.00093	1.24282	0.916844	0.81519	1.28984	1.82169	1.92879	1.60994	0.071883	1.6328	2.00412	1.95557	1.9497	1.98138	1.96261	2.20716	0.969902
YBR102C_3-CDS	-0.382561	0.42393	0.525318	0.253844	0.28919	0.187842	0.721193	0.830285	0.184442	-0.124617	0.434303	0.866621	0.792574	0.7792	0.888884	0.692108	0.852661	0.143402
YBR103W_3-CDS	-0.0277275	-0.0844033	-0.123515	-0.108823	0.162857	0.222175	0.0276934	-0.169548	-0.187724	-0.157117	0.222136	0.0451211	-0.140426	-0.3463	-0.109616	-0.101726	-0.157506	0.344236
YBR104W_3-CDS	0.236939	-0.09057	0.0463183	0.187844	0.36319	0.298842	-0.170807	-0.228715	-0.0880575	0.253383	0.729803	0.169121	0.293574	-0.1108	-0.0761163	0.0111078	0.072661	0.143902
YBR105C_3-CDS	0.157606	0.09393	0.351152	0.10051	0.369857	0.00550879	-0.32264	0.0171187	0.253942	0.218883	0.595803	0.243788	0.37524	0.1557	0.0263837	0.117941	0.162828	-0.0597643
YBR106W_3-CDS	1.74894	1.32293	1.03382	1.21284	1.37319	1.29684	1.01369	0.583785	0.371942	-0.599117	1.5408	1.36012	1.79257	1.8697	1.96838	0.616608	0.640161	-0.348098
YBR107C_3-CDS	0.318939	0.35093	0.179818	-0.123156	0.24719	0.180842	0.201693	-0.198215	-0.444058	-0.739117	0.0358031	-0.0348789	-0.126426	-0.0292998	0.104384	-0.393392	-0.319839	-0.372098
YBR108W_3-CDS	-0.567061	-0.15507	-0.122682	-0.0116565	-0.12881	-0.100158	-0.0488066	0.213785	-0.0370575	0.102883	-0.446197	-0.315379	-0.168426	-0.2218	-0.375116	-0.0563922	0.203661	0.380902
YBR109C_3-CDS	1.04194	1.37193	1.06982	1.27084	1.01219	1.09584	1.09069	1.65379	0.430942	0.321883	0.754803	0.935121	1.16757	1.5127	1.05538	0.780608	0.662161	0.630902
YBR110W_3-CDS	-0.416394	-0.260403	-0.123848	0.0538435	-0.22381	-0.281491	-0.194973	-0.188215	0.0329425	-0.107784	-0.50353	-0.0632122	-0.0890932	-0.0696332	-0.39895	-0.153059	-0.0331724	0.321569
YBR111C_3-CDS	-0.0600608	0.54093	0.854818	0.884844	0.29619	-0.164158	0.590693	1.25379	0.112942	0.067883	-0.0191969	0.344121	0.203574	0.5217	-0.0416164	0.0546078	0.520161	0.353902
YBR114W_3-CDS	-1.29906	-0.84107	-0.752182	-1.00516	-0.81981	-0.825158	-0.588307	-0.501215	-0.537058	-0.363117	-0.897197	-0.764879	-0.865426	-0.7543	-0.916616	-0.390392	-0.508839	-0.469098
YBR115C_3-CDS	-0.169061	-0.48057	-0.476682	-0.357656	0.0281905	-0.179158	0.0286934	-0.0872146	-0.409058	-0.166117	0.177803	-0.120379	0.0275735	-0.5223	-0.322616	-0.203392	-0.235339	-0.239598
YBR117C_3-CDS	1.10994	0.56893	-0.00518174	0.292844	0.67219	0.358842	0.138693	0.0777854	-0.0700575	-0.150117	0.496803	0.163121	-0.138426	0.1097	0.312384	-0.434392	-0.345839	-0.304098
YBR119W_3-CDS	0.567939	0.41493	0.626818	0.770844	0.62119	-0.279158	0.406693	0.703785	0.335942	0.211883	0.546803	0.447121	1.01457	0.9407	0.696384	0.756608	0.692161	0.773902
YBR120C_3-CDS	0.445939	0.35793	0.528818	0.376844	0.45419	-0.279158	0.326693	0.545785	0.298942	-0.093117	0.0898031	0.437121	0.815574	0.8257	0.429384	0.643608	0.450161	0.499902
YBR121C_3-CDS	0.950939	0.59493	0.476318	0.642844	0.77469	0.713842	0.489193	0.881285	0.606442	0.420883	0.613303	0.440121	0.338074	0.5292	0.511884	0.457608	0.259661	0.668902
YBR122C_3-CDS	1.08094	0.84993	0.334818	0.657844	0.25819	0.488842	0.260693	0.0437854	-0.231058	-0.265117	0.454803	0.307121	0.168574	-0.1503	-0.137616	-0.145392	-0.137839	-0.545098
YBR123C_3-CDS	-0.0800608	0.19643	-0.0516817	0.0993435	-0.17981	-0.0771579	0.0356934	0.175785	-0.158058	0.015883	-0.212697	-0.207379	-0.357426	-0.0962998	-0.428116	-0.401392	0.048661	0.0514024
YBR125C_3-CDS	-0.224061	-0.19607	-0.172182	0.123844	0.0621905	0.0128421	-0.0443066	0.240785	0.0439425	0.190883	-0.401197	-0.232879	-0.00242649	0.1617	-0.0516163	0.00160776	0.201161	0.115902
YBR126C_3-CDS	-0.224061	1.48643	1.21382	0.986344	-0.0598095	-0.0636579	1.22519	1.33629	0.255442	0.019383	0.00930312	0.710621	0.460074	-0.0627998	-0.184116	0.782608	1.34216	0.377902
YBR127C_3-CDS	1.38594	1.65193	1.63682	1.34484	1.64019	1.38784	1.59369	1.63379	0.946942	0.417883	1.6358	1.19512	1.21957	1.0827	1.06038	1.05761	1.19616	0.648902
YBR128C_3-CDS	0.621439	0.97943	0.938818	0.699844	0.73419	0.0853421	0.501693	0.0287854	-0.0840575	-0.193617	0.410303	0.336121	0.279574	0.2742	0.331884	0.0356078	-0.00583905	-0.562098
YBR129C_3-CDS	-0.445061	-0.38057	-0.161682	-0.382656	-0.29681	-0.443158	-0.365807	-0.322215	0.0439425	0.283883	-0.387697	-0.186379	0.188574	0.3202	0.171884	0.249108	-0.144839	0.151902
YBR130C_3-CDS	0.410939	0.30343	0.0443183	0.484344	0.20519	-0.0451579	0.436693	0.590785	0.101942	-0.098617	0.248303	0.312121	0.184574	0.4222	0.287384	0.103608	0.204161	0.147402
YBR131W_3-CDS	-1.00056	-1.27007	-0.571682	-0.991656	-1.04181	-1.19216	-0.960307	-0.575715	-0.0220575	0.386383	-0.857197	-0.238879	0.153074	0.0612002	-0.389616	0.729608	0.113661	0.685902
YBR132C_3-CDS	-0.496061	0.08643	0.574318	0.383844	-0.10231	-0.138658	0.140693	0.383285	0.00744248	0.356883	-0.155197	0.169121	0.540574	0.0462002	-0.212616	0.670608	0.622661	0.800902
YBR133C_3-CDS	0.100439	0.58493	0.710318	0.505344	0.27869	0.383342	0.376693	0.378785	-0.0110575	-0.112117	0.556803	0.341121	0.352074	0.2807	0.266884	-0.311892	0.018661	-0.512098
YBR135W_3-CDS	0.446939	-0.02507	-0.00918174	-0.0231565	0.12619	0.0178421	0.255693	0.0337854	0.248942	0.00488303	0.287803	0.150121	0.102574	0.2097	0.272384	0.0966078	-0.213839	0.0709024
YBR136W_3-CDS	-0.663061	-0.83707	-0.645182	-0.605156	-0.49681	-0.797158	-1.18331	-0.540215	-0.669058	-0.334117	-0.746197	-0.661879	-0.659426	-0.6653	-0.146616	-0.198392	-0.269839	-0.233098
YBR137W_3-CDS	-0.335061	0.29693	0.334818	0.0188435	-0.14281	-0.545158	-0.120307	0.279785	-0.220058	0.232883	-0.549197	-0.418879	-0.139426	-0.3503	-0.188616	0.0396078	-0.316839	-0.581098
YBR138C_3-CDS	-0.443561	-0.36057	0.0573183	-0.413156	-0.27331	-0.304658	-0.107307	-0.103715	0.242942	0.353883	-0.331197	-0.267879	-0.0569265	0.1092	-0.0151164	0.482608	0.456161	0.484402
YBR139W_3-CDS	-0.818561	0.66493	0.779318	0.475344	0.21619	-0.481658	0.810693	0.563285	0.0869425	0.274883	-0.301197	0.369621	0.253074	0.0632002	-0.299616	0.529608	0.499161	0.350902
YBR140C_3-CDS	-0.261061	0.41993	0.0633183	-0.188156	-0.25131	-0.582658	0.455193	0.0602854	0.311942	0.134383	-0.126697	0.382621	0.382074	0.1197	0.263384	0.743608	0.271661	0.446902
YBR141C_3-CDS	0.572439	-0.14257	0.184818	0.258344	0.37869	-0.113658	-0.376307	0.0422854	0.00194248	0.027383	0.00630312	-0.0673789	0.0225735	0.2547	0.360884	-0.354392	-0.184339	-0.256098
YBR142W_3-CDS	0.557939	-0.39407	-0.367182	-0.343156	0.0126905	-0.0436579	-0.202807	-0.337715	-0.0355575	0.234383	0.162803	0.0291211	-0.0859265	0.1177	0.0618836	0.165608	-0.114339	0.418402
YBR143C_3-CDS	1.01344	0.45843	0.371318	0.317844	0.54969	0.641342	0.441693	0.159785	0.262442	0.270883	0.717303	0.919621	0.581574	0.4812	0.384884	0.226608	0.077661	-0.0365976
YBR145W_3-CDS	-0.147394	-0.0927366	0.105152	0.252844	0.40919	-0.137825	-0.01864	-0.068548	-0.227058	-0.129784	0.0298031	-0.151546	-0.282426	-0.0559665	-0.0836164	-0.280059	-0.175839	0.311902
YBR147W_3-CDS	-2.04406	-1.15207	-0.711182	-0.750156	-1.01881	-1.01316	-0.881307	-0.704215	-0.565058	0.111883	-1.4102	-1.19888	-1.46743	-1.2133	-1.23662	-0.421392	-0.386839	0.326902
YBR148W_3-CDS	-1.08906	-0.35807	-0.172182	-0.537156	-0.89381	-1.10516	-0.460307	-0.640215	-0.724058	-0.110117	-1.1842	-0.343879	-0.114426	-0.3803	-0.292616	0.386608	0.152161	-0.189098
YBR149W_3-CDS	0.0136059	1.02493	0.757818	0.46851	0.39019	0.177842	1.01336	0.972119	0.639942	0.173216	0.185136	1.12479	1.36157	0.8177	0.716717	1.08294	1.20649	0.523236
YBR150C_3-CDS	-0.494061	-0.16257	-0.263182	-0.557156	-0.84131	-0.748158	-0.125307	-0.0832146	0.480442	0.283883	-0.385697	0.310621	0.733574	0.3787	0.00188365	0.705108	0.671161	0.107402
YBR151W_3-CDS	0.253606	0.53893	0.321485	-0.0901565	0.215857	-0.0574912	0.126027	0.251119	0.160276	-0.177117	0.0351365	0.273121	0.165907	-0.121633	0.0213837	0.291274	0.307494	-0.117098
YBR152W_3-CDS	0.207939	0.42193	0.0268183	0.298844	-0.15281	0.544842	0.0326934	0.246785	-0.457058	-0.296117	-0.0301969	-0.161879	-0.304426	-0.3033	-0.167616	-0.547392	-0.288839	-0.548098
YBR154C_3-CDS	1.50894	0.58793	0.428818	0.379844	1.04519	0.750842	0.562693	0.490785	0.837942	0.313883	1.2818	1.35212	1.39357	1.2187	1.32138	1.13161	0.638161	0.679902
YBR155W_3-CDS	0.534939	-0.25057	-0.341182	-0.252156	0.23869	0.422342	0.0406934	0.0237854	0.0354425	0.343883	0.335303	-0.189379	-0.467426	-0.2998	0.313884	-0.209892	-0.00533904	0.0239024
YBR156C_3-CDS	-0.103061	-0.39307	0.124818	-0.0021565	0.0376905	0.0458421	0.198693	-0.177215	-0.0750575	0.144883	0.394303	-0.251379	-0.339426	-0.4573	-0.204616	-0.154892	0.00266096	0.205402
YBR157C_3-CDS	0.328939	0.97393	0.848818	1.20284	0.91719	0.508842	0.958693	1.05979	0.497942	0.327883	0.371803	0.906121	1.19357	0.6397	0.120384	1.06261	1.42716	0.250902
YBR158W_3-CDS	1.11294	0.81243	0.370318	0.392344	0.15519	1.02134	0.998693	1.11129	0.646442	0.407883	1.5433	1.20062	1.30507	1.2102	1.31638	0.671108	0.692161	0.745402
YBR159W_3-CDS	0.0546059	0.179263	0.115818	-0.378656	-0.45481	-0.289491	-0.236973	0.179119	0.412942	0.0375497	-0.15153	0.211121	0.19224	-0.00629985	-0.40495	-0.210059	-0.089839	-0.282431
YBR160W_3-CDS	0.170439	0.70993	0.607818	0.430344	0.33669	0.0173421	0.512693	0.228285	-0.110558	-0.146617	0.499803	0.329121	0.221574	0.0767002	0.287384	0.0781078	-0.046839	-0.292598
YBR161W_3-CDS	-0.00206078	0.41593	0.215818	0.112844	0.30319	0.0658421	-0.0623066	-0.181215	-0.0450575	0.246883	0.106803	0.381121	0.203574	-0.0862998	-0.117616	0.198608	-0.075839	-0.142098
YBR162C_3-CDS	1.34344	1.29693	0.785818	0.933344	0.62969	1.19034	1.14519	0.762785	0.0954425	0.086383	1.1933	0.791121	0.752074	0.9597	0.724384	0.0606078	0.126161	-0.384598
YBR163W_3-CDS	-0.227561	-0.18057	-0.0541817	-0.0786565	0.0526905	-0.0641579	0.0661934	-0.196215	0.285442	0.263383	0.0293031	-0.201879	-0.174926	-0.2458	0.0723836	-0.122392	0.323661	0.320902
YBR164C_3-CDS	0.0979392	-0.07157	-0.0156817	-0.103156	-0.20631	-0.301158	-0.0803066	-0.0322146	0.0919425	-0.176617	-0.136197	0.113621	-0.00192649	-0.0832998	-0.110616	-0.0803922	-0.169839	-0.125098
YBR165W_3-CDS	-0.117061	-0.13707	-0.239182	-0.308156	-0.52481	-0.234158	-0.0353066	-0.151215	0.0869425	-0.237117	-0.123197	0.339121	0.211574	-0.0942998	0.0873836	-0.00839224	-0.302839	-0.0040976
YBR166C_3-CDS	-0.0610608	-0.06107	0.0338183	0.184844	0.0781905	-0.0266579	0.201193	-0.330215	0.254942	0.00188303	0.404303	0.195121	-0.0544265	0.0702002	0.211384	0.165608	0.024661	0.000902404
YBR167C_3-CDS	0.520939	0.24793	0.215818	0.403844	0.45719	0.0618421	0.272693	0.0707854	0.00794248	0.046883	0.391803	0.185121	0.0935735	0.1787	0.150384	-0.189392	-0.333839	-0.346098
YBR168W_3-CDS	-1.28406	-0.32907	-0.127182	-0.463156	-0.99481	-0.590158	-0.196307	0.332785	-0.257058	-0.027117	-1.1492	-0.548879	-0.311426	-0.4353	-0.100616	0.368608	0.543161	0.428902
YBR169C_3-CDS	-0.999561	-0.21357	0.100818	-0.0881565	-0.41331	-0.417658	1.24219	1.66029	0.979442	0.363383	-0.521697	0.378621	0.490074	0.2952	1.04638	1.48211	1.55516	1.0929
YBR170C_3-CDS	-0.136061	0.56693	0.751818	0.535844	0.17019	0.401842	0.947693	1.28679	0.834942	0.165883	0.530803	0.726121	1.26157	1.3387	1.11038	1.24761	1.18516	0.495902
YBR172C_3-CDS	0.934273	0.27693	0.159818	0.18851	0.513857	0.399175	0.524693	0.345119	0.415942	0.399216	0.810803	0.625454	0.66624	0.597033	0.914717	0.540941	0.397494	0.366902
YBR173C_3-CDS	0.951939	0.93193	0.802818	0.863844	0.61319	0.909842	0.733693	0.949785	0.387942	-0.233117	0.637803	0.874121	1.02857	1.4717	0.942384	0.364608	0.596161	-0.122098
YBR175W_3-CDS	-0.285061	-0.61557	-0.552182	-0.747656	-0.36781	-0.270658	-0.657807	-0.752715	-0.381558	-0.286617	-0.534697	-0.329879	-0.117926	-0.3128	-0.118116	-0.562892	-0.297339	-0.377598
YBR176W_3-CDS	-0.282061	-0.30607	0.247818		0.0371905	-0.565158	0.134693	0.0357854	-0.111058	0.141883	-0.174197	0.425121	0.310574	0.3097	0.0663837	0.646608	0.257161	0.901902
YBR177C_3-CDS	-0.319394	0.19493	0.303152	0.00317684	0.26119	-0.274825	0.38836	0.0407854	-0.245058	-0.0134503	-0.253197	0.183121	-0.140093	-0.4833	-0.37795	0.0452744	0.063161	0.208236
YBR179C_3-CDS	-0.552561	-0.34657	-0.337682	-0.323656	-0.24531	-0.514158	-0.663807	-0.260715	-0.0780575	0.067883	-0.371697	-0.567879	-0.117426	-0.6033	-0.816116	-0.159392	-0.00933905	0.111902
YBR180W_3-CDS	-0.331561	-0.58807	-0.998182	-0.989656	-0.59381	-0.676658	-0.969307	-0.944715	-0.754058	-0.496617	-0.651697	-0.871879	-1.42193	-1.2593	-1.04262	-0.816892	-0.604339	-0.661598
YBR181C_3-CDS	1.86094	1.33493	0.754818	0.826844	1.00619	1.40384	1.20969	1.22479	0.680942	-0.139117	1.5548	1.25812	0.949574	0.5277	0.494384	0.0906078	-0.282839	0.0619024
YBR182C_3-CDS	-0.665727	-0.39407	-0.476515	-0.136156	-0.39681	-0.582158	-0.653307	-0.809215	-0.696724	0.175216	-0.945864	-1.14488	-1.01543	-0.588633	-0.862616	-0.541726	0.156161	0.206902
YBR183W_3-CDS	-1.15006	-0.65707	-0.394182	-0.785156	-0.54331	-1.18566	-0.517307	-0.407215	-0.175558	-0.034617	-1.3067	-0.324879	-0.163426	-0.8793	-0.846616	0.508608	0.143661	-0.0070976
YBR184W_3-CDS	-1.07356	-0.85307	-0.746682	-0.692156	-1.16731	-1.00816	-0.834307	-0.516215	-0.591558	-0.129117	-1.1812	-0.981379	-1.14543	-1.2983	-1.14612	-0.724892	-0.739839	-0.455098
YBR185C_3-CDS	-0.767061	-0.76107	-0.815182	-1.29516	-1.46581	-1.31716	-1.14331	-0.700215	-0.621058	-0.409117	-1.0142	-0.556879	-0.765426	-0.5753	-1.16162	-0.608392	-0.258839	-0.336098
YBR186W_3-CDS	-0.0290608	-0.65207	-0.433182	-0.445156	0.0301905	-0.320158	-0.815307	-0.920715	-0.655058	-0.207617	-0.392197	-0.363879	-0.547426	-0.5603	-0.315116	-0.237392	-0.311839	0.0559024
YBR187W_3-CDS	1.16244	0.76493	0.386318	0.200844	0.66969	0.531842	0.231193	0.205785	-0.0925575	-0.458117	0.496303	0.0501211	0.0415735	-0.1598	0.103384	-0.428392	-0.551339	-0.348098
YBR189W_3-CDS	2.66694	2.19193	1.17782	1.57484	1.79119	2.16084	1.99069	2.35179	1.20894	0.147883	2.2118	1.78712	1.42357	0.7987	0.764384	0.0236078	-0.300839	0.0139024
YBR191W_3-CDS	2.59394	1.95893	1.55432	1.46334	1.83969	1.98634	1.96369	1.42929	0.899442	-0.018617	2.4818	1.54562	1.34007	1.0627	1.07038	-0.112892	-0.377839	0.175902
YBR192W_3-CDS	0.651939	0.53643	0.282318	0.459844	0.59319	0.389842	0.462693	0.476285	0.880442	0.288883	0.218303	0.151621	0.188574	-0.0202998	0.226884	0.257108	0.041661	0.126902
YBR193C_3-CDS	0.486939	0.35093	0.366818	0.263844	0.36619	0.186842	0.288693	-0.138215	0.212942	-0.063117	0.411803	0.207121	-0.0754265	-0.0122998	0.243384	-0.0563922	-0.156839	-0.419098
YBR194W_3-CDS	0.339939	0.32793	0.412818	0.481844	0.42719	-0.0701579	0.146693	0.398785	-0.161058	-0.090117	-0.0781969	-0.119879	0.199574	0.3317	0.134384	0.177608	-0.053839	0.0379024
YBR195C_3-CDS	0.503439	0.32443	0.465818	0.625344	0.79619	0.308842	0.450693	0.0187854	-0.239058	-0.030617	0.367803	0.0676211	0.196074	0.0317002	0.554884	0.0106078	0.094661	-0.231098
YBR196C_3-CDS	1.39594	0.80143	0.708318	0.240344	0.24419	0.786342	0.485693	0.483285	0.746942	0.018383	1.0718	0.677621	0.715074	0.6892	0.976384	0.563108	0.012661	-0.0380976
YBR197C_3-CDS	1.10194	1.45293	1.12182	1.41284	1.29719	0.869842	0.644693	0.499785	-0.411058	-0.790117	0.710803	0.297121	0.0545735	0.2427	0.230384	-0.514392	-0.351839	-0.630098
YBR198C_3-CDS	0.618939	0.90593	0.616818	0.563844	0.36119	0.641842	0.567693	0.498785	0.298942	0.143883	0.640803	0.260121	0.278574	0.2487	0.193384	0.0576078	0.281161	-0.0510976
YBR199W_3-CDS	0.0306059	0.347263	0.350485	0.0991768	0.12419	-0.116825	0.452027	0.671119	0.833942	0.188216	0.419803	0.461788	0.753907	0.6827	0.425717	0.973274	1.00183	0.543236
YBR200W_3-CDS	-0.523394	-0.62707	-0.493515	-0.409156	-0.341476	-0.624825	-0.472307	-0.342215	0.129609	0.225883	-0.462197	-0.512879	-0.441093	-0.532633	-0.30295	0.00727443	-0.079839	0.556902
YBR201W_3-CDS	-0.364061	-0.46207	-0.300182	-0.217156	-0.32581	-0.576158	-0.474307	-0.549215	-0.217058	0.058883	-0.588197	-0.715879	-0.590426	-0.2643	-0.264616	-0.0743922	-0.376839	0.324902
YBR202W_3-CDS	-0.149561	0.24343	-0.0266817	-0.114656	-0.0408095	0.253842	-0.0958066	-0.168215	0.0934425	-0.068117	-0.174197	-0.116879	-0.161426	-0.5048	-0.332116	-0.241892	-0.282339	-0.0605976
YBR203W_3-CDS	-1.07606	-0.78407	-0.159182	-0.388156	-0.74481	-0.773158	-0.523307	-0.212215	0.0869425	0.273883	-0.682197	-0.189879	0.425574	0.2877	-0.0406164	0.548608	0.535161	0.763902
YBR204C_3-CDS	-1.09856	-0.77057	-0.193682	-0.645656	-0.77631	-0.902658	-0.666307	-0.711715	-0.153058	0.00838303	-0.821197	-0.481379	-0.263426	-0.3273	-0.258616	0.244608	0.128661	-0.0265976
YBR205W_3-CDS	0.348606	0.44693	0.420152	0.18251	0.440857	0.348509	0.264027	0.148119	-0.118058	-0.0557836	0.0848031	0.0304545	0.157907	0.1957	0.159717	-0.195059	-0.0121724	-0.381098
YBR207W_3-CDS	0.104939	-0.03807	0.0128183	-0.109156	0.14019	0.301842	0.182693	0.316785	0.299942	0.223883	0.109803	0.200121	0.128574	0.3017	0.0763836	0.136608	0.230161	0.0209024
YBR208C_3-CDS	-0.0460608	0.21093	-0.191182	0.0568435	-0.14281	0.425842	0.730693	0.774785	0.363942	0.154883	0.604803	0.0281211	0.353574	0.5117	0.314384	0.101608	0.072161	0.423902
YBR210W_3-CDS	-0.536061	-0.46707	-0.591182	-0.554156	-0.68581	-0.812158	-0.539307	-1.03921	-0.914058	-0.353117	-0.386197	-0.302879	-0.634426	-0.8803	-0.796616	-0.800392	-0.527839	-1.1991
YBR211C_3-CDS	-0.0285608	-0.11307	-0.179182	-0.179156	-0.36031	-0.248158	-0.430807	0.120285	-0.175558	0.189883	-0.130697	-0.0498789	0.128574	-0.0682998	-0.265116	0.0941078	-0.083339	0.243902
YBR212W_3-CDS	-0.336561	0.41493	-0.0276817	-0.0651565	-0.59231	0.299342	0.490693	0.792785	0.214442	0.099883	-0.112697	-0.0818789	-0.0804265	-0.2328	-0.217116	-0.107892	0.114161	-0.343098
YBR213W_3-CDS	-0.507061	0.46893	0.417318	0.122344	0.24719	-0.444158	0.125693	-0.141215	-0.667058	-0.632617	-0.0996969	-0.291879	-0.482426	-0.4438	-0.184616	-0.307892	-0.093339	-0.398098
YBR214W_3-CDS	-0.309561	0.85643	0.723818	0.321344	-0.0773095	-0.332158	0.364193	0.265785	-0.157058	-0.054617	-0.264197	0.187121	-0.0404265	-0.4568	-0.569616	0.297108	0.495161	-0.228598
YBR215W_3-CDS	-0.300061	-0.17957	-0.306182	-0.454656	-0.32581	-0.0416579	-0.351307	0.0282854	0.0284425	0.098383	-0.366697	-0.425879	-0.483426	-0.5768	-0.499616	-0.333892	-0.388339	-0.0220976
YBR216C_3-CDS	-0.244061	-0.36357	0.233318	-0.168656	-0.36431	-0.439658	0.135193	-0.129715	0.177942	0.220383	0.0383031	0.0276211	0.00657351	-0.0912998	0.0973837	0.156608	0.534661	0.253902
YBR217W_3-CDS	0.128439	-0.17307	0.386318	0.0458435	0.41469	0.00334212	0.257693	-0.407215	0.00794248	0.374883	0.411803	0.291621	0.344074	0.3377	0.473384	0.528108	0.180661	0.620902
YBR218C_3-CDS	0.172439	-0.15107	0.0918183	-0.0016565	-0.0253095	0.303342	0.411693	0.103285	0.138942	0.113383	0.463303	0.508621	0.0300735	-0.3388	-0.134616	-0.184892	-0.378839	-0.113598
YBR221C_3-CDS	0.381939	0.61493	0.684818	0.295844	0.45919	0.323842	0.0586934	-0.0952146	-0.0280575	0.325883	0.148803	0.129121	-0.278426	-0.0332998	-0.495616	-0.196392	-0.259839	-0.382098
YBR221W-A_3-CDS	0.225939	0.49493	0.494818	0.299844	0.18819	-0.106158	0.274693	0.417785	-0.176058	-0.408117	0.221803	0.105121	0.395574	0.5087	0.0763836	0.239608	-0.228839	-0.367098
YBR222C_3-CDS	-0.401561	-0.01707	0.0853183	-0.152156	-0.36631	-0.289158	-0.212307	-0.374715	-0.541058	-0.264117	-0.165697	-0.246379	-0.348926	0.0682002	-0.365116	-0.236392	-0.211339	-0.522598
YBR223C_3-CDS	-0.692061	-0.17407	-0.733182	-0.695156	-0.33381	-0.492158	-0.625307	-1.09621	-0.843058	-0.745117	-0.819197	-0.176879	-0.445426	-0.6773	-0.869616	-0.591392	-0.093839	-0.840098
YBR225W_3-CDS	-0.944561	-0.54457	-0.204182	-0.562656	-0.61481	-0.584658	-0.437807	0.000785367	-0.308558	0.138383	-0.593697	0.0211211	-0.0484265	-0.0957998	-0.162116	0.276108	0.205661	0.480402
YBR227C_3-CDS	-0.704061	-0.91707	-0.742182	-1.09216	-1.36881	-1.09916	-0.566307	-0.280215	-0.0930575	0.236883	-0.563197	-0.139879	0.116574	0.0937002	-0.193616	0.718608	0.121161	0.744902
YBR228W_3-CDS	-0.0500608	0.25693	0.144318	0.193344	0.33219	-0.00315788	0.266693	0.382285	0.0289425	0.202883	0.156803	0.150621	0.307074	0.1442	0.235884	0.194108	0.224161	0.355902
YBR229C_3-CDS	0.0249392	0.28693	0.423318	0.196344	0.23119	0.0718421	0.467193	0.222285	0.464442	0.345883	0.128803	0.228621	0.223574	-0.0752998	-0.0211163	0.398108	0.311661	0.301902
YBR230C_3-CDS	-0.227061	1.05093	0.756818	0.343844	-0.0328095	-0.122158	0.256693	0.411785	-0.634058	-0.752117	-0.301197	0.199121	0.408574	-0.2693	-0.519616	0.448608	0.393161	-0.536098
YBR231C_3-CDS	0.634939	0.47593	0.679818	0.481844	0.22919	0.723342	0.441693	0.430785	-0.248058	-0.113617	0.737303	0.425121	0.768574	0.5612	0.834884	0.269608	-0.133839	-0.518598
YBR233W_3-CDS	-0.258061	-0.40407	-0.273182	-0.464156	-0.41581	-0.449158	-0.706307	-0.404215	0.0699425	0.036883	0.0398031	-0.0348789	0.123574	0.1997	0.233384	-0.112392	0.144161	0.164902
YBR233W-A_3-CDS	-0.116061	0.05693	-0.285182	-0.639156	-0.50781	-0.440158	-0.252307	-0.414215	-0.278058	-0.293117	-0.259197	-0.281879	-0.149426	-0.3523	-0.310616	0.0676078	-0.545839	-0.650098
YBR234C_3-CDS	-0.194061	0.23693	-0.233682	-0.337156	-0.40431	-0.323158	-0.0148066	-0.0507146	0.297942	0.080383	-0.205197	0.137121	0.134574	-0.1563	-0.142116	0.399608	0.090661	-0.0500976
YBR235W_3-CDS	0.564439	0.52793	0.0708183	0.141344	0.23169	0.495842	0.586193	0.539285	0.202942	0.361383	0.600303	0.490121	0.292074	-0.0577998	0.135884	-0.103392	0.195161	0.362402
YBR236C_3-CDS	0.343273	0.24293	0.372818	0.516844	0.66619	0.699509	0.568027	0.369785	0.620609	0.731883	0.90847	0.347454	0.54624	0.476033	0.47305	0.561608	0.529494	0.611569
YBR237W_3-CDS	-0.0965608	-0.34757	-0.390182	-0.333156	-0.20381	0.436842	-0.159807	-0.0837146	0.0524425	0.318883	-0.0116969	-0.369879	-0.771926	-0.5823	-0.236616	-0.299892	0.080161	0.104902
YBR238C_3-CDS	-0.740061	-0.90557	-0.912182	-0.829656	-0.97181	-0.543658	-1.10431	-0.865215	-0.695558	-0.080617	-0.519197	-0.872879	-1.13643	-1.1093	-0.961616	-0.328892	-0.379839	0.161402
YBR239C_3-CDS	0.692939	0.38443	0.274818	0.298844	0.44919	0.203842	0.268193	-0.280715	-0.383058	0.091383	0.447803	0.125121	0.140574	-0.0517998	0.141384	-0.289392	-0.111839	0.133402
YBR240C_3-CDS	-1.83156	-1.36157	-1.34368	-1.41116	-1.21031	-1.79716	-1.88581	-1.06421	-1.11256	-0.637117	-1.5837	-1.38588	-1.44843	-0.7688	-1.43162	-1.36739	-0.832839	-0.622598
YBR241C_3-CDS	-1.61356	-0.74857	-0.638182	-0.716656	-0.93281	-0.900158	-1.33831	-0.848715	-0.972058	-0.253117	-1.0087	-1.13088	-1.17793	-0.9693	-1.04662	-0.598892	-0.388839	-0.404598
YBR242W_3-CDS	0.377939	0.13693	-0.0271817	0.117844	0.53719	0.589842	0.302693	-0.274215	-0.0770575	-0.162117	0.548803	0.0141211	-0.369426	-0.3483	0.0623836	-0.623392	-0.716839	-0.253098
YBR243C_3-CDS	0.508939	-0.04807	-0.0341817	-0.293156	0.14419	0.324842	-0.289307	-0.638215	-0.371058	0.178883	0.397803	0.201121	0.0855735	0.0957002	0.445384	-0.0903922	-0.118839	-0.0130976
YBR244W_3-CDS	0.0869392	-0.66907	-0.605182	-0.882156	-0.65181	-0.862158	-0.244307	-0.293215	0.0279425	0.108883	-0.164197	1.62012	1.86857	1.6197	1.77638	1.97661	0.868161	0.807902
YBR245C_3-CDS	0.105939	-0.05107	-0.567682	-0.389156	-0.38681	-0.0476579	-0.262807	-0.264715	-0.309058	-0.282617	-0.259697	0.793621	0.508574	0.5387	0.594384	0.361608	0.312661	0.180902
YBR246W_3-CDS	-0.106061	-0.32157	-0.0476817	-0.437656	-0.29631	-0.331158	-0.348307	-0.484215	-0.503558	-0.052117	-0.0491969	-0.193879	-0.0529265	-0.3578	-0.337116	-0.280892	-0.286839	-0.0295976
YBR247C_3-CDS	0.778439	-0.89107	-0.660182	-0.0291565	0.14869	0.324842	-0.607807	-0.262215	-0.140058	0.219883	0.354303	-0.399879	-0.449426	-0.1423	-0.0726163	-0.319392	-0.089339	0.571402
YBR248C_3-CDS	0.699273	0.0362634	-0.243515	0.0325102	0.183857	0.548842	-0.353307	-0.242215	-0.248058	-0.349117	0.334803	-0.0345455	-0.516093	-0.4683	-0.438283	-0.934726	-0.883172	-0.772098
YBR249C_3-CDS	0.779939	0.33493	0.158318	0.557344	0.67569	0.772842	0.284693	0.654785	-0.0130575	-0.101117	1.4523	1.08412	0.935574	0.4837	0.107384	0.219608	-0.053839	0.0629024
YBR250W_3-CDS	-1.53806	-1.36907	-0.886848	-0.846823	-0.636143	-1.31149	-1.10297	-0.958548	-0.385391	0.0202164	-1.4542	-0.878212	-1.01176	-0.8693	-0.64595	-0.131726	-0.300839	-0.0120976
YBR251W_3-CDS	0.495939	0.41793	0.240318	0.338344	0.23469	0.139842	0.0986934	0.243785	0.0194425	-0.137617	0.0838031	0.0901211	-0.195426	-0.0902998	-0.299616	-0.294392	-0.255339	-0.419598
YBR252W_3-CDS	1.49594	0.67993	0.272818	0.265844	1.13219	0.418842	0.424693	0.508785	0.262942	0.218883	1.0058	0.580121	0.690574	0.5027	0.540384	0.154608	-0.305839	0.0739024
YBR253W_3-CDS	1.09194	0.94393	0.405818	0.317844	0.44119	0.694842	0.632693	0.454785	0.332942	0.169883	0.911803	0.770121	0.701574	0.3857	0.627384	0.117608	-0.382839	-0.245098
YBR254C_3-CDS	1.05694	0.62893	0.416818	0.494844	0.74019	0.352842	0.626693	0.185785	0.0159425	-0.014117	1.0248	0.808121	0.539574	0.3717	0.712384	0.0826078	-0.346839	-0.221098
YBR255C-A_3-CDS	1.61094	1.15493	0.589818	0.599844	0.78419	0.660842	0.682693	0.522785	0.623942	0.012883	0.921803	0.982121	1.04057	0.9617	1.38838	0.678608	0.368161	-0.0260976
YBR255W_3-CDS	-0.468061	-0.00656997	-0.0451817	0.205844	-0.19131	0.0878421	0.126693	0.178285	-0.281558	-0.050117	-0.466697	-0.200879	0.00957351	0.0602002	-0.181616	-0.273392	-0.033839	0.337902
YBR256C_3-CDS	0.438439	0.64343	0.510318	0.315844	0.35469	0.523342	0.781193	0.106285	0.0569425	0.102383	1.0333	1.24562	1.38957	0.7972	0.874384	0.704108	0.641661	0.0744024
YBR257W_3-CDS	0.353939	-0.21507	-0.183182	-0.0601565	-0.18081	-0.0191579	-0.203307	-0.451215	-0.461058	-0.120117	0.0468031	-0.248879	-0.267426	-0.2093	-0.0796164	-0.500392	-0.355839	-0.341098
YBR258C_3-CDS	0.400939	0.00393003	-0.0301817	0.231844	0.21019	0.109842	-0.353307	-0.135215	-0.368058	-0.309117	-0.0861969	-0.282879	-0.438426	-0.1563	-0.198616	-1.10139	-0.692839	-0.297098
YBR259W_3-CDS	0.0259392	-0.35907	-0.163682	-0.309656	-0.20731	-0.358158	-0.178307	-0.114215	-0.0385575	0.188383	-0.210697	-0.213879	0.0640735	0.2392	0.196384	0.360608	0.155161	0.651402
YBR260C_3-CDS	-0.246061	-0.27507	-0.0426817	-0.285156	-0.37631	-0.364158	-0.143807	-0.426215	-0.161058	0.201383	-0.0586969	-0.140879	0.0755735	0.0692002	0.0838837	0.0636078	0.135661	0.163902
YBR261C_3-CDS	0.0369392	0.29293	0.237818	0.138844	0.27719	-0.178158	-0.0273066	-0.121215	-0.718058	-0.832117	0.102803	-0.278879	-0.0524265	-0.0192998	-0.00161635	-0.464392	-0.556839	-0.596098
YBR263W_3-CDS	0.314439	0.18993	0.100818	0.400844	0.44119	0.356342	0.272693	0.0857854	-0.415058	-0.031117	0.371303	0.140121	0.164574	0.4182	0.355384	-0.127392	0.092161	0.289902
YBR264C_3-CDS	0.471939	0.28693	0.0428183	-0.0251565	0.33419	0.117842	0.0536934	-0.0952146	-0.430058	0.108883	0.247803	0.145121	0.220574	0.2687	0.179384	-0.0283922	-0.159839	-0.319098
YBR265W_3-CDS	0.506939	0.00293003	-0.181182	0.260844	0.31919	0.268842	0.146693	0.0307854	-0.444058	-0.171117	0.00080312	-0.230879	-0.386426	-0.2343	-0.385616	-0.610392	-0.622839	-0.218098
YBR267W_3-CDS	0.762939	-0.38807	-0.429182	-0.0906565	0.34219	0.425842	-0.935307	-0.639715	-0.745058	-0.424617	0.329803	-0.409379	-0.659426	-0.3453	-0.126116	-1.01339	-0.760339	-0.593098
YBR270C_3-CDS	-0.632061	-0.67757	-0.695182	-0.729156	-0.81431	-0.834658	-1.04431	-0.471715	-0.728558	0.341383	-1.1167	-0.452379	-0.148426	-0.7488	-0.542616	-0.306892	-0.219839	-0.150098
YBR271W_3-CDS	-0.351061	-0.81207	-0.656182	-0.181156	-0.12081	-0.264158	-0.648307	-0.621215	-0.219058	0.215883	-0.275197	-0.519879	-0.720426	-0.5023	-0.555616	-0.707392	-0.252839	-0.133098
YBR272C_3-CDS	-0.252061	-0.26357	-0.0696817	0.138344	0.0411905	-0.00915788	-0.313307	-0.0132146	0.136942	0.246883	-0.346697	-0.488379	-0.545426	-0.4613	-0.234116	-0.0728922	-0.201839	0.446402
YBR273C_3-CDS	-0.901061	-0.18107	-0.175182	-0.249156	-0.27381	-0.305158	-0.240307	-0.276215	-0.669058	-0.316117	-0.771197	-0.893879	-0.876426	-0.8073	-1.02362	-0.842392	-0.681839	-1.0281
YBR274W_3-CDS	-0.621061	-0.78657	-0.650682	-0.579156	-0.88581	-0.852158	-0.671307	-0.863715	-0.290058	0.149383	-0.732197	-0.558879	-0.491426	-0.1873	-0.360116	-0.120892	-0.215339	0.185902
YBR275C_3-CDS	-0.433061	-0.71107	-0.586682	-0.532156	-0.35381	-0.410158	-0.324307	-0.524715	-0.182058	-0.166117	-0.399197	-0.708379	-0.477926	-0.4933	-0.439616	-0.268392	-0.534839	-0.0495976
YBR276C_3-CDS	-0.530561	-0.26007	-0.570682	-0.391656	-0.21631	-0.337658	-0.379307	-0.365715	-0.0850575	0.102883	-0.239697	-0.627379	-0.679926	-0.5618	-0.370116	-0.403892	-0.443339	-0.199598
YBR278W_3-CDS	0.00593922	-0.00206997	-0.279182		-0.0458095	-0.135158	-0.233307	0.132785	-0.637058	-0.632117	-0.453197	-0.481879	-0.390426	-0.3423	-0.367616	-0.765392	-0.633839	-0.644098
YBR279W_3-CDS	-0.0375608	0.23243	0.0753183	0.651844	-0.0753095	0.195842	0.420693	0.956785	0.519942	0.185383	0.00880312	0.0836211	0.0610735	0.4002	-0.151616	0.395108	0.562661	0.402402
YBR280C_3-CDS	-0.101061	0.33893	0.376818	0.257844	0.45719	-0.110158	0.442693	0.519785	0.278942	-0.045117	-0.0261969	-0.0228789	-0.239426	-0.2093	0.215384	-0.110392	0.780161	0.149902
YBR281C_3-CDS	-0.919061	-0.39257	-0.0521817	-0.229656	-0.39881	-0.459658	-0.444807	-0.169215	-0.0805575	0.196883	-0.760197	-0.279879	-0.456926	-0.0297998	-0.266116	-0.0493922	0.357661	0.402402
YBR282W_3-CDS	0.698939	0.54943	0.372818	0.0773435	0.36119	-0.0341579	0.522193	0.282285	0.171442	-0.207117	0.595303	0.561121	0.665574	0.8167	0.852384	0.530108	0.380161	-0.0950976
YBR283C_3-CDS	0.912939	1.03393	0.505818	0.652844	0.40519	0.569842	0.495693	0.748785	0.585942	0.212883	0.594803	0.505121	0.499574	0.5807	0.302384	0.179608	0.339161	0.276902
YBR284W_3-CDS	-1.68706	-0.93907	-0.212182	-0.569156	-0.64681	-0.508158	-0.506307	-0.101215	0.0899425	-0.270117	-1.5032	-0.508879	-0.253426	-0.2143	-0.239616	-0.0723922	0.438161	0.0289024
YBR285W_3-CDS	-1.20706	-0.94107	-0.904182	-1.49616	-1.63781	-1.94116	-1.38731	-1.33121	-0.803058	-1.04112	-1.7412	-0.788879	-0.782426	-1.3123	-1.36262	-0.103392	-0.369839	-1.0461
YBR286W_3-CDS	0.931939	1.88393	1.48782	1.15184	1.02319	0.917842	1.17369	0.789785	0.531942	-0.012117	0.968803	0.758121	0.947574	0.3737	0.401384	0.690608	0.549161	0.161902
YBR287W_3-CDS	0.375939	1.22493	0.868818	0.938844	0.51719	0.569842	1.14869	1.39579	0.959942	0.276883	0.576803	0.972121	0.825574	0.8527	0.366384	0.738608	0.887161	0.730902
YBR288C_3-CDS	0.428939	0.53943	0.567818	0.443844	0.23369	0.174342	0.591693	0.642285	0.599442	0.464383	0.856803	0.776621	0.978574	0.9107	0.823884	1.06711	0.996661	0.798902
YBR289W_3-CDS	-0.280061	0.09093	0.205318	-0.0821565	-0.0843095	0.344842	0.190193	0.463285	-0.129558	0.047883	-0.200197	-0.0268789	-0.202926	-0.1643	-0.370616	-0.128892	0.308161	-0.0175976
YBR290W_3-CDS	0.910439	0.81793	0.980318	0.830344	0.88769	0.588342	1.04369	1.20279	0.768942	0.482383	0.794303	0.731121	0.967074	0.9617	0.821384	0.797608	0.816661	0.637402
YBR291C_3-CDS	0.641939	1.08993	0.771818	0.805844	1.12419	1.00384	0.853693	0.272785	0.432942	0.115883	1.0038	0.408121	0.216574	0.6877	0.476384	-0.189392	0.302161	0.0039024
YBR293W_3-CDS	0.341439	0.01193	-0.0396817	-0.0371565	0.0631905	0.0598421	-0.210307	-0.469215	0.0874425	0.140883	0.128803	-0.156879	0.0545735	0.2547	0.286884	-0.0153922	-0.019839	0.0074024
YBR294W_3-CDS	-0.635061	-0.27757	0.158318	0.0118435	-0.0668095	-0.387158	-0.683807	-0.572215	-0.376558	-0.320117	-0.577197	-0.884879	-0.859426	-0.6418	-0.416616	-0.692392	-0.424839	0.120402
YBR295W_3-CDS	-0.739061	-0.57657	-0.570182	-0.384156	-0.56931	-0.428658	-0.825807	-0.500215	-0.334558	0.085883	-0.337197	-0.311879	-0.0834265	-0.3013	-0.129616	-0.397892	0.049661	0.281402
YBR296C_3-CDS	-0.933061	-1.02107	-0.887182	-0.533156	-0.89181	-0.388658	-1.09531	-1.18171	-0.460558	-0.124617	-0.246697	-0.486879	-0.352426	-0.4323	-0.472116	-0.633392	-0.207839	0.0794024
YBR297W_3-CDS	-1.33406	-0.90807	-0.713182	-0.816156	-0.98681	-0.624158	-0.797307	-0.269215	-0.600058	-0.121117	-0.629197	-0.0388789	0.270574	-0.2603	-0.766616	0.360608	0.594161	-0.155098
YBR298C_3-CDS	-0.572061	-0.06107	-0.0186817	-0.322156	-0.23031	-0.467658	-0.246307	-0.102215	0.0309425	0.045383	-0.693697	0.270121	0.470574	-0.3813	-0.730116	0.955608	0.717661	0.636902
YCL001W_3-CDS	0.382939	0.10593	-0.212182	-0.201156	0.00419047	-0.291158	-0.383307	-0.322215	-0.240058	-0.132117	-0.0971969	-0.0848789	-0.126426	-0.1603	0.0903836	-0.108392	-0.521839	-0.853098
YCL001W-A_3-CDS	-0.574061	-0.44707	-0.518182	-0.559156	-0.53781	-0.725158	-0.530307	-0.499215	-0.0880575	0.248883	-0.951197	-0.430879	-0.485426	-0.2953	-0.499616	-0.101392	0.177161	-0.0850976
YCL001W-B_3-CDS	-0.439061	-0.05707	-0.206182	-0.112156	-0.26581	-0.643158	-0.694307	-0.758215	-0.437058	-0.561117	-0.778197	-0.775879	-1.09343	-0.9973	-0.768616	-0.816392	-0.810839	-0.861098
YCL002C_3-CDS	0.527939	-0.09407	0.222818	0.148844	0.28219	0.230842	0.123693	-0.0602146	0.326942	0.331883	0.686803	0.251121	0.290574	0.4157	0.747384	0.381608	0.245161	0.484902
YCL004W_3-CDS	-0.0475608	-0.23007	-0.200182	-0.148656	0.00669048	-0.158158	-0.277807	0.0922854	0.0879425	-0.058117	-0.147197	-0.289379	-0.172426	-0.0652998	-0.0361163	0.0386078	0.054161	0.102902
YCL007C_3-CDS	1.70094	1.16493	0.213818	0.607844	0.68819	1.12284	0.630693	0.432785	-0.141058	-0.415117	1.3788	0.854121	0.528574	0.0947002	0.472384	-0.245392	-0.662839	-1.0141
YCL008C_3-CDS	0.0989392	0.55593	0.683818	0.788844	0.57319	0.875842	0.745693	0.179785	-0.572058	-0.386117	0.447803	0.190121	-0.356426	-0.4353	-0.328616	-0.717392	-0.494839	-0.684098
YCL009C_3-CDS	0.589939	0.65793	0.351318	0.648344	0.81419	0.896842	0.363693	0.405285	0.00394248	-0.072617	1.1098	0.741621	0.169574	0.000700154	0.185384	-0.193392	-0.668339	-0.742098
YCL010C_3-CDS	1.34744	1.45643	1.12682	1.30434	1.37269	1.25334	0.743193	0.748285	0.00444248	-0.363117	1.2253	0.707621	0.310074	0.2707	0.511884	-0.291392	-0.032339	-0.463098
YCL011C_3-CDS	0.389273	0.28693	0.265818	0.108844	0.28819	0.0431755	0.28736	0.114119	0.213276	0.0762164	0.479136	0.421454	0.629907	0.4787	0.534384	0.983608	0.505828	0.0049024
YCL014W_3-CDS	-0.276061	-0.34257	-0.454182	0.0268435	0.0631905	0.0338421	-0.142307	-0.168715	-0.0555575	-0.031617	-0.207197	-0.390379	-0.720426	-0.7073	-0.322616	-0.376392	-0.326339	-0.344598
YCL016C_3-CDS	-1.14206	-0.65807	-0.722182	-0.355156	-0.57481	-0.308158	-0.856307	-0.481215	-0.840058	-0.541117	-0.454197	-0.887879	-1.19243	-0.9003	-1.07162	-1.26939	-0.853839	-0.713098
YCL017C_3-CDS	-0.204561	-0.34157	-0.0486817	0.125344	0.0106905	0.678842	0.623693	0.798285	0.0919425	0.355883	0.367803	0.469621	0.631574	0.7882	1.92188	0.302608	0.487661	0.560902
YCL018W_3-CDS	0.622939	1.04943	0.616318	0.991344	1.96069	1.36984	2.25669	1.28379	0.798942	1.07138	1.5018	1.60412	1.59957	0.8517	4.43938	0.794608	1.38866	0.176402
YCL021W-A_3-CDS	-1.20806	-1.22207	-1.10118	-1.35016	-0.95381	-1.27416	-1.74831	-1.20021	-0.397058	0.170883	-0.561197	-0.432879	-0.706426	-0.4153	0.0323836	0.334608	-0.113839	-0.248098
YCL024W_3-CDS	-0.831561	-0.39807	-0.702682	-0.488156	-0.88131	-0.524658	-0.445307	-0.305715	-0.165058	-0.267117	-0.674197	-0.786879	-0.709926	-0.9353	-1.05512	-0.482392	-0.453839	-0.0860976
YCL025C_3-CDS	-0.532727	-0.320403	-0.286848	-0.182823	-0.455476	0.313509	0.104693	-0.030548	-0.280724	0.0605497	0.70947	0.525788	0.841574	-0.179967	0.00838365	0.142274	-0.057839	0.0225691
YCL026C-A_3-CDS	-1.63706	-1.14407	-0.750182	-0.723156	-0.73381	-0.974158	-1.14131	-0.860215	-1.11806	-0.575117	-1.3212	-0.849879	-0.456426	0.0427002	0.0353837	-0.337392	-0.225839	-0.209098
YCL027W_3-CDS	-0.360561	-0.29007	-0.381682	-0.148156	-0.68031	0.126342	-0.399807	-0.401715	0.0484425	-0.038117	0.219803	-0.123879	0.227574	0.3857	0.717884	0.124608	0.582661	0.502902
YCL028W_3-CDS	-0.395061	-0.30457	-0.126182	-0.0911565	-0.40431	-0.177158	-0.203807	-0.157215	-0.273558	-0.316117	-0.609197	-0.627879	-0.714426	-0.5328	-0.440616	-0.600892	-0.295839	-0.484098
YCL029C_3-CDS	0.769439	0.44243	-0.106182	0.158344	-0.15631	0.764842	0.240693	-0.211715	-0.584558	-0.533617	0.665803	-0.166879	-0.765426	-0.7298	-0.520116	-0.938892	-0.855339	-0.559098
YCL030C_3-CDS	-0.211561	-0.04157	-0.409682	0.200344	-0.14481	0.871342	0.525693	0.549285	0.0429425	0.098383	0.862303	0.394621	-0.206426	-0.2748	-0.284116	-0.606392	-0.172339	-0.0115976
YCL031C_3-CDS	1.25544	0.45743	0.249818	0.228844	0.65419	0.626342	0.532193	0.797785	1.06294	0.538383	1.0578	0.859121	0.932074	0.7787	0.796384	0.437608	0.429161	0.154402
YCL032W_3-CDS	-0.265061	-0.08907	-0.354682	-0.291156	-0.18881	-0.183158	-0.354807	-0.341215	-0.292558	-0.271117	-0.281697	-0.838379	-0.891426	-0.6583	-0.799616	-0.806892	-0.686339	-0.574098
YCL033C_3-CDS	-1.01506	-0.57007	-0.875182	-1.02316	-1.29781	-1.14616	-1.30531	-0.386215	-0.754058	-0.595117	-1.1442	-0.793879	-0.851426	-0.9203	-1.19362	-1.05339	-0.892839	-1.0431
YCL034W_3-CDS	-0.501061	0.22093	-0.202182	0.124844	-0.42581	0.183842	0.355693	0.0912854	-0.186558	0.059383	-0.396697	-0.324379	-0.752426	-0.7358	-0.807116	-0.999892	-0.527839	-0.684098
YCL035C_3-CDS	0.386939	-0.00706997	0.299818	-0.107156	0.25919	-0.451158	-0.0533066	-0.509215	-0.0880575	-0.161117	0.350803	0.323121	0.510574	0.0957002	0.510384	0.454608	0.400161	-0.115098
YCL036W_3-CDS	0.364939	-0.15907	0.0398183	-0.0341565	0.64119	0.356842	-0.0603066	-0.707215	-0.163058	-0.013117	0.0628031	-0.539879	-0.380426	-0.6273	-0.464616	-0.334392	0.103161	-0.328098
YCL037C_3-CDS	1.60494	0.82893	0.575818	1.26084	1.36669	1.82984	0.976693	0.722285	0.422442	0.110383	1.4808	0.415121	-0.0344265	0.2162	0.0828837	-0.431892	-0.235339	-0.0905976
YCL038C_3-CDS	-0.757727	-0.36507	-0.236848	-0.143156	-0.135143	-0.0211579	-0.298307	-0.213881	0.325609	0.269216	-0.207864	-0.440879	-0.206093	-0.391967	-0.21995	0.0536078	0.073161	0.279569
YCL039W_3-CDS	-0.261061	-0.20357	-0.232182	0.125844	0.26669	0.321342	0.174693	-0.0817146	0.0199425	0.129383	-0.0601969	-0.113879	0.0735735	0.0622002	0.107384	0.314108	0.641661	0.347402
YCL040W_3-CDS	-0.317061	2.34893	1.75282	1.19184	0.52919	0.187842	2.46369	1.76479	0.435942	-0.055117	0.940803	1.92812	1.58557	0.5937	0.142384	1.34061	1.58116	-0.377098
YCL043C_3-CDS	1.28927	1.73426	1.50715	1.66284	1.17186	1.21451	1.51136	1.46479	0.645609	0.011883	1.44014	1.30145	1.63457	1.73103	1.85805	0.758274	1.17316	0.161569
YCL044C_3-CDS	-0.461061	-0.211737	-0.595182	-0.280823	-0.50381	-0.386491	-0.37264	-0.116215	-0.0907242	-0.22345	-0.420864	-0.355546	-0.21776	0.1097	0.0573837	-0.409726	-0.380506	-0.602098
YCL045C_3-CDS	-0.427061	-0.18157	0.282818	-0.0401565	-0.0723095	-0.277658	-0.0888066	-0.264215	-0.0360575	0.081383	-0.282197	-0.316379	-0.160926	-0.2708	-0.383616	0.226608	-0.017339	0.166902
YCL047C_3-CDS	-1.08106	-0.72107	-0.487682	-0.377656	-0.69881	-0.880158	-0.773307	-0.181715	-0.475058	-0.183617	-0.899697	-0.637379	-0.744926	-0.3623	-0.569616	-0.162892	-0.199339	0.0169024
YCL048W_3-CDS	-1.66306	-1.24857	-0.571682	-0.804156	-0.94831	-0.859158	-0.785307	-0.902215	-0.444558	-0.422117	-1.5482	-0.862879	-1.02193	-0.9128	-0.593116	-0.210892	-0.268339	0.266902
YCL049C_3-CDS	-1.08306	-0.41207	-0.156182	-0.155156	-0.13681	-0.116158	-0.103307	-0.611215	-0.519058	-0.191117	-0.603197	-0.0128789	-0.379426	0.0907002	0.0893836	-0.123392	0.046161	-0.578098
YCL050C_3-CDS	-0.0290608	0.37693	0.314318	-0.0366565	-0.00430952	0.210342	0.750693	0.767785	0.431442	0.039383	0.324303	0.538121	0.801074	0.6972	0.878884	1.32911	1.09716	0.461902
YCL051W_3-CDS	-0.797061	-0.62707	-0.431182	-0.719156	-0.80181	-0.300158	-0.109307	-0.0252146	-0.234058	-0.235117	-0.438197	-0.190879	-0.385426	-0.000299846	-0.137616	0.415608	0.055161	-0.120098
YCL052C_3-CDS	-0.140061	-0.15257	0.173318	-0.0526565	0.12669	-0.134158	0.119693	-0.251215	0.160442	0.027883	0.472303	0.150121	0.240074	0.0727002	0.268384	0.337108	0.319161	0.122402
YCL054W_3-CDS	0.949939	-0.02907	-0.347182	-0.0731565	0.28519	0.481842	-0.298307	0.187785	0.538942	0.270883	0.756803	-0.195879	-0.239426	-0.2443	0.0853837	0.370608	0.028161	-0.0100976
YCL055W_3-CDS	1.13394	0.78943	0.592818	0.618344	1.10419	0.328842	0.406193	0.0457854	0.259442	-0.277117	0.934303	0.729621	0.986574	0.9527	1.27688	0.462108	0.170661	0.0479024
YCL056C_3-CDS	0.484939	0.61893	0.820818	0.323844	0.53119	0.539842	0.885693	0.575785	0.220942	-0.173117	0.880803	0.727121	1.19457	1.0787	1.36538	0.840608	0.701161	0.218902
YCL057W_3-CDS	0.301939	0.96293	0.708818	0.743844	0.39319	0.728842	0.875693	1.06479	0.447942	0.292883	0.607803	0.502121	0.795574	0.7577	0.703384	0.368608	0.522161	0.0679024
YCL058C_3-CDS	1.08794	-0.17007	-0.676182	-0.457156	-0.0563095	0.300342	-0.213807	-0.0747146	-0.0720575	-0.297617	0.381303	0.0641211	-0.375426	-0.2268	0.119884	-0.152892	-0.717839	-0.516098
YCL059C_3-CDS	0.348939	-0.80707	-0.643682	-0.422156	-0.0253095	-0.0611579	-0.464307	-0.733215	-0.402558	-0.072617	0.159803	-0.549379	-0.442426	-0.3393	-0.136116	0.0476078	-0.468339	0.0484024
YCL061C_3-CDS	-0.343061	-0.42707	-0.433682	-0.322656	-0.41531	-0.267658	-0.324307	-0.248715	-0.0805575	0.149383	-0.407197	-0.306379	-0.486926	-0.4388	-0.489616	-0.154892	-0.350339	0.131402
YCL063W_3-CDS	0.362939	0.41243	0.545318	0.498344	0.61119	0.299342	0.0351934	0.175785	0.123942	0.00488303	0.335303	-0.0243789	-0.171426	-0.2583	-0.195616	-0.303392	0.00966096	0.0989024
YCL064C_3-CDS	0.586939	0.57893	1.06082	0.866844	0.81619	0.0168421	-0.268307	0.597785	0.560942	-0.010117	-0.368197	-0.152879	0.618574	0.7597	-0.0346163	0.0856078	0.462161	0.399902
YCR002C_3-CDS	-0.305561	-0.06057	-0.0191817	-0.407656	-0.21481	-0.0956579	0.178193	-0.0112146	0.222942	-0.539117	-0.233197	0.113121	0.119574	0.3022	-0.0396164	0.0626078	0.203161	0.241402
YCR004C_3-CDS	-0.430061	0.06293	0.267818	-0.0896565	-0.37081	-0.510658	-0.124807	0.113785	-0.580058	-0.155117	-0.139697	0.906121	1.24057	0.9017	0.102384	0.939108	0.820661	-0.0715976
YCR005C_3-CDS	0.436939	0.30193	0.485818	0.294844	-0.0288095	0.315842	0.567693	0.220785	0.682942	0.422883	0.781803	1.21112	1.86657	1.0287	0.0663837	1.12361	1.43716	0.232902
YCR007C_3-CDS	-0.0490608	-0.17307	0.128818	0.152844	0.10319	-0.419158	-0.433307	-0.375215	0.0989425	-0.332117	-0.150197	-0.205879	0.267574	0.1357	0.456384	0.0916078	0.013161	-0.179098
YCR008W_3-CDS	0.407939	0.30993	0.536818	0.274344	0.16769	0.272842	0.130193	0.0137854	0.220442	0.288883	-0.0476969	0.184121	-0.0434265	-0.1063	-0.231616	0.238608	0.216661	0.0529024
YCR009C_3-CDS	0.593939	0.85793	0.785818	0.618844	0.53719	0.538842	0.737693	0.611785	0.607942	0.253883	0.859803	0.490121	0.468574	0.1617	0.600384	0.506608	0.077161	0.305902
YCR010C_3-CDS	-1.41206	-1.64307	-1.13918	-1.45816	-0.97381	-1.50416	-1.54031	-1.47321	-0.609058	-0.232117	-1.3912	-0.870879	-0.652426	-0.8723	-0.557616	-0.0553922	-0.412839	-0.277098
YCR011C_3-CDS	-0.324727	0.196263	0.203152	0.12851	-0.194143	-0.389158	0.166693	0.237452	0.0162758	0.41355	-0.00986355	0.293454	0.631574	0.577367	0.365717	0.864274	0.647161	0.283902
YCR012W_3-CDS	2.48644	2.62693	1.85982	1.25434	1.28069	1.92234	2.76619	3.20579	2.93644	0.940883	2.3648	2.65612	2.50657	1.9172	2.23838	2.51311	2.48016	0.903402
YCR015C_3-CDS	-0.301561	-0.32007	-0.0756817	-0.407156	-0.39531	-0.321158	-0.0738066	-0.0452146	-0.526058	-0.129617	-0.240697	-0.174379	-0.246926	-0.1573	-0.139616	0.0256078	-0.119839	-0.0715976
YCR016W_3-CDS	0.723439	-0.53707	-0.341182	-0.132156	0.36469	0.365342	-0.0548066	-0.0997146	0.290442	0.263383	0.241303	-0.186379	-0.167926	0.0177002	0.138884	-0.117892	0.089661	0.530902
YCR017C_3-CDS	0.328939	-0.12407	-0.0556817	0.262844	0.0486905	0.0943421	0.0811934	-0.0162146	-0.145058	0.087883	0.358803	-0.0968789	-0.102926	0.1022	0.0623836	-0.0348922	0.219161	0.300402
YCR018C_3-CDS	1.47494	1.08293	0.514818	1.13284	1.07119	0.680842	0.709693	1.00179	0.881942	-0.096117	1.1988	1.39212	1.31757	1.4707	1.77438	0.814608	0.730161	0.126902
YCR019W_3-CDS	-0.753561	-0.58207	-0.492682	-0.293156	-0.17681	-0.461158	-0.804307	-0.386715	0.0524425	-0.036117	-0.705197	-0.607379	-0.987426	-0.5753	-0.477116	-0.657892	-0.300339	-0.297598
YCR020C_3-CDS	-0.596061	-1.13857	-1.27318	-1.03716	-1.19981	-1.15916	-1.23281	-0.996215	-0.578058	0.086383	-1.2057	-0.735879	-0.535926	-0.6578	-0.700116	-0.361892	-0.702839	-0.105598
YCR020W-B_3-CDS	0.418939	-0.13107	-0.446182	-0.413156	0.20419	-0.0571579	0.136693	-0.351215	0.450942	-0.049117	0.0728031	0.142121	0.263574	0.2557	0.450384	0.582608	-0.212839	0.282902
YCR021C_3-CDS	-0.494061	-0.45907	-0.612182	-0.190156	-0.44381	-0.445158	-0.0373066	0.203785	0.520942	-0.045117	-0.908197	-0.601879	-1.09743	-0.9963	-0.670616	0.367608	0.193161	1.0089
YCR023C_3-CDS	0.414939	0.43293	0.594318	0.142344	0.56319	0.130842	0.508193	0.344785	0.413942	0.033883	0.271303	0.426621	0.248074	0.00670015	0.0523836	0.509108	0.180661	0.0999024
YCR024C_3-CDS	-0.563561	-0.10957	-0.210182	-0.344656	-0.50881	-0.385158	-0.656307	-0.390715	-0.415058	-0.267117	-0.397197	-0.918879	-0.670426	-0.3548	-0.698616	-0.673392	-0.442839	-0.367598
YCR024C-B_3-CDS	3.33494	2.31693	1.47482	1.23884	1.49219	1.84484	1.76369	1.45179	1.58794	0.236883	2.2918	1.80812	1.60657	1.2647	1.50038	0.876608	0.486161	-0.121098
YCR026C_3-CDS	0.446939	0.40693	0.430818	0.439844	0.42019	0.339842	0.0666934	-0.0122146	0.0169425	-0.366117	-0.0991969	-0.162879	-0.130426	0.2127	-0.162616	-0.361392	-0.275839	-0.202098
YCR027C_3-CDS	-0.139061	-0.51707	-0.499182	-0.523156	-0.35081	-0.435158	-0.444307	-0.0672146	-0.129058	-0.015117	-0.247197	-0.356879	-0.162426	-0.1013	-0.0916163	0.0886078	-0.208839	0.434902
YCR028C_3-CDS	-0.119061	-0.43007	-0.349182	-0.151156	-0.28081	0.00284212	-0.600307	-0.294215	0.126942	0.217883	-0.307197	-0.483879	-0.503426	-0.4913	-0.421616	-0.358392	-0.277839	-0.237098
YCR028C-A_3-CDS	-0.0820608	-0.36307	-0.172182	-0.451156	-0.23681	-0.557158	-0.211307	-0.765215	-0.423058	-0.400117	0.0858031	0.105121	0.528574	0.2507	0.326384	0.0566078	-0.295839	-0.0770976
YCR030C_3-CDS	-0.642061	-0.00206997	0.464818	0.0998435	-0.54481	-0.0121579	0.247693	0.141785	-0.218058	0.184883	-0.0561969	0.101121	0.392574	-0.1103	-0.449616	0.529608	0.435161	0.342902
YCR031C_3-CDS	3.06694	2.48493	1.93382	1.55984	1.88919	2.13284	2.17669	1.82779	1.20594	0.179883	2.7428	2.22512	1.62257	1.2107	1.39938	0.494608	-0.076839	-0.273098
YCR032W_3-CDS	-0.142561	-0.07757	-0.123182	-0.132156	0.15819	-0.185658	-0.239307	-0.0797146	-0.323058	-0.118117	-0.278697	-0.169879	-0.150426	-0.2538	-0.0756163	-0.193892	0.00566095	0.117402
YCR033W_3-CDS	0.197939	0.75293	0.824818	0.974844	0.27719	0.902842	0.531693	0.819785	0.167942	0.135883	0.466803	0.221121	0.00357351	0.2297	-0.299616	-0.188392	0.512161	0.258902
YCR034W_3-CDS	1.21044	0.23093	0.219818	0.486344	0.46919	0.739342	0.634193	0.409285	0.200942	0.262383	0.966303	0.710621	0.870074	0.4457	0.696884	0.571608	0.516661	0.421402
YCR035C_3-CDS	1.12744	0.48393	0.323318	0.401844	0.63869	0.683342	0.226693	-0.0987146	0.457942	0.036883	0.865303	-0.0503789	-0.224926	-0.2053	0.108384	-0.310392	-0.401839	-0.154098
YCR042C_3-CDS	0.564439	0.41243	0.263318	0.203344	0.42119	0.0933421	0.188693	0.466785	0.390942	0.403883	0.284303	0.258621	0.151074	0.2232	0.278384	0.0616078	0.361161	0.297402
YCR044C_3-CDS	0.402439	0.17043	0.164318	-0.299656	0.41219	-0.109158	0.235193	-0.190715	-0.0370575	-0.385617	0.491803	0.455621	0.389074	0.1457	0.353384	0.148608	-0.465339	-0.123598
YCR045C_3-CDS	-0.126727	0.175263	-0.0828484	-0.0308232	0.202524	0.233842	0.0266934	-0.200548	-0.591724	-0.536117	-0.174197	-0.0825455	-0.617093	-0.3763	-0.334283	-0.595059	-0.640172	-0.588764
YCR046C_3-CDS	1.08094	0.96193	0.616818	0.679844	0.14419	0.489842	0.780693	0.656785	-0.104058	-0.394117	0.706803	0.362121	0.426574	0.3587	0.312384	-0.0173922	-0.253839	-0.621098
YCR047C_3-CDS	0.181439	-0.48407	-0.307682	-0.223156	0.23219	0.289842	-0.314307	-0.218215	-0.680058	-0.541617	0.138803	-0.838379	-0.525926	-0.4338	-0.162616	-0.629392	-0.464339	-0.540098
YCR048W_3-CDS	-0.305727	-0.733737	-0.905515	-0.532156	-0.23681	-0.673158	-0.956307	-0.413881	-0.415058	-0.22745	-0.620197	-0.265879	-0.588426	-0.425967	-0.62095	-0.371059	-0.791172	-0.387098
YCR051W_3-CDS	0.375939	-0.36107	-0.580182	-0.366156	0.22019	-0.263158	-0.168307	-0.448215	-1.17006	-0.754117	-0.00819688	-0.455879	-0.550426	-0.8913	-0.478616	-0.936392	-0.579839	-1.4041
YCR052W_3-CDS	-0.0435608	0.12643	-0.0191817	0.0358435	-0.11631	0.280842	0.164193	0.0687854	-0.400558	-0.320617	-0.0306969	-0.197879	-0.0864265	-0.5678	-0.602616	-0.456892	-0.331339	-0.533098
YCR053W_3-CDS	0.778273	0.272597	0.220485	0.338844	0.448857	0.706175	0.440027	0.666785	0.593609	0.32955	0.769803	0.614121	0.588574	0.450367	0.248384	-0.112392	0.189828	0.266902
YCR054C_3-CDS	-0.0410608	-0.65007	-0.723515	-0.51849	-0.523143	-0.408491	-0.42564	-0.162215	0.00160915	0.30155	-0.0501969	-0.199879	-0.355093	-0.386633	-0.536283	-0.279059	-0.0731724	0.0162357
YCR057C_3-CDS	0.0409392	-0.96007	-0.528182	-0.422156	0.16419	0.448842	-0.724307	-0.773215	-0.0300575	0.036883	0.298803	-0.415879	-0.726426	-0.3413	-0.369616	-0.375392	-0.541839	-0.346098
YCR059C_3-CDS	0.126939	-0.50007	-0.499182	0.281844	-0.14081	0.118842	-0.807307	-0.754215	-1.08706	-0.655117	0.0428031	-0.328879	-0.551426	-0.4093	-0.366616	-0.778392	-1.07184	-0.769098
YCR060W_3-CDS	-0.518061	-0.93407	-1.06618	-1.35216	-1.54081	-0.459158	-1.74731	-1.10221	-0.452058	-0.846117	-1.3212	-0.416879	-0.594426	-0.9013	-1.20662	-0.704392	-1.13084	-1.3311
YCR061W_3-CDS	-1.32356	0.08693	0.0433183	-0.0426565	-0.37931	-0.592158	-0.0963066	-0.0177146	-0.420058	-0.198117	-1.1782	-0.699879	-0.628926	-0.5463	-0.601616	-0.353392	-0.332839	-0.558098
YCR065W_3-CDS	1.11261	1.18293	0.930485	1.19151	1.06052	1.16884	1.18836	1.12979	0.325609	0.23655	1.17514	0.478121	0.319574	0.523367	0.350717	0.00527443	0.332828	-0.0184309
YCR066W_3-CDS	-0.709061	-0.60657	-0.482182	-0.901656	-0.80681	-0.750658	-0.827307	-0.794215	-0.492558	0.025883	-0.681197	-0.396379	-0.182926	-0.3113	-0.133616	0.310108	-0.039339	0.246902
YCR067C_3-CDS	-0.0915608	0.01043	0.0908183	-0.0756565	-0.22731	0.291342	-0.00480664	0.425285	0.315942	0.166383	-0.119197	-0.0733789	0.383574	0.3322	0.217384	0.228608	0.415161	0.315902
YCR068W_3-CDS	0.181939	0.57193	0.308818	0.269844	0.46619	0.297342	-0.00430664	-0.0787146	-0.452058	-0.537617	-0.300697	-0.526379	-0.704426	-0.1958	-0.0286163	-0.678392	-0.611339	-0.286098
YCR069W_3-CDS	0.0902725	0.17893	0.411485	0.110844	0.144524	-0.391158	-0.0223066	0.165119	0.0849425	0.0822164	-0.0798635	0.0704545	0.205574	0.187367	0.283384	0.391941	0.184494	0.175902
YCR072C_3-CDS	0.581939	-0.48507	-0.355682	0.0413435	0.14019	0.570842	-0.268307	-0.735715	-0.547058	0.00438303	0.693803	-0.0608789	-0.369926	-0.0862998	-0.0551164	-0.296892	-0.467339	0.0619024
YCR073C_3-CDS	0.252939	-0.32157	-0.166682	-0.152156	0.61069	0.114842	-0.188307	-0.430215	-0.481058	-0.356617	0.214803	-0.390379	-0.253926	-0.1913	-0.00561635	-0.441392	-0.275339	0.0599024
YCR073W-A_3-CDS	-0.430061	-0.38557	-0.405182	-0.564156	-0.93031	-0.806158	-0.562807	-0.768215	0.0974425	-0.212117	-0.349197	-0.374879	-0.296426	-0.6673	-0.867116	-0.539392	-0.331839	-0.673098
YCR075C_3-CDS	-0.387061	0.10443	-0.307182	-0.159656	-0.34131	-0.411158	-0.505807	-0.539715	-0.243558	-0.065617	-0.480697	-0.461879	-0.548926	-0.5478	-0.626116	-0.592892	-0.777339	-0.708598
YCR075W-A_3-CDS	0.0859392	0.58993	0.131818	0.335844	0.0261905	-0.106158	0.198693	0.292785	-0.491058	0.186883	-0.150197	-0.166879	-0.420426	-0.0242998	-0.261616	-0.580392	-0.327839	0.0499024
YCR076C_3-CDS	-0.157061	0.59493	0.212818	0.395844	-0.0188095	-0.162158	0.189693	0.391785	-0.616058	-0.240117	-0.291197	-0.163879	-0.261426	-0.0832998	-0.232616	0.0506078	-0.017839	0.0079024
YCR077C_3-CDS	-0.164061	-0.497403	-0.0955151	-0.449823	-0.347476	-0.487158	-0.133973	0.0081187	0.121942	0.114216	0.0248031	0.318788	0.726574	0.588367	0.36005	0.730274	0.641161	0.613569
YCR079W_3-CDS	-0.236561	-0.28857	-0.351182	-0.403156	-0.50131	-0.624158	-0.355807	-0.780715	-0.644058	-0.535617	-0.216197	-0.312379	-0.388926	-0.4888	-0.210116	-0.531392	-0.296339	-0.480098
YCR081W_3-CDS	0.0584392	0.06343	0.334318	0.298844	0.33769	-0.158658	-0.0113066	0.255785	0.0119425	0.082883	-0.0476969	-0.00037888	0.611574	0.9292	0.611384	-0.157892	0.130161	0.173402
YCR082W_3-CDS	0.359439	0.12093	0.0448183	0.0218435	-0.33031	-0.387158	-0.233807	0.370785	0.551442	-0.358117	0.0143031	0.484121	0.645574	0.6372	0.133884	0.374108	0.310661	-0.303098
YCR083W_3-CDS	0.575939	0.05793	-0.547182	-0.537156	-0.47381	-0.650158	-0.196307	0.155785	0.779942	0.116883	-0.0631969	0.409121	0.724574	0.1657	0.0893836	0.505608	0.111161	-0.192098
YCR084C_3-CDS	0.581939	0.94193	0.744818	0.763844	0.57969	0.723342	0.714193	0.688785	0.115942	-0.086617	0.541803	0.410621	0.218074	0.1172	0.0168837	0.0201078	0.199661	-0.0740976
YCR086W_3-CDS	0.831939	0.47893	0.111818	0.525844	0.78019	0.849842	0.140693	-0.253215	-0.756058	-0.213117	0.746803	-0.339879	-0.243426	-0.1133	0.368384	-0.610392	-0.630839	-0.844098
YCR087C-A_3-CDS	0.604939	-0.05807	-0.380182	-0.0841565	0.15219	0.482842	-0.393307	-0.799215	-0.825058	-0.781117	0.136803	-0.498879	-0.337426	-0.4723	-0.227616	-1.02039	-0.913839	-1.0291
YCR088W_3-CDS	0.157439	0.60043	0.120318	0.266844	-0.0978095	0.404342	0.339693	0.245285	-0.299058	-0.179117	0.273303	0.105621	-0.186426	-0.3593	-0.217116	-0.358392	-0.348839	-0.632598
YCR089W_3-CDS	-0.105727	0.0865967	0.221818	0.37751	0.452857	0.340509	-0.305307	-0.137881	-0.172058	-0.044117	0.0944698	-0.251212	-0.294093	0.198033	0.224384	-0.468059	-0.060839	-0.0347643
YCR090C_3-CDS	0.210939	-0.02207	-0.156182	-0.0901565	0.22919	-0.169158	-0.403307	-0.625215	-0.337058	0.038883	0.0858031	-0.0968789	-0.0494265	0.1417	0.227384	-0.534392	-0.446839	-0.441098
YCR091W_3-CDS	-1.06556	-0.62407	-0.315182	-0.658656	-0.54531	-0.808158	-0.888807	-0.634215	-0.336558	0.012883	-0.817197	-0.450879	-0.685926	-0.5228	-0.836116	-0.0603922	-0.041339	0.108402
YCR092C_3-CDS	-0.0620608	-0.30407	-0.140182	-0.453156	0.0911905	-0.796158	-0.364307	-0.121215	0.413942	-0.034117	0.0158031	0.391121	0.294574	0.2767	0.333384	0.624608	0.579161	0.340902
YCR093W_3-CDS	0.948439	0.72043	1.05732	0.619344	0.72669	0.434342	1.09119	0.997785	0.802942	0.648883	1.1853	1.35112	1.46557	1.2737	1.42238	1.21361	1.36616	0.856902
YCR094W_3-CDS	-0.437561	-0.42907	-0.474682	-0.0971565	-0.24231	-0.302158	-0.143807	0.131285	-0.173558	0.377883	-0.252197	-0.363879	-0.240426	0.1257	-0.236616	-0.0638922	0.066661	0.340402
YCR095C_3-CDS	-0.127061	-0.46057	-0.247182	-0.187156	-0.22881	-0.0301579	-0.137807	0.233785	0.259442	0.465883	0.0578031	0.00162112	0.159574	0.2522	0.526384	0.546608	0.315161	0.493402
YCR097W_3-CDS	0.693939	0.43193	0.440818	0.472844	0.22219	0.105842	0.235693	0.403785	0.240942	0.335883	0.426803	0.208121	0.231574	0.1167	0.386384	0.258608	0.130161	0.0829024
YCR098C_3-CDS	-1.26556	-1.01457	-0.855682	-0.662656	-0.70331	-0.704158	-1.02131	-0.609215	-0.109558	0.115383	-1.3587	-1.20088	-1.29043	-0.8828	-0.727116	-0.586892	-0.245339	0.209402
YCR099C_3-CDS	-0.494061	-0.38407	-0.117182	-0.129156	-0.11781	0.111842	-0.248307	-0.766215	0.209942	0.314883	-0.358197	-0.147879	-0.425426	-0.7693	-0.268616	0.104608	0.346161	0.637902
YCR101C_3-CDS	-0.819061	-0.40707	-0.228182	-0.422156	-0.65581	-0.438158	-0.519307	-0.414215	-0.0990575	-0.143117	-0.442197	-0.451879	-0.701426	-0.6253	-0.559616	-0.241392	-0.189839	-0.0100976
YCR102C_3-CDS	-0.962561	-1.19657	-0.698182	-0.590156	-0.84431	-0.483658	-0.817307	-0.920715	-0.420058	0.410383	-0.911697	0.158621	0.0970735	0.4832	0.362384	-0.127892	-0.056839	0.343402
YCR105W_3-CDS	-1.01906	-0.58507	-0.666182	-0.224156	-0.32281	-0.799158	-1.07731	-0.572215	-0.552058	-0.222117	-1.3682	-1.09788	-1.23743	-0.9163	-0.955616	-0.982392	-0.530839	-0.245098
YCR106W_3-CDS	-0.302727	-0.473737	-0.383182	-0.399823	-0.487143	0.102175	-0.49364	-0.298548	-0.447391	0.20855	-0.51553	-0.0712122	-0.25576	-0.0172998	-0.108283	-0.359059	-0.142839	-0.0367643
YCR107W_3-CDS	-0.326561	-0.32057	-0.439182	-0.214656	-0.18181	-0.0291579	-0.526307	-0.494715	0.0919425	0.081383	-0.162197	-0.101379	0.0635735	0.5377	0.525884	-0.0908922	0.270161	0.288902
YDL001W_3-CDS	-0.296394	-0.440403	-0.0495151	-0.25449	-0.163476	-0.131491	-0.578307	-0.235215	-0.225058	-0.000783639	-0.30653	-0.263546	-0.188426	-0.0629665	0.00305032	0.0762744	-0.135506	-0.0830976
YDL002C_3-CDS	-0.181061	-0.29607	-0.349682	-0.775156	-0.54531	-0.472658	-0.505807	-0.447715	-0.0655575	-0.268117	-0.258197	-0.244379	-0.295926	-0.5108	-0.0281163	0.305108	-0.159339	-0.429598
YDL003W_3-CDS	0.0814392	0.08743	-0.102682	-0.134156	-0.0663095	0.241342	0.393693	0.105285	0.151942	-0.074617	0.385803	0.0871211	0.0785735	-0.0292998	0.163884	-0.0388922	-0.080339	0.0304024
YDL004W_3-CDS	0.330939	0.49193	0.596818	0.170844	0.34419	-0.100158	0.802693	-0.120215	-0.132058	0.00288303	0.135803	0.604121	0.215574	0.1087	0.0743836	0.282608	0.183161	-0.0170976
YDL005C_3-CDS	-0.177561	-0.52357	-0.348682	-0.418156	-0.40431	-0.336658	-0.0453066	0.0742854	-0.146558	0.106883	-0.0481969	0.0861211	0.0710735	0.2207	0.285884	0.666608	0.200161	0.483902
YDL006W_3-CDS	0.574939	0.43293	0.142818	0.151344	0.35969	0.514342	0.438193	-0.000714633	0.147442	0.00738303	0.470803	0.280121	0.203074	0.1382	0.304884	0.209608	0.038161	-0.126598
YDL007W_3-CDS	0.734939	1.09093	0.835818	0.736844	0.66919	1.04584	1.24869	1.85079	1.00094	0.429883	0.664803	0.922121	1.49757	1.5297	1.64438	0.968608	0.844161	0.165902
YDL012C_3-CDS	1.00094	0.60993	0.559818	0.547844	0.84519	0.752842	0.965693	0.674785	0.563942	-0.102117	0.974803	0.578121	0.768574	0.5907	1.11638	0.612608	0.423161	0.225902
YDL013W_3-CDS	0.410439	0.07943	0.0263183	0.499344	0.62869	0.203342	0.181693	0.163285	0.309942	-0.084117	0.263303	0.285121	0.0370735	-0.0687998	0.479884	0.0256078	-0.00583905	-0.226598
YDL014W_3-CDS	1.86944	0.89893	0.363318	0.845344	1.32919	1.74984	0.624193	0.689285	0.200942	0.109883	1.7128	0.776121	0.657074	0.6562	0.707884	-0.486892	-0.353339	-0.249098
YDL015C_3-CDS	0.415439	0.51243	0.589318	0.494344	0.35769	0.276842	0.336693	0.563785	0.208442	0.100383	0.436803	0.476121	0.279574	0.3187	0.312884	0.347608	0.293161	0.188902
YDL017W_3-CDS	-0.270061	-0.01507	0.187818	0.483844	0.0231905	0.0938421	-0.162307	0.264785	-0.00405752	-0.147117	0.0638031	-0.172879	-0.146426	-0.1403	-0.135616	-0.316392	0.00516096	0.0259024
YDL018C_3-CDS	-0.654061	-0.15207	-0.0581817	-0.361156	-0.68681	-0.595158	-0.230307	-0.627215	-0.367058	-0.252117	-0.858197	-0.612879	-0.153426	-0.3443	-0.692616	-0.395392	-0.063839	-0.623098
YDL019C_3-CDS	-0.564061	0.34393	0.0768183	0.140844	-0.11631	-0.224158	0.270693	0.107285	-0.112558	-0.158117	-0.652697	0.110121	-0.0454265	-0.2023	-0.0796164	0.0171078	0.122661	-0.116098
YDL020C_3-CDS	0.872939	1.33393	1.09682	1.03284	0.76119	0.972342	2.25769	2.55729	2.02894	0.942383	1.4033	2.51962	2.81457	2.6937	2.59838	2.63961	2.95766	1.7994
YDL021W_3-CDS	0.257439	0.74543	0.906318	0.490344	0.52369	-0.0371579	0.760193	0.899285	0.930942	0.199883	0.430303	1.07312	1.21757	1.0892	1.37188	1.47461	1.45616	0.562402
YDL022W_3-CDS	-0.136561	1.79343	1.16632	0.778844	0.0211905	-0.231158	1.06069	1.16279	0.541442	-0.200617	-0.407197	0.415121	-0.0544265	-0.9268	-1.09562	0.310108	0.776161	-0.541598
YDL024C_3-CDS	-1.42106	-1.25274	-0.909848	-0.871156	-0.94981	-1.22982	-1.30364	-1.12788	-0.533724	-0.36845	-1.75153	-1.41221	-1.26609	-1.32063	-1.13328	-0.607726	-0.611506	-0.219098
YDL025C_3-CDS	-0.302061	0.18893	0.134818	-0.0451565	-0.26781	-0.636158	-0.140307	-0.280215	-0.355058	0.311883	-0.656197	0.360121	0.592574	-0.0802998	-0.401616	0.507608	0.617161	0.105902
YDL027C_3-CDS	-0.140061	0.23993	0.302818	-0.0981565	0.0991905	-0.0371579	0.0606934	-0.00221463	0.305942	0.236883	0.0458031	0.189121	0.125574	0.1427	0.0123836	0.468608	0.584161	0.249902
YDL028C_3-CDS	-0.285061	-0.14807	0.0263183	-0.0896565	-0.14331	-0.0771579	0.311693	0.0552854	0.0189425	0.291383	-0.317697	-0.142879	0.205074	-0.1973	-0.370116	0.377608	0.402661	0.246902
YDL029W_3-CDS	-0.0500608	0.0492634	0.0171516	-0.0861565	-0.101476	-0.00782454	0.390027	0.312785	0.431609	0.133216	0.0144698	0.506121	0.706907	0.504033	0.107717	0.586274	0.527494	0.368236
YDL030W_3-CDS	-0.0750608	-0.220737	-0.0845151	-0.17849	-0.419143	-0.102491	-0.444973	0.0811187	-0.0167242	-0.0824503	0.0828031	0.0117878	0.38024	0.5327	0.534384	0.301608	0.220828	-0.0864309
YDL031W_3-CDS	0.307439	-1.10307	-0.761682	-0.685656	-0.20081	-0.0841579	-1.04781	-0.877215	-0.0735575	0.119383	0.197303	-0.235879	-0.423426	-0.4768	0.0133837	-0.117392	-0.407839	0.381402
YDL033C_3-CDS	1.35894	1.12543	0.603318	1.00884	0.89469	1.28384	1.05369	1.20829	0.439442	-0.300617	1.1598	0.774121	0.947574	1.3462	1.00638	0.248108	0.190161	-0.339598
YDL035C_3-CDS	-0.256561	0.18993	0.104318	0.315344	0.0221905	-0.0406579	0.0781934	0.342285	0.328942	0.363383	-0.456697	-0.0533789	-0.0834265	-0.0167998	-0.226616	-0.0323922	0.280661	0.0214024
YDL036C_3-CDS	0.0842725	-0.438403	-0.508182	-0.307156	-0.15581	0.144175	-0.377973	-0.342215	-0.171391	-0.042117	-0.273864	-0.165212	-0.483093	-0.395633	-0.516616	-0.310059	-0.142506	-0.0950976
YDL037C_3-CDS	-0.243061	-0.88707	-1.14518	-0.730156	-0.52381	0.519842	-0.653307	-0.423215	-0.413058	-0.025117	-0.109197	-0.713879	-1.23543	-0.9943	-0.893616	-0.973392	-0.548839	-0.0470976
YDL040C_3-CDS	-0.300061	-0.13557	-0.372182	-0.393156	-0.33131	0.0338421	-0.505307	-0.297715	-0.0550575	-0.033617	-0.517697	-0.336379	-0.304426	-0.4713	-0.540116	-0.152392	-0.354339	-0.207598
YDL042C_3-CDS	-0.607061	-0.93707	-0.702182	-0.678656	-0.65881	-0.650158	-0.806307	-0.982215	-0.327558	-0.167617	-0.842197	-0.582879	-0.767926	-0.6698	-0.560616	-0.322392	-0.547339	-0.103598
YDL043C_3-CDS	0.0359392	-0.39607	-0.201182	-0.0781565	0.23819	-0.0411579	-0.247307	0.0297854	0.298942	0.356883	-0.313197	-0.0948789	-0.153426	0.2847	0.0153837	0.112608	-0.084839	0.554902
YDL044C_3-CDS	-0.239061	-0.31057	-0.00618174	-0.394156	-0.16981	-0.130658	-0.221307	-0.0822146	-0.0190575	-0.019117	-0.231697	-0.240379	-0.438426	-0.4173	-0.0146164	0.0186078	-0.042839	-0.0615976
YDL045C_3-CDS	0.203439	0.16043	0.280318	0.0988435	0.25769	-0.126658	0.153693	-0.368215	-0.176058	-0.040617	0.164303	-0.0653789	0.0570735	-0.1613	0.261884	0.171608	-0.043839	-0.152598
YDL046W_3-CDS	1.15494	1.43693	1.39282	1.19484	1.23919	1.00884	1.29269	1.42779	0.994942	-0.333117	1.1168	1.20412	1.36457	0.9777	0.652384	0.992608	1.04016	-0.0950976
YDL047W_3-CDS	0.410939	0.49793	0.0478183	0.205844	0.60419	0.244842	0.321693	0.0687854	-0.268058	-0.382117	0.186803	0.126121	0.166574	-0.0272998	-0.286616	-0.332392	0.00316096	-0.391098
YDL048C_3-CDS	-0.0575608	0.06443	-0.0561817	-0.0596565	0.21919	-0.0326579	-0.539307	-0.970715	-0.574058	-0.211117	-0.294197	-0.649879	-0.707426	-0.7748	-0.321616	-0.772392	-0.598339	-0.665598
YDL049C_3-CDS	-0.215061	-1.15107	-0.839182	-0.831156	-0.31981	-0.882158	-0.995307	-0.853215	-0.723058	-0.358117	-1.1102	-0.906879	-0.805426	-1.1413	-0.749616	-0.500392	-0.950839	-0.619098
YDL051W_3-CDS	1.26994	-0.31557	-0.460182	0.0523435	0.52869	0.419842	-0.0758066	-0.152215	-0.00905752	-0.190617	0.625803	0.195621	0.435074	0.2617	0.275384	0.0106078	-0.557339	0.326902
YDL052C_3-CDS	0.869939	0.78593	0.673818	0.849844	0.78719	0.636342	0.754693	0.833785	0.327942	-0.118117	0.828303	0.522621	0.549574	0.6897	0.675384	0.370108	0.335661	0.0809024
YDL053C_3-CDS	0.338439	0.05593	-0.152682	-0.155156	-0.0623095	-0.0171579	0.183693	0.223785	0.140942	0.046883	0.235803	0.280121	0.235074	0.0967002	0.185384	0.0151078	-0.124339	-0.139598
YDL054C_3-CDS	-0.657061	-0.57907	-0.635682	-0.489156	-0.18381	-0.626158	-0.359807	-0.560215	-0.491558	0.064883	-0.295197	-0.228879	-0.306926	-0.3263	0.138384	-0.196892	0.020661	-0.0885976
YDL055C_3-CDS	1.83094	0.95693	0.873818	0.235844	0.82119	1.13184	0.914693	0.487785	0.402942	0.058883	1.7668	1.41812	1.70057	1.6207	2.19838	1.18761	0.662161	0.239902
YDL056W_3-CDS	1.66294	1.19093	1.02382	1.46584	1.22419	1.07984	1.22769	1.29279	0.918942	0.315883	1.2538	0.979121	0.883574	0.9577	1.15538	0.557608	0.384161	0.500902
YDL057W_3-CDS	-0.374394	-0.0634033	-0.113848	-0.10449	-0.0134762	-0.377158	-0.394973	-0.576881	-0.391724	-0.211784	-0.54653	-0.357546	-0.60876	-0.414633	-0.0606163	-0.359726	-0.358506	-0.360764
YDL058W_3-CDS	-0.435061	-0.49407	-0.448182	-0.0961565	0.0521905	0.0178421	-0.328307	0.161785	0.0529425	0.453883	-0.392197	-0.387879	-0.491426	-0.4263	-0.162616	-0.297392	-0.106839	0.424902
YDL059C_3-CDS	-1.01306	-0.70107	-0.951182	-0.850156	-0.92881	-0.981158	-1.07231	-1.10021	-1.05506	-0.718117	-0.780197	-0.968879	-1.14043	-1.0133	-0.763616	-0.826392	-0.965839	-0.955098
YDL060W_3-CDS	0.188939	-0.63207	-0.483682	0.405844	0.0196905	0.325342	-0.482307	-0.458215	-0.533558	0.183883	-0.0646969	-0.690379	-0.947926	-0.2548	-0.381616	-0.696892	-0.161839	0.271902
YDL063C_3-CDS	0.118939	-1.07307	-0.857182	-0.977156	-0.43881	-0.234158	-0.847307	-1.04521	-1.10806	0.106883	-0.0721969	-0.573879	-0.416426	-0.4853	-0.340616	-0.365392	-0.283839	0.160902
YDL064W_3-CDS	0.292439	-0.10507	-0.220682	-0.0211565	0.39019	0.222342	-0.348307	0.134785	0.0359425	-0.00761697	0.297303	-0.171879	-0.228926	-0.1173	0.203384	-0.287392	-0.535339	-0.211598
YDL065C_3-CDS	0.355939	0.12393	-0.0266817	-0.0716565	0.19819	0.184342	0.0916934	0.103785	0.489942	0.199383	0.474803	0.218121	0.304074	0.1722	0.441384	0.319608	-0.124339	0.194402
YDL066W_3-CDS	-0.0420608	0.20493	0.203318	0.572844	0.12869	0.114842	0.649193	0.249785	0.0394425	-0.00761697	0.0618031	0.401121	0.587574	0.2767	0.149384	0.564108	0.274161	0.0699024
YDL069C_3-CDS	0.923939	0.95443	1.02532	0.466344	0.81819	0.492842	0.639693	0.353285	0.385942	0.177883	0.606803	0.885121	1.30057	1.1852	1.15888	0.844608	0.735661	0.514902
YDL070W_3-CDS	1.52544	1.17293	1.11232	0.828844	0.76119	0.934842	0.856193	0.955285	0.599442	0.367883	1.1398	1.20812	1.60557	1.7027	1.52888	0.987608	0.690161	0.527402
YDL072C_3-CDS	-0.210061	-0.55607	-0.125182	-1.12416	-1.09881	-0.900158	-0.173307	-0.251215	0.527942	-0.388117	-0.256197	0.407121	0.747574	0.2097	0.598384	1.17361	0.263161	0.165902
YDL073W_3-CDS	-0.579561	-0.48857	-0.585182	-0.612156	-0.83781	-0.334658	-0.428307	0.142785	0.137442	0.042883	-0.764697	-0.430379	-0.164926	-0.0792998	-0.365116	-0.0383922	0.046661	0.144902
YDL074C_3-CDS	0.988939	0.29043	0.0613183	-0.0426565	0.13169	0.0803421	0.243193	0.128785	0.618442	0.226883	0.766303	0.545621	0.581074	0.4062	0.685884	0.905108	0.368661	0.391402
YDL075W_3-CDS	2.24394	1.43943	0.979818	0.752844	1.14869	1.37134	1.42019	1.11679	0.900442	0.115383	1.9463	1.76262	1.50407	0.8557	0.968384	0.318108	-0.334839	-0.0915976
YDL076C_3-CDS	-0.00506078	0.13943	0.272818	-0.0401565	0.12869	-0.0896579	0.469693	-0.0697146	-0.331558	0.337883	0.125803	0.372121	0.307074	0.1632	0.287384	0.341108	0.011161	0.0914024
YDL077C_3-CDS	-1.08456	-0.59207	-0.326682	-0.182656	-0.66681	-0.792158	-0.707307	-0.120215	0.00494248	0.124383	-0.923197	-0.698879	-0.209926	-0.2418	-0.639616	-0.422892	0.023661	0.108902
YDL078C_3-CDS	-0.335061	-0.17607	-0.00418174	-0.414156	0.0221905	-0.335158	-0.169307	-0.544215	-0.422058	0.00588303	-0.202197	-0.0188789	0.00357351	-0.4083	-0.169616	0.291608	0.175161	-0.232098
YDL079C_3-CDS	-0.0205608	-0.02107	-0.152682	-0.109156	-0.0243095	-0.230158	-0.0378066	-0.418215	-0.309058	-0.082117	-0.216697	0.0481211	0.0620735	-0.2008	-0.416116	0.127608	0.00866095	-0.475598
YDL080C_3-CDS	1.15994	0.46143	0.155318	0.240344	0.52969	0.399842	0.160693	0.304785	0.128442	-0.063117	0.419803	0.183621	-0.0354265	0.1447	-0.0686164	-0.256392	-0.373339	-0.313098
YDL082W_3-CDS	2.12944	1.78093	1.18682	1.21934	1.32719	1.22834	1.41819	1.18179	0.580442	-0.015117	1.9948	1.56962	1.28407	0.7057	0.817884	0.369608	0.035161	-0.132098
YDL083C_3-CDS	3.54794	2.48393	1.80882	1.96084	2.63719	2.29884	2.30469	2.06679	1.68894	0.291883	3.0688	1.89312	1.74657	1.3107	1.41638	0.602608	0.235161	0.507902
YDL084W_3-CDS	1.35444	0.79393	0.828318	0.492844	0.70969	0.600842	0.904193	0.751785	0.440942	0.411383	1.3163	0.996621	1.30207	0.7067	0.700384	0.667608	0.308161	0.215902
YDL085W_3-CDS	0.227273	0.92393	0.833152	0.74251	0.611857	0.370842	0.588027	0.615452	-0.0510575	-0.10145	0.573136	0.369788	0.338574	0.284367	0.163384	-0.0923922	-0.057839	-0.415098
YDL086W_3-CDS	0.474939	0.30293	0.175818	-0.00415649	-0.0418095	-0.0761579	0.0496934	0.327785	-0.126558	-0.370117	0.160803	0.316621	0.131574	0.2222	0.189884	0.433108	0.064161	-0.210598
YDL087C_3-CDS	0.117939	0.45493	0.114818	0.0468435	-0.00580953	0.198842	0.262693	-0.222215	-0.217058	-0.158117	0.333803	-0.282879	-0.150426	-0.3983	0.0633836	-0.489392	-0.405839	-0.411098
YDL088C_3-CDS	0.335939	0.333597	0.589818	0.16551	0.408857	0.290842	0.743027	0.536452	0.302609	0.601883	0.496136	0.604788	0.626907	0.458367	0.669384	0.462608	0.519828	0.624569
YDL089W_3-CDS	-0.0475608	-0.01557	0.294318	-0.0651565	0.19419	0.0758421	0.330693	0.0737854	0.0264425	0.393883	0.122803	0.0601211	0.137574	-0.0897998	0.278384	0.143108	0.280661	0.481902
YDL090C_3-CDS	-0.413061	-0.495403	-0.178182	-0.505156	-0.12781	-0.631491	-0.578307	-0.558548	-0.308391	-0.343117	-0.61353	-0.459879	-0.527426	-0.6183	-0.501283	-0.138392	-0.365506	-0.115098
YDL091C_3-CDS	-0.311561	0.16493	0.246318	-0.0411565	-0.0698095	0.0228421	0.0616934	0.408285	0.118442	-0.080117	-0.208697	-0.415879	-0.433926	-0.5883	-0.450616	-0.0898922	-0.084839	0.199402
YDL092W_3-CDS	0.784939	0.68093	0.567818	0.779844	0.71119	0.282842	0.578693	0.471785	0.383942	-0.179117	0.500803	0.451121	0.378574	0.1807	0.0783836	0.0736078	-0.142839	0.0279024
YDL093W_3-CDS	-0.686561	-0.62057	-0.363682	-0.137156	-0.50031	-0.467658	-0.475807	-0.316715	-0.552058	-0.435117	-0.665197	-0.770379	-0.692426	-0.4393	-0.809116	-0.313392	-0.468839	-0.151598
YDL095W_3-CDS	1.21094	1.26593	0.737818	1.35284	1.52819	0.735842	0.824693	0.712785	0.819942	0.506883	1.0378	0.620121	0.529574	0.6587	0.800384	0.228608	0.553161	0.270902
YDL097C_3-CDS	0.773939	1.07393	0.920818	0.972844	0.76519	1.24084	1.32069	1.62679	0.558942	0.079883	1.1988	0.984121	1.34257	1.2657	1.61338	0.523608	0.862161	0.0449024
YDL098C_3-CDS	-0.496061	-0.48307	-0.0301817	-0.225156	-0.0928095	-0.604158	-0.117307	-0.571215	-0.272058	0.120883	-0.127197	0.0281211	0.367574	0.3527	0.697384	0.484608	0.080161	0.227902
YDL099W_3-CDS	-0.0340608	-0.04507	0.0878183	-0.0701565	-0.20381	-0.00515788	0.0406934	-0.0742146	-0.236058	-0.110117	-0.0581969	-0.194879	0.128574	-0.0902998	0.212384	0.196608	0.018161	-0.107098
YDL100C_3-CDS	0.848606	1.0376	0.916818	0.90051	0.824524	0.667509	0.90836	0.865785	0.548942	0.115883	0.61047	0.669121	0.99124	1.30303	0.989717	0.466608	0.430494	0.502902
YDL101C_3-CDS	-0.241561	-0.35907	-0.0486817	-0.541656	-0.24931	-0.482158	-0.110307	-0.348715	-0.288058	0.067383	0.116803	0.169621	0.0935735	0.1337	0.442884	0.712108	0.00166095	0.625402
YDL102W_3-CDS	0.129939	-0.33457	-0.616182	-0.474656	-0.15931	-0.403158	-0.318807	-0.158215	0.217942	0.125883	0.128303	-0.0768789	-0.467926	-0.5593	0.263884	0.438608	0.261661	0.229902
YDL103C_3-CDS	-0.694561	-0.65657	-0.504682	-1.07116	-0.69281	-0.755658	-0.709307	-0.773215	-0.424558	0.028883	-0.427197	-0.377879	-0.441426	-0.5193	-0.437116	0.130608	-0.105339	-0.188098
YDL104C_3-CDS	0.558439	0.21293	-0.0266817	0.205344	-0.0278095	0.0688421	-0.0798066	-0.187215	-0.262558	-0.077117	0.174803	-0.0248789	0.0675735	-0.1473	-0.0551164	-0.208892	-0.067839	0.480402
YDL105W_3-CDS	0.377439	-0.12057	0.00781826	0.0443435	-0.0923095	-0.0211579	-0.0603066	-0.218715	-0.130058	0.028883	0.0828031	-0.225879	-0.314426	-0.3038	0.0803837	-0.225392	-0.226339	0.197402
YDL106C_3-CDS	-0.369061	0.26093	0.257318	0.171344	0.0186905	0.207842	0.353193	0.220285	0.237942	0.259883	-0.344197	-0.259379	-0.339426	-0.4228	-0.230616	-0.00689224	0.160161	0.402402
YDL107W_3-CDS	-0.306061	-0.30807	0.0618183	-0.152156	-0.33281	-0.392158	-0.391307	-0.532215	-0.0650575	-0.360117	-0.0621969	-0.514879	-0.329426	-0.2493	-0.267616	-0.245392	-0.056839	-0.180098
YDL108W_3-CDS	-0.0200608	-0.04507	-0.155182	-0.289156	-0.0168095	-0.441158	-0.623307	-0.295215	-0.704058	-0.171117	-0.429197	-0.514879	-0.0884265	-0.6163	-0.412616	-0.0723922	-0.020839	-0.386098
YDL109C_3-CDS	-0.992061	0.23893	0.235818	-0.0331565	-0.25781	-0.222158	-0.249307	-0.0962146	-0.412058	-0.446117	-1.0562	-0.902879	-0.798426	-0.5713	-0.574616	-0.697392	-0.474839	-0.723098
YDL111C_3-CDS	0.576939	0.24993	0.0488183	0.415844	0.44719	0.884842	0.336693	0.468785	0.207942	0.107883	0.689803	0.415121	0.355574	0.6617	0.569384	-0.234392	0.165161	0.155902
YDL112W_3-CDS	0.454273	-0.17907	-0.199515	-0.105156	0.0155238	0.364509	0.0770267	0.00978537	-0.103058	0.23555	0.307803	-0.250879	-0.42776	-0.361633	-0.236283	-0.369059	-0.270506	-0.144431
YDL113C_3-CDS	-1.02839	-0.749403	-0.305848	-0.48249	-0.921143	-0.758158	-0.24864	-0.160215	0.0219425	0.065883	-0.697864	-0.161212	-0.113093	-0.1703	-0.197616	0.386941	0.331828	0.448569
YDL114W_3-CDS	-1.56606	-1.14907	-1.07918	-1.01716	-1.00081	-1.17816	-1.21231	-1.11221	-0.793058	-0.000116972	-1.3832	-0.433879	-0.259426	-0.8773	-0.711616	-0.143392	-0.023839	0.278902
YDL115C_3-CDS	0.381939	0.23393	0.0798183	0.0868435	0.23119	0.140842	0.0916934	0.751785	0.592942	0.235883	0.116803	0.0601211	0.313574	0.5167	0.507384	0.170608	0.212161	0.356902
YDL116W_3-CDS	0.289939	0.05593	0.166818	-0.126156	0.00619047	-0.210158	0.255693	-0.282215	0.0669425	0.261883	0.281803	0.00512112	0.194574	0.2367	0.123384	0.341608	-0.228839	0.0519024
YDL117W_3-CDS	-0.277061	-0.05307	-0.0741817	0.204844	-0.00780953	0.354842	-0.296307	-0.318215	-0.136058	-0.143117	-0.297197	-0.348879	-0.607426	-0.3933	-0.560616	-0.629392	-0.438839	-0.350098
YDL119C_3-CDS	-0.0985608	0.17293	0.260318	-0.126156	0.13219	-0.336158	0.0571934	-0.0492146	-0.0190575	0.104883	-0.0656969	0.132121	0.247574	0.2657	0.509384	0.141608	0.050661	0.0254024
YDL120W_3-CDS	0.738939	0.60693	0.681818	0.434844	1.00319	0.168842	0.629693		0.126942	-0.00611697	0.756803	0.533121	0.970574	0.8087	1.24038	0.424608	0.546161	-0.250098
YDL121C_3-CDS	0.583939	-0.44307	0.0678183	0.138844	0.14719	0.0158421	-0.335307	0.231785	-0.0180575	0.130883	0.196803	0.0811211	0.220574	0.3017	0.253384	0.0726078	0.020161	0.626902
YDL122W_3-CDS	0.710939	0.03593	0.0448183	0.300844	0.42819	0.697342	0.213693	0.295785	0.0589425	-0.039117	0.419803	-0.0773789	-0.139426	-0.0737998	0.0213837	-0.114392	-0.078839	0.425402
YDL124W_3-CDS	0.978939	1.83893	1.71615	1.30834	1.19052	0.735175	1.72236	1.28279	0.693276	0.058883	0.737803	1.99512	1.92124	2.01437	1.71072	1.08194	1.59183	0.565902
YDL125C_3-CDS	1.38694	2.14393	1.84882	1.97284	1.62219	1.39784	1.69469	1.41379	0.418942	-0.100117	1.4188	2.08512	2.60357	2.5387	2.42538	1.33061	1.81216	-0.218098
YDL126C_3-CDS	1.08744	1.45343	1.11082	1.03734	0.85669	1.00184	1.37969	1.40529	1.11094	0.484383	1.2013	1.39062	1.44157	1.4162	1.39838	1.06561	1.44466	0.620402
YDL127W_3-CDS	0.457439	0.59393	0.00131826	0.574344	0.23069	0.476842	0.237193	0.500285	0.0769425	0.029883	-0.0756969	-0.157379	-0.257926	0.4282	0.450884	-0.369892	-0.415339	-0.293098
YDL128W_3-CDS	1.14544	0.73043	0.568318	0.745344	0.80669	0.152842	0.321693	0.542285	0.310942	0.252383	0.282303	0.391621	0.464574	0.4752	0.447384	0.216108	0.142661	0.296902
YDL129W_3-CDS	0.533939	-0.30957	-0.282182	0.0388435	0.76369	-0.238158	-1.00931	-0.327215	-0.371058	0.093383	-0.243697	-0.881879	-0.822926	-1.2108	-0.480616	-0.645392	-0.552839	-0.0730976
YDL130W_3-CDS	3.23794	3.15793	1.70182	2.02684	2.28619	2.30584	1.90669	1.88979	0.696942	0.059883	2.1808	1.34812	0.579574	0.1777	0.181384	-0.470392	-1.17484	-0.800098
YDL131W_3-CDS	0.643939	0.724597	0.697152	0.639844	0.549524	0.312175	0.48436	0.0207854	-0.101724	-0.33645	0.450803	0.610454	0.41924	0.230367	0.0253837	0.186274	0.0334943	-0.298431
YDL132W_3-CDS	-0.0460608	0.259597	0.107485	-0.00782316	-0.267476	0.120509	0.267693	0.722119	0.450276	0.0365497	-0.194197	0.142454	0.346574	0.553033	-0.043283	0.346274	0.631494	0.356902
YDL133W_3-CDS	0.182439	0.21343	0.180818	-0.0961565	-0.0238095	-0.00115788	0.256193	-0.0982146	-0.0315575	0.093383	0.398303	0.292621	0.437574	0.4567	0.182384	0.291108	0.284661	-0.0885976
YDL134C_3-CDS	0.229606	0.609597	0.559152	0.571177	0.411857	0.223842	0.807693	0.695119	0.133609	0.0542164	0.446803	0.596121	0.804574	0.4737	0.191384	0.404274	0.488494	0.296902
YDL137W_3-CDS	2.10194	2.02793	1.45682	1.64084	1.53919	1.28984	1.31969	1.14879	0.568942	-0.242117	1.3008	1.15712	1.27157	1.1937	1.01538	0.609608	0.685161	0.378902
YDL138W_3-CDS	1.20344	1.28593	1.09432	1.14484	1.15069	1.14034	1.20919	1.25779	0.591942	0.100883	1.0788	0.732621	0.900074	0.8227	0.829384	0.246108	0.658161	-0.292098
YDL139C_3-CDS	-0.319061	-0.25207	-0.721182	-0.670156	-0.54581	-0.681158	-0.668307	-0.343215	-0.479058	-0.052117	-0.777197	-0.745879	-1.07343	-0.9023	-0.917616	-0.963392	-0.853839	-0.466098
YDL140C_3-CDS	1.15394	1.08643	1.02732	1.14484	1.15819	1.71834	1.72919	1.93129	0.984442	0.535383	1.3303	1.13012	1.29657	1.3547	1.58288	0.877608	1.13016	0.844402
YDL141W_3-CDS	0.179939	-0.00406997	0.355818	0.101844	0.24919	0.253842	0.664193	0.378785	0.594942	0.285883	0.327803	0.716121	1.05657	1.2512	1.01888	1.30261	0.725161	0.882402
YDL142C_3-CDS	0.805939	0.37193	0.699818	0.604844	0.63219	0.595842	0.974693	0.811785	0.538942	0.164883	0.848803	1.03412	1.34757	1.5637	1.23438	0.944608	0.808161	0.552902
YDL143W_3-CDS	1.06694	0.78993	0.727818	0.785844	0.91819	1.12034	0.938193	0.887785	0.572942	0.239383	1.1353	0.801121	0.929574	1.0732	0.949384	0.367108	0.575661	0.130402
YDL144C_3-CDS	0.450606	0.94093	0.547152	0.772844	0.584857	0.475175	0.821027	0.347119	-0.0223909	-0.500117	0.319803	0.163454	0.441574	0.4787	0.378717	-0.229392	-0.230839	-0.373764
YDL145C_3-CDS	0.799939	0.88893	0.771318	0.694344	1.00519	0.305842	0.958693	0.808285	0.947442	0.417883	0.966803	0.912621	1.00157	0.7272	0.763384	0.828108	0.808161	0.775402
YDL146W_3-CDS	-0.466561	0.49193	0.325318	-0.0146565	-0.14931	-0.174658	0.153193	0.0757854	0.0249425	0.188883	0.0688031	0.204621	-0.0369265	-0.2768	-0.142616	0.198608	0.112661	0.101902
YDL147W_3-CDS	1.12094	1.23243	1.39432	1.32734	0.73969	1.46034	1.84519	2.12929	1.37444	0.856383	1.4203	1.56762	1.97157	1.9632	1.76038	1.57561	1.49166	0.881402
YDL148C_3-CDS	0.176439	-1.04707	-0.775682	-0.440656	-0.46981	-0.0336579	-0.701307	-0.484715	-0.0275575	0.524883	0.109303	-0.746379	-0.797926	-0.2378	-0.375616	-0.417892	-0.187339	0.371402
YDL149W_3-CDS	0.135939	-0.92907	-0.195682	-0.378156	-0.29581	-0.234658	-0.555307	-0.540715	0.0309425	0.298883	0.0818031	-0.0493789	-0.0764265	0.1562	0.251884	0.439108	0.367661	0.591902
YDL150W_3-CDS	0.239939	-0.51507	-0.290682		-0.20281	0.314342	-0.268807	0.131285	-0.124558	0.151383	-0.0916969	-0.402379	-0.393926	0.0777002	-0.141616	-0.327392	-0.082339	0.448902
YDL153C_3-CDS	0.317439	-0.76307	-0.430182	-0.541156	-0.0793095	-0.0236579	-0.381307	-0.335215	-0.270558	0.240883	0.393803	-0.275879	-0.477926	-0.1508	0.106884	-0.155392	0.098161	0.509402
YDL154W_3-CDS	-0.408561	-0.45307	-0.187182	-0.282656	-0.37131	-0.468158	-0.669307	-0.195215	-0.227558	0.291383	-0.176197	-0.288379	-0.384926	-0.1388	-0.0836164	-0.0293922	-0.044839	0.344902
YDL155W_3-CDS	0.639939	0.70593	0.522818	0.601844	0.84619	0.479842	0.179693	0.170785	-0.204058	-0.110117	0.752803	0.480121	0.445574	0.1967	0.373384	0.266608	0.358161	0.248902
YDL156W_3-CDS	0.117939	0.360263	0.293818	0.123844	0.201857	0.205175	0.29336	-0.224881	-0.307391	-0.197784	-0.0748635	-0.261879	-0.355093	-0.216967	-0.18895	-0.472059	-0.627506	-0.180764
YDL157C_3-CDS	-0.0100608	-0.28207	-0.517182	-0.338156	-0.00980952	-0.584158	-0.336307	-0.354215	-0.307058	-0.327117	-0.424197	-0.158879	-0.147426	-0.1573	-0.207616	-0.0863922	-0.343839	-0.356098
YDL159W_3-CDS	0.206939	-0.228737	-0.0608484	-0.0544898	0.36419	0.162509	-0.180973	-0.130548	0.119276	0.41055	0.303136	-0.0325455	0.134907	0.1897	0.234384	0.00394109	0.086161	0.251569
YDL159W-A_3-CDS	0.0679392	-0.10307	0.387818	-0.311156	-0.0578095	-0.345158	0.213693	-0.0832146	-0.159058	-0.270117	0.154803	0.559121	0.768574	0.5467	0.660384	0.500608	0.443161	-0.217098
YDL160C_3-CDS	0.674939	1.20193	0.893818	1.01284	0.64819	1.04284	0.907693	1.00479	0.448942	0.495883	0.758803	0.850121	0.683574	0.3097	0.177384	0.469608	0.790161	0.107902
YDL160C-A_3-CDS	1.10394	0.68093	0.838818	0.663844	0.73419	0.482842	0.893693	0.310785	0.298942	0.013883	1.1138	0.769121	0.901574	0.7107	1.04938	0.609608	0.421161	0.764902
YDL161W_3-CDS	0.983939	1.15143	0.969318	0.911844	0.80569	1.05584	0.933193	0.627785	0.169442	0.098883	0.744303	0.412121	0.399074	0.1522	0.276884	-0.0693922	-0.00383905	-0.155598
YDL164C_3-CDS	0.0889392	0.03743	-0.0866817	-0.0546565	-0.00680953	0.0463421	-0.325807	-0.246715	-0.171558	-0.035117	-0.131697	-0.138379	-0.188926	-0.1528	-0.259616	-0.499892	-0.489839	-0.456598
YDL165W_3-CDS	0.184939	0.47493	0.0228183	0.563844	0.31319	0.356842	0.167693	0.408785	-0.0430575	-0.167117	0.0838031	-0.0448789	0.152574	0.5377	0.0653837	-0.177392	-0.253839	-0.284098
YDL166C_3-CDS	0.386939	-0.69407	-0.826182		-0.34381	-0.232158	-0.727307	-0.209215	-0.736058	-0.353117	-0.123197	-0.391879	-0.313426	-0.0732998	-0.244616	-0.665392	-0.809839	-0.275098
YDL167C_3-CDS	-0.0675608	-1.51607	-1.13368	-1.09816	-1.06431	-0.663658	-0.848807	-0.706715	-0.208558	-0.311617	-0.210197	-0.422879	-0.406426	-0.0292998	-0.0981164	0.249108	-0.178339	0.0194024
YDL168W_3-CDS	0.0174392	-0.16207	-0.394182	-0.109156	0.0526905	0.125842	0.0396934	0.414785	-0.0345575	0.404883	-0.0341969	0.617621	0.650074	0.6777	0.661384	0.289108	0.292661	0.196402
YDL169C_3-CDS	-1.32406	-0.84307	-0.512182	-0.218156	-0.72281	-0.575158	-0.506307	-0.117215	-0.0990575	-0.227117	-0.704197	-0.870879	-0.702426	-0.5033	-0.618616	-0.487392	-0.241839	0.182902
YDL170W_3-CDS	-0.790561	-0.84607	-0.345682	-0.404156	-0.31681	-0.224158	-0.236807	-0.107715	-0.157058	0.212383	0.309803	0.00262112	-0.103426	-0.2693	-0.136616	0.246608	-0.075339	0.620902
YDL171C_3-CDS	0.990939	0.78693	0.154818	0.359844	0.41419	0.736842	0.289693	-0.0612146	0.297942	-0.215117	0.612803	-0.0588789	-0.149426	-0.1013	0.102384	-0.666392	-0.387839	-0.515098
YDL173W_3-CDS	0.300939	0.16593	-0.164182	-0.213156	-0.17131	0.104842	0.107693	0.546785	0.216942	0.085383	0.131303	0.0136211	0.229074	0.0622002	-0.101616	-0.170392	-0.313839	-0.203598
YDL174C_3-CDS	-0.0190608	0.16043	0.109818	0.126344	0.30319	0.0598421	0.198693	0.277285	-0.0510575	-0.212617	-0.125197	-0.103879	0.114574	-0.3163	0.228384	0.0551078	0.125661	-0.133098
YDL175C_3-CDS	0.247439	0.01393	0.107318	-0.0806565	-0.0198095	0.0823421	0.347193	0.264785	0.284942	0.034883	0.165803	0.276621	0.469574	0.3432	0.264384	0.232608	0.195661	0.141902
YDL176W_3-CDS	-0.126561	-0.47907	-0.232182	-0.120656	-0.36581	-0.289658	0.0731934	-0.148215	0.324442	0.289383	-0.0696969	-0.0623789	-0.0649265	-0.0652998	0.102884	-0.0473922	-0.00433904	0.491902
YDL177C_3-CDS	-0.301061	-0.38607	-0.660182	-1.12416	-0.93581	-0.649158	-0.754307	-0.821215	-0.398058	-0.420117	-0.731197	-0.473879	-0.633426	-0.6433	-0.550616	-0.431392	-0.832839	-0.954098
YDL178W_3-CDS	-0.0220608	-0.21757	-0.271182	-0.545156	-0.24531	-0.0921579	-0.125307	0.206285	0.174942	0.219883	0.228803	-0.0373789	-0.178926	0.1812	0.00138365	-0.204892	-0.143339	-0.0590976
YDL179W_3-CDS	0.645939	0.22543	0.0328183	0.0188435	0.33169	0.367342	0.524193	0.541785	0.170942	-0.040117	0.762803	0.367621	0.453074	0.3582	0.980884	0.0791078	-0.205339	0.224402
YDL180W_3-CDS	0.0904392	-0.02257	-0.129682	-0.121156	-0.0223095	-0.236658	0.102193	0.432785	0.307942	0.028883	-0.307197	0.480121	0.700574	0.5542	0.440384	0.556108	0.543661	0.0119024
YDL181W_3-CDS	0.117939	0.93793	0.552818		0.62719	-0.0291579	0.901693	0.663785	-0.300058	-0.470117	0.200803	1.43812	1.33557	1.1157	0.943384	0.864608	0.166161	0.0929024
YDL182W_3-CDS	1.32794	1.59693	0.991818	1.28384	1.21019	0.843842	0.831693	0.337785	0.298942	-0.529117	1.1078	1.29212	0.900574	0.7727	0.636384	0.201608	-0.137839	-0.850098
YDL183C_3-CDS	-0.0145608	-0.28257	-0.253682	-0.134156	-0.13631	-0.209158	-0.176307	-0.356215	-0.226058	-0.288617	-0.218697	-0.228379	0.0585735	-0.3408	-0.150616	-0.0323922	-0.137339	-0.0895976
YDL185W_3-CDS	1.76444	1.99443	1.53782	1.62984	1.58119	1.73134	1.86319	1.62879	1.05644	0.374883	1.7303	1.32212	1.18007	0.9637	0.647384	0.699108	0.875661	0.167402
YDL186W_3-CDS	0.803939	1.04193	0.677818	0.960344	0.80719	0.560342	0.668193	0.575785	-0.174058	-0.413117	0.442803	-0.222879	-0.491926	-0.3453	-0.270116	-0.501392	-0.524839	-0.284598
YDL188C_3-CDS	-0.168061	0.24693	0.205818	0.0728435	0.16019	-0.269158	0.407693	0.247785	0.0979425	0.218883	0.148803	0.232121	0.160574	-0.1393	0.00538365	0.405608	0.138161	-0.241098
YDL189W_3-CDS	-0.0450608	0.22193	-0.423182	-0.414156	-0.28881	-0.224158	-0.208307	-0.00621463	0.222942	0.135883	-0.256197	-0.222879	-0.250426	-0.3803	-0.486616	-0.227392	-0.284839	-0.645098
YDL190C_3-CDS	1.54094	1.12493	0.622818	0.449844	0.80619	0.963842	0.979693	0.311785	0.420942	0.227883	1.0288	0.862121	0.677574	0.4337	0.534384	0.0736078	0.175161	0.0779024
YDL192W_3-CDS	2.04394	1.91393	1.24482	1.38484	1.56269	1.44434	1.56469	1.44079	1.25894	0.286883	1.7448	1.48262	1.61057	1.5767	1.55888	0.834108	0.867161	0.248402
YDL193W_3-CDS	1.09344	1.12643	0.853318	0.959844	1.05019	0.300342	0.653693	0.543285	0.353442	-0.00511697	0.850303	0.641621	0.628074	0.5807	0.922384	0.0741078	0.359161	0.184402
YDL194W_3-CDS	-1.21806	-1.08207	-0.583682	-0.866156	-0.54231	-0.839158	-0.638307	-1.12671	-0.458058	-0.133617	-1.0817	-0.848879	-1.16843	-1.0343	-0.581116	-0.0913922	0.211661	0.267902
YDL195W_3-CDS	0.787939	1.38943	0.857318	1.18634	0.89419	0.963342	1.45419	1.73829	0.793942	0.418383	0.671303	0.795621	0.451574	0.4847	0.834884	0.685608	0.906161	0.421902
YDL197C_3-CDS	0.164939	0.47493	0.275318	0.251844	0.32619	0.0868421	0.134193	0.241285	-0.347058	-0.288617	0.0348031	0.277621	0.243574	0.2222	0.300884	-0.239392	-0.247839	-0.571098
YDL198C_3-CDS	0.296939	0.59993	0.353818	0.356344	0.32569	0.468342	0.689693	0.469285	-0.0625575	-0.122617	0.584803	0.850121	0.698074	0.6037	0.311884	0.0486078	-0.047339	-0.161098
YDL199C_3-CDS	-1.63706	-0.85607	-0.553182	-0.520156	-1.05081	-0.970158	-0.981307	-0.347215	-0.298058	0.018883	-1.2282	-0.482879	-0.525426	-0.5303	-0.605616	-0.400392	-0.191839	-0.119098
YDL200C_3-CDS	-0.272061	-0.51407	-0.333682	-0.367656	0.0886905	-0.590658	-0.348307	-0.606215	-0.241058	-0.047617	-0.477697	-0.458879	-0.458426	-0.1868	-0.172116	-0.0998922	-0.139839	0.193902
YDL201W_3-CDS	0.368439	-0.27557	-0.235682	0.361344	0.14069	0.310842	-0.158807	0.0722854	-0.103558	-0.100617	0.286303	-0.388379	-0.446426	-0.4583	-0.560116	-0.558892	-0.397339	-0.0840976
YDL202W_3-CDS	0.794939	0.51543	0.289818	0.521844	0.44119	0.355342	0.360193	0.394785	-0.0275575	-0.180617	0.373303	0.406621	0.273074	-0.1463	0.0573837	-0.324892	-0.00633904	-0.162598
YDL203C_3-CDS	-0.484061	-0.31957	-0.378182	-0.305656	-0.40831	-0.370158	-0.253307	-0.320215	-0.0120575	0.098883	-0.442697	-0.183879	-0.162426	-0.0147998	-0.253116	0.238608	0.315661	0.448902
YDL204W_3-CDS	-0.155061	0.39143	0.0383183	-0.0341565	0.33319	0.273842	0.384193	0.755785	0.00844248	0.235383	-0.348697	-0.347379	-0.491926	-0.4303	-0.499116	0.00260776	0.253161	0.0489024
YDL205C_3-CDS	0.593939	0.08493	-0.0721817	-0.156156	0.0431905	-0.371158	0.155693	0.162785	0.385942	0.186883	0.430803	0.107121	0.133574	0.1997	0.259384	0.110608	0.177161	0.196902
YDL206W_3-CDS	-0.642394	-0.81707	-0.583848	-0.609823	-0.74581	-0.755825	-0.517307	-0.111548	0.0146091	0.318216	-0.50753	-0.247879	-0.13876	-0.2523	-0.28195	0.357274	0.171161	0.471236
YDL207W_3-CDS	-0.350561	-0.48657	0.0153183	-0.194156	-0.27681	-0.0401579	-0.376307	-0.270715	-0.200558	-0.040617	0.00280312	-0.0863789	-0.0524265	-0.1523	-0.171616	0.273108	-0.187839	0.355902
YDL208W_3-CDS	2.03194	0.82593	0.333818	0.996844	1.19719	1.45084	0.904693	0.987785	0.549942	0.059883	1.7958	0.783121	0.775574	0.9837	1.06738	0.137608	-0.256839	0.225902
YDL209C_3-CDS	0.109606	-0.666403	-0.573848	-0.290156	-0.17981	-0.00515788	-0.63264	-0.553548	-0.385391	-0.197784	-0.251197	-0.666212	-0.778093	-0.504967	-0.40995	-0.924059	-0.510839	-0.461431
YDL210W_3-CDS	-1.05706	-1.45807	-1.31318	-1.50666	-1.42931	-1.42316	-1.43131	-1.38071	-0.847058	-0.487617	-1.2712	-1.01788	-1.02943	-0.7578	-1.02362	-0.338892	-0.901839	-0.240598
YDL211C_3-CDS	-0.137561	-0.35457	-0.531682	-0.403156	-0.37931	-0.506158	-0.437307	-0.715215	-0.377558	-0.436617	0.0593031	-0.258879	-0.350926	-0.4378	-0.382116	-0.364892	-0.276339	-0.287098
YDL212W_3-CDS	0.410939	0.00893003	-0.416182	-0.642156	-0.41881	-0.0471579	-0.256307	-0.197215	0.338942	-0.037117	0.207803	-0.112879	0.100574	-0.2433	0.0323836	-0.0983922	-0.449839	-0.305098
YDL213C_3-CDS	-0.0350608	-0.88007	-0.665182	-0.435156	-0.16781	0.144842	-0.749307	-0.836215	-0.555058	-0.060117	-0.118197	-0.816879	-0.911426	-0.8603	-0.753616	-0.465392	-0.469839	0.0559024
YDL214C_3-CDS	-0.550061	-0.15507	0.00881826	-0.128156	-0.20081	-0.128158	-0.168307	-0.397215	-0.521058	-0.288117	-0.740197	-0.629879	-0.446426	-0.5643	-0.497616	-0.472392	-0.541839	-0.111098
YDL215C_3-CDS	0.0204392	0.18993	0.329818	0.217844	0.0921905	0.181342	0.123193	0.295785	0.419442	0.379383	0.0243031	0.282621	0.206574	0.2237	-0.0336164	0.140108	0.363661	0.453902
YDL216C_3-CDS	-0.439561	-0.20107	0.0223183	-0.151656	-0.0488095	-0.472158	-0.152307	-0.276215	-0.311558	-0.217117	-0.173197	-0.496379	-0.122426	0.0517002	-0.167616	-0.254892	-0.120839	0.202902
YDL217C_3-CDS	0.233939	0.13593	-0.293182	0.236844	0.0671905	0.255842	0.0486934	0.0447854	-0.176058	-0.031117	0.320803	0.150121	0.0385735	0.2967	-0.0516163	-0.496392	-0.296839	-0.0480976
YDL218W_3-CDS	-0.640561	-0.84057	-0.786182	-0.737656	-0.39681	-0.528158	-0.724807	-0.436715	-0.329058	-0.366117	-0.985697	-1.12588	-1.14943	-1.2243	-0.888116	-0.906392	-0.722839	-0.559098
YDL219W_3-CDS	0.178939	0.03093	0.186818	0.272844	0.22419	-0.102158	0.120693	0.528785	0.519942	0.303883	0.00180312	0.0801211	0.234574	0.4407	0.0253837	0.158608	0.035161	0.241902
YDL220C_3-CDS	-1.18706	-0.30757	-0.142682	-0.327156	-0.59481	-1.11566	-0.944807	-0.629215	-1.10406	-0.364117	-0.954697	-0.744879	-0.859926	-0.7808	-0.657616	-0.537392	-0.812839	-0.848098
YDL222C_3-CDS	-1.18006	-0.71757	-0.242182	-0.219656	-0.60681	-0.777658	-0.333807	0.181285	-0.557058	-0.115117	-1.0037	-0.952379	-0.588926	-0.1383	-0.208116	0.173108	0.452161	-0.0065976
YDL223C_3-CDS	0.553939	0.98093	0.668818	0.810844	0.60819	0.380842	0.252693	0.534785	-0.0750575	-0.339117	0.133803	-0.0388789	-0.125426	-0.0682998	-0.0446163	-0.390392	0.017161	-0.348098
YDL224C_3-CDS	0.878939	0.77143	0.938818	0.874844	0.78019	0.790342	0.841693	0.905785	0.893442	0.489883	1.0108	0.678121	0.795074	0.7032	0.702384	0.818608	0.751161	0.532402
YDL225W_3-CDS	0.462939	0.26493	0.198818	0.184344	0.28069	0.411342	0.452193	0.681285	0.832442	0.430883	0.454803	0.361621	0.390574	0.3722	0.408384	0.563608	0.428161	0.442402
YDL226C_3-CDS	0.147273	0.289263	0.198152	0.194844	-0.0114762	0.192509	0.256027	0.252452	-0.0590575	0.0542164	0.277803	0.249454	0.0992402	-0.314633	0.130384	-0.103726	-0.168506	0.210569
YDL227C_3-CDS	0.00393922	-0.63307	-0.722182	-0.509156	-0.46181	-0.401158	-0.263307	-0.0442146	-0.156058	-0.273117	-0.0351969	-0.380879	-0.413426	-0.5313	-0.795616	-0.514392	-0.490839	0.133902
YDL229W_3-CDS	2.14894	1.56793	0.472818	0.892844	0.85619	1.83384	0.978693	0.834785	-0.128058	-0.039117	1.5488	0.824121	0.446574	0.2107	0.151384	-0.673392	-0.274839	-0.785098
YDL230W_3-CDS	-0.182561	0.01793	0.0753183	0.0793435	0.21219	-0.203158	-0.211807	-0.209715	-0.437058	-0.440617	-0.237197	-0.218379	-0.361926	-0.3893	-0.220616	-0.282392	-0.114839	-0.318098
YDL231C_3-CDS	0.887273	0.37693	0.0264849	0.118177	0.11719	0.361509	0.21836	0.397785	0.700942	0.43755	0.66947	0.507788	0.723574	0.418367	0.506384	0.320274	0.027161	0.214902
YDL233W_3-CDS	-0.281061	-0.20907	-0.292182	-0.0911565	0.12719	-0.0181579	-0.235307	-0.655215	-0.384058	0.048883	0.0868031	-0.0998789	-0.00242649	-0.2383	0.0443836	0.323608	-0.030839	-0.0920976
YDL234C_3-CDS	-0.258394	-0.521403	0.394152	0.0518435	-0.0568095	-0.148825	-0.296307	-0.232215	-0.133391	0.15455	-0.253197	0.0434545	0.714907	0.5627	0.816717	0.371608	0.710494	0.501569
YDL235C_3-CDS	0.769939	0.16593	0.150818	-0.320156	-0.0598095	0.0708421	0.0476934	-0.0312146	0.288942	-0.288117	0.230803	0.476121	0.378574	0.0457002	0.202384	0.477608	0.278161	-0.434098
YDL236W_3-CDS	0.397439	0.55893	0.0213183	0.0128435	-0.23681	0.0488421	0.00669336	0.474785	-0.0380575	-0.216617	0.321803	-0.0563789	-0.0684265	-0.2753	-0.248616	-0.505392	-0.573339	-0.417598
YDL237W_3-CDS	-0.224061	0.204597	0.109152	0.110844	0.0591905	-0.287491	-0.175973	-0.0148813	-0.415058	0.26555	-0.290864	-0.265212	-0.218093	0.126033	-0.10595	0.118608	0.098161	0.203569
YDL238C_3-CDS	-0.871561	0.06693	0.147818	0.0058435	-0.0448095	-0.363658	-0.0438066	-0.0452146	0.0104425	0.252883	-0.655697	-0.354379	-0.773426	-0.7183	-0.539616	-0.203392	0.00866095	0.0374024
YDL239C_3-CDS	-0.871061	-0.55757	-0.179182	-0.486156	-0.43781	-0.772158	-0.260307	-0.302215	0.0519425	0.429383	-0.450697	-0.171879	0.141574	0.1322	0.246884	0.680108	0.398161	1.1719
YDL240W_3-CDS	-0.181561	-0.03157	-0.0611817	-0.133156	-0.20531	-0.103658	0.0141934	0.0782854	0.0654425	0.298383	0.142803	0.0706211	0.293074	-0.1368	-0.209616	0.0481078	0.099661	0.212902
YDL241W_3-CDS	-0.476061	-1.07307	-1.10318	-0.930156	-1.37981	-0.877158	-0.840307	-0.794215	-0.811058	-0.387117	-0.677197	-0.709879	-0.793426	-0.7083	-0.820616	-0.104392	-0.689839	-0.174098
YDL243C_3-CDS	-0.990561	-0.41457	-0.707682	-0.534156	-0.62331	-0.467158	-0.718807	-0.767715	-0.665058	-0.118117	-0.736697	-0.408879	0.00507351	0.4272	0.0878836	-0.229892	0.301661	0.0654024
YDR001C_3-CDS	-0.410561	0.37193	0.426318	0.227844	-0.0338095	-0.675658	0.788193	0.709785	0.405942	0.050883	-0.527197	0.0541211	0.535574	0.1567	0.259384	0.589608	1.04066	0.146402
YDR002W_3-CDS	0.881939	0.83193	0.740818	0.751844	0.78319	0.824842	0.779693	0.609785	-0.136058	-0.307117	0.945803	0.580121	0.728574	0.3607	1.01438	0.674608	0.148161	-0.569098
YDR003W_3-CDS	-0.132561	0.93993	0.904318	0.301844	0.17119	0.00984212	0.657693	0.237285	-0.0175575	-0.218117	0.108803	0.591621	1.10657	0.7572	0.586884	0.552108	0.130661	-0.683098
YDR003W-A_3-CDS	-0.118061	0.38793	0.477818	0.0138435	-0.0548095	-0.168158	0.599693	0.477785	-0.0100575	-0.253117	0.0978031	0.623121	1.08457	1.0377	0.508384	0.767608	0.381161	-0.165098
YDR004W_3-CDS	0.254939	0.15493	0.226818	0.331844	0.0791905	0.178842	0.506693	1.01479	0.122942	0.579883	0.0608031	0.241121	0.414574	0.5337	0.394384	0.174608	0.458161	0.258902
YDR005C_3-CDS	-0.195061	0.03443	0.154818	-0.142656	0.20769	-0.155158	0.117693	-0.0242146	-0.278058	0.069383	0.111303	0.234121	0.340074	0.2732	0.432884	0.589608	0.335661	0.288402
YDR006C_3-CDS	0.0819392	0.22643	0.337818	0.375344	0.54569	0.641342	0.528193	-0.00121463	-0.0945575	0.310883	0.343803	0.0916211	0.289074	0.4102	0.170884	-0.0163922	0.306161	-0.0510976
YDR007W_3-CDS	0.531939	0.85293	0.472318	0.454844	0.34369	0.414842	0.650693	0.472785	-0.250558	-0.341117	0.365303	0.298621	0.372074	0.1837	0.531884	-0.262892	0.027161	-0.747098
YDR009W_3-CDS	-0.916561	-0.41457	-0.555682	-0.494656	-0.82981	-0.426158	-0.982807	-0.639715	-0.694058	0.00638303	-1.2002	-0.524379	-0.357926	-0.5138	-0.944116	-0.507892	-0.167339	-0.334098
YDR011W_3-CDS	0.681939	0.92843	0.803818	0.314344	0.0761905	0.298842	0.465193	0.462285	0.377942	-0.164117	0.256803	1.59812	1.62907	1.4502	1.02788	1.33861	1.66866	0.738402
YDR012W_3-CDS	2.24294	1.24493	0.699818	0.683844	1.43219	1.07684	0.834693	0.711785	0.545942	0.241883	2.0998	1.28912	1.35557	0.8167	1.10638	0.155608	0.098161	-0.283098
YDR013W_3-CDS	1.14494	0.43293	0.759818	0.545844	0.91919	0.838842	0.343693	-0.111215	-0.264058	-0.254117	1.1668	0.655121	0.459574	0.1347	0.653384	-0.0463922	-0.347839	-0.173098
YDR014W_3-CDS	-0.834561	-1.07307	-0.681682	-0.493156	-0.70681	-0.635658	-0.745307	-0.754715	-0.141558	0.246383	-0.830197	-0.880379	-0.873426	-0.5478	-0.532116	-0.227392	-0.112339	0.198402
YDR016C_3-CDS	0.393939	0.74593	0.510818	0.745844	0.27919	0.193842	0.532693	0.430785	-0.252058	-0.303117	0.355803	0.381121	0.601574	0.5887	0.387384	-0.00839224	0.209161	-0.391098
YDR017C_3-CDS	0.162439	-0.15157	-0.0231817	-0.0611565	-0.17081	-0.137158	-0.204307	-0.232215	-0.0740575	-0.186617	0.405303	0.379621	0.381074	0.2657	0.213384	0.0836078	-0.00433904	-0.129098
YDR018C_3-CDS	-0.0850608	-0.92557	-0.622182	-0.498656	-0.63031	-0.759158	-1.07481	-1.53621	-0.475558	-0.471117	-0.525697	-0.539879	-0.751926	-0.4178	-0.546616	-0.163392	-0.325839	0.0464024
YDR019C_3-CDS	-0.917061	-0.95007	-0.297182	0.0258435	-0.67281	-0.507158	-0.884307	-0.731215	-0.723058	-0.080117	-0.768197	-1.36288	-1.36343	-0.9963	-1.23562	-1.09639	-0.687839	-0.731098
YDR020C_3-CDS	0.128939	-0.48407	-0.830182	-0.0516565	-0.12981	-0.0951579	-1.03331	-0.854715	-0.777558	-0.488617	-0.218697	-0.608879	-1.27993	-0.9948	-0.684116	-1.16639	-1.21984	-0.990598
YDR021W_3-CDS	-0.169561	-0.80357	-0.513682	-0.226156	0.00519047	-0.0926579	-1.00831	-0.780715	-0.474558	0.195383	-0.257197	-0.838879	-1.09443	-0.6793	-0.540616	-0.475392	-0.442839	0.0079024
YDR022C_3-CDS	-0.147061	-0.52007	-0.258182	0.0068435	0.19119	-0.376158	-1.15831	-1.51321	-1.17106	-0.188117	-0.312197	-1.15888	-1.34443	-1.3363	-0.972616	-0.902392	-0.884839	-0.601098
YDR023W_3-CDS	1.00594	0.636597	0.259485	0.434177	0.72519	0.510842	0.56336	0.136119	0.0726091	0.12355	0.886803	0.646788	0.40324	0.259367	0.243717	0.249941	-0.071839	0.0759024
YDR025W_3-CDS	2.00794	1.10693	0.835818	0.362844	0.70919	1.21584	1.07669	0.834785	0.721942	0.124883	1.5758	1.33112	1.21757	0.7777	0.901384	0.813608	-0.160839	0.0299024
YDR026C_3-CDS	0.978939	0.740597	0.133485	0.32551	0.187524	0.577509	0.334027	0.581452	0.0669425	-0.18445	0.467136	0.121788	-0.0447598	-0.150633	-0.10295	-0.218392	-0.387506	-0.0610976
YDR027C_3-CDS	-0.0965608	0.13893	-0.0661817	0.0428435	-0.0713095	0.0353421	0.180193	0.104785	0.484942	-0.093117	-0.168197	-0.0708789	-0.140926	-0.1438	-0.220116	0.228108	0.156161	-0.0675976
YDR028C_3-CDS	-0.209061	0.47943	0.439318	0.284344	-0.0588095	0.268842	0.328193	0.382785	0.134442	0.136883	0.207303	-0.0383789	0.248074	0.3987	-0.214116	0.168108	0.667161	0.333902
YDR030C_3-CDS	0.460439	0.21343	0.507818	0.355844	0.39769	0.134342	-0.0803066	-0.240715	0.0119425	-0.239117	0.115303	0.159621	0.199074	0.1392	0.223384	-0.0658922	-0.253339	-0.281098
YDR031W_3-CDS	-1.37206	-0.57407	-0.383182	-0.841156	-0.69081	-1.03016	-0.553307	-0.203215	-0.0600575	-0.349117	-0.850197	-0.499879	-0.181426	-0.6343	-0.795616	-0.0223922	-0.414839	-0.528098
YDR032C_3-CDS	-0.367061	0.47093	0.565818	0.346844	0.26219	-0.183158	0.350693	0.282785	-0.190058	0.347883	-0.0431969	0.611121	0.816574	0.5137	-0.0306164	0.227608	0.512161	0.154902
YDR033W_3-CDS	1.99744	1.57243	0.994318	1.31034	1.64119	0.946842	1.45019	1.44879	1.04194	0.299383	0.829303	0.631621	0.0545735	-0.0417998	-0.119116	0.252608	0.051661	0.391902
YDR034C_3-CDS	0.646939	0.291597	0.306818	-0.00948983	0.283857	-0.187158	0.366693	0.0451187	0.438942	0.29355	0.432803	0.514788	0.490574	0.545033	0.357384	0.757274	0.380161	0.399902
YDR035W_3-CDS	0.00593922	0.08993	-0.195848	0.127844	-0.223476	0.593175	0.115693	0.210119	-0.215058	-0.0577836	0.724136	0.614788	0.327907	-0.296633	-0.241283	-0.290726	-0.337506	-0.234431
YDR036C_3-CDS	-0.247061	-0.27157	-0.341182	-0.372656	-0.29331	0.164342	-0.257307	-0.139215	-0.167558	0.012383	-0.0761969	0.0946211	-0.0254265	-0.3598	-0.126116	-0.196892	-0.035339	-0.220098
YDR037W_3-CDS	1.20427	0.22193	0.213152	0.608844	0.782524	0.992842	0.914027	0.671785	0.239276	0.160883	1.35414	0.876454	0.90924	0.900367	0.82505	0.418941	0.000494288	0.178236
YDR038C_3-CDS	0.393939	-0.15907	-0.0231817	0.133844	0.0711905	0.364842	0.448693	0.532785	0.219942	0.179883	0.572803	0.218121	0.424574	0.4937	0.478384	0.152608	0.060161	0.128902
YDR041W_3-CDS	0.451939	0.45793	0.134818	0.100844	0.22819	0.173842	0.440693	0.290785	0.206942	-0.111117	0.627803	0.744121	0.756574	0.2337	0.267384	0.820608	0.183161	-0.307098
YDR042C_3-CDS	-0.288061	-0.53757	-0.248182	-0.923656	-0.63481	-0.603658	-0.0923066	-0.346215	-0.392558	-0.190117	0.140803	0.451121	0.795574	0.1487	0.330884	0.996608	0.207661	0.454402
YDR043C_3-CDS	0.741939	1.07393	0.790818	0.677844	0.71719	0.194842	0.958693	0.742785	0.188942	-0.00711697	0.734803	0.682121	0.895574	0.3877	0.293384	1.05861	1.40016	0.389902
YDR044W_3-CDS	0.00343921	-0.14757	-0.550682	-0.556156	-0.21781	-0.373658	-0.381307	-0.568215	-0.269058	-0.432617	-0.110697	-0.733879	-0.625426	-0.3863	-0.241116	-0.358892	-0.488339	-0.433098
YDR045C_3-CDS	0.569939	-0.17807	-0.490182	-0.395156	0.0331905	0.182842	-0.110307	-0.453215	-0.116058	-0.032117	0.663803	0.249121	0.353574	0.5327	0.469384	0.0506078	0.099161	-0.141098
YDR046C_3-CDS	0.498939	0.54793	0.307818	0.486844	0.25319	0.815342	0.877693	1.23429	0.562942	0.198883	1.2578	1.54662	1.40807	1.0167	0.954884	0.975108	0.669161	0.739902
YDR047W_3-CDS	0.549939	0.95393	0.662818	0.834844	0.65869	0.490342	0.382193	0.223785	-0.222558	-0.294617	0.362303	-0.0103789	-0.161426	-0.0572998	0.0603836	-0.506392	-0.225339	-0.277098
YDR049W_3-CDS	-0.325061	-0.13657	-0.163682	0.232844	-0.23831	-0.0836579	-0.256307	0.167285	0.128442	0.137383	-0.304197	-0.575379	-0.798426	-0.2988	-0.598116	-0.0833922	-0.119839	0.488902
YDR050C_3-CDS	2.20144	1.90343	0.952318	0.853344	0.50269	1.26884	1.55269	2.10929	1.63294	0.353383	1.7458	1.51012	1.42207	1.1982	1.23788	1.27961	0.737661	-0.344098
YDR051C_3-CDS	0.323939	1.03393	0.714485	0.769177	0.75819	0.470175	0.778027	0.764452	0.329276	-0.00678364	0.37247	0.196121	0.194574	0.2257	0.82205	0.227941	0.414494	-0.241098
YDR052C_3-CDS	-0.338061	-0.10207	-0.332182	-0.0601565	-0.59181	0.242842	-0.257307	-0.318215	-0.171058	-0.203117	-0.211197	-0.274879	-0.176426	-0.4453	-0.611616	-0.540392	-0.113839	0.231902
YDR054C_3-CDS	0.280939	0.71993	0.218818	0.476844	0.23419	0.515842	0.465693	0.561785	0.368942	0.033883	0.543803	0.403121	0.335574	0.3167	-0.0496163	-0.0573922	0.316161	-0.316098
YDR055W_3-CDS	-0.478727	-0.420737	-0.117182	-0.157156	-0.24881	-0.190158	0.166693	0.172785	-0.0660575	0.398883	-0.25653	-0.264546	-0.0114265	0.0447002	0.138717	0.171274	0.460161	0.822902
YDR056C_3-CDS	0.0334392	0.16893	0.104318	0.153344	-0.0593095	0.0498421	0.440693	0.462285	-0.0565575	0.000383028	0.0868031	0.0161211	-0.0349265	0.1352	0.267884	0.0261078	-0.075839	0.286902
YDR057W_3-CDS	-0.518561	-0.43707	-0.335682	-0.170156	-0.34281	-0.319158	-0.572807	-0.320715	0.0349425	0.120383	-0.966697	-0.841879	-0.683426	-0.6463	-0.393116	-0.612892	-0.462339	-0.125098
YDR058C_3-CDS	-0.878561	-0.60907	-0.172682	-0.296156	-0.50681	-0.591658	-0.736307	-0.405715	-0.399058	0.322383	-1.0707	-0.864879	-0.602926	-0.1663	-0.315616	-0.263392	-0.111339	0.227902
YDR059C_3-CDS	-0.756061	-0.75707	-0.204182	-0.734156	-0.74381	-0.768158	-0.474307	-0.291215	-0.0970575	-0.063117	-0.273197	0.287121	1.10757	1.5647	1.35038	0.742608	0.729161	0.0799024
YDR060W_3-CDS	0.832439	-0.49307	-0.604682	-0.139156	0.40269	0.736342	-0.610307	0.00878537	0.0689425	-0.00861697	0.442303	-0.606879	-0.508426	-0.5398	-0.282616	-0.855392	-0.702339	-0.0490976
YDR061W_3-CDS	-0.0167275	0.272263	0.299485	0.397177	0.170857	0.184509	0.128027	-0.161215	0.0906091	-0.151784	-0.105197	-0.0968789	-0.0907598	-0.130633	-0.25895	-0.272059	0.0788276	0.0129024
YDR062W_3-CDS	0.615606	0.518263	0.286818	0.358177	0.563857	0.267842	0.24436	0.362452	0.318942	-0.100117	0.0484698	-0.0345455	-0.0590932	-0.1633	-0.12295	-0.172392	-0.110506	-0.487098
YDR064W_3-CDS	2.65144	2.17443	1.31432	1.53484	1.49969	2.39184	2.00919	2.04029	1.21294	0.024883	2.5878	2.31262	1.87407	1.3272	1.08288	0.326608	-0.100839	-0.403098
YDR065W_3-CDS	-0.208394	-0.0474033	-0.0741817	-0.195156	0.0271905	0.00617546	-0.190307	0.0351187	-0.248058	-0.0354503	-0.351864	-0.473212	-0.557093	-0.1243	-0.28295	-0.468392	-0.247506	-0.138098
YDR066C_3-CDS	0.0719392	-0.26407	0.0478183	-0.161156	0.25619	-0.597158	-0.352307	-0.252215	-0.0580575	-0.064117	-0.169197	-0.432879	0.0335735	0.0447002	0.265384	-0.345392	0.191161	0.133902
YDR067C_3-CDS	0.0429392	0.07043	-0.0861817	0.137844	0.0381905	-0.110158	0.503193	0.0137854	-0.0240575	-0.054617	-0.113197	-0.0618789	-0.0464265	0.00370015	-0.0291163	-0.0853922	-0.123339	0.0184024
YDR068W_3-CDS	0.140439	0.28893	0.0908183	0.462344	0.21469	0.0993421	0.325693	0.686785	0.501942	0.347883	-0.0621969	0.0506211	0.313074	0.3817	0.111384	0.222108	0.451161	0.719402
YDR069C_3-CDS	-0.470061	-0.20807	0.153818	0.0888435	-0.49881	-0.611158	-0.0433066	-0.0202146	-0.213058	0.406883	-0.225197	0.389121	1.04557	0.6717	0.196384	0.636608	0.693161	1.0299
YDR071C_3-CDS	0.142939	-0.01707	0.0338183	-0.196156	-0.23781	-0.142158	0.494693	0.442785	0.290942	-0.108117	0.157803	0.596121	0.826574	0.4427	0.886384	1.05061	0.470161	-0.406098
YDR072C_3-CDS	0.786439	0.78943	0.728318	0.262844	0.50019	0.0748421	0.302693	0.269785	0.312442	0.064883	0.651303	0.976121	0.886574	0.5057	0.274384	0.837608	0.531661	-0.178098
YDR073W_3-CDS	0.640939	0.94793	0.966318	0.232344	0.53569	0.183842	0.524693	-0.165215	-0.371058	-0.519617	0.799803	1.01012	0.942574	0.4232	0.427884	0.661608	0.339661	-0.664098
YDR074W_3-CDS	-0.123061	2.03093	1.52882	0.924844	0.73919	0.105842	1.75269	1.48679	0.787942	0.175883	0.0208031	0.744121	0.608574	-0.3053	-0.180616	0.989608	1.77416	0.723902
YDR075W_3-CDS	-0.100061	-0.39557	-0.0436817	-0.451156	-0.0358095	0.103342	-0.122307	-0.0837146	-0.0805575	-0.027617	-0.103197	-0.337879	-0.309926	-0.2558	-0.475116	-0.102392	0.032661	0.206402
YDR076W_3-CDS	0.202939	0.44393	0.189818	0.600844	0.20019	-0.214158	-0.194307	-0.129215	-0.413058	-0.663117	-0.419197	-0.114879	-0.0144265	-0.2953	-0.261616	-0.939392	-0.466839	-0.683098
YDR077W_3-CDS	1.17961	2.02626	1.30748	1.66918	0.84519	1.91284	2.14703	2.84612	1.81594	0.996883	1.62714	1.41612	1.64357	1.66703	1.20838	1.26627	2.62683	1.52024
YDR078C_3-CDS	0.587939	1.21493	1.43682	0.918844	1.01419	0.291842	1.29969	1.31879	0.543942	0.590883	0.994803	1.36312	1.91357	1.7947	1.50138	1.84161	2.11516	1.5929
YDR079W_3-CDS	0.325939	0.04093	-0.0661817	-0.0291565	-0.0958095	-0.501158	-0.173307	-0.0582146	-0.162058	-0.494117	-0.0141969	0.0561211	0.197574	-0.1893	-0.221616	0.0546078	-0.361839	-0.525098
YDR080W_3-CDS	-0.241561	-0.83007	-0.434182	-0.655656	-0.12981	-0.768658	-0.535307	-0.625715	0.700442	0.358883	-0.138697	-0.0518789	0.129574	-0.3348	0.0503837	0.568608	0.498661	0.612402
YDR081C_3-CDS	0.452939	-0.06207	0.0718183	0.0428435	0.22919	0.391842	0.0606934	0.225785	0.522942	0.677883	0.567803	0.211121	0.0895735	0.0917002	0.174384	0.268608	0.405161	0.666902
YDR082W_3-CDS	0.0209392	-0.56107	-0.843182	-0.672156	-0.41681	-0.481158	-0.924307	-0.847215	-0.146058	0.114883	-0.709197	-0.543879	-0.781426	-0.7913	-0.249616	-0.281392	-0.372839	0.117902
YDR083W_3-CDS	0.416939	-0.61907	-0.578182	-0.484156	-0.35481	-0.212158	-0.290307	-1.38021	-0.188058	0.089883	0.231803	-0.385879	-0.566426	-0.6253	-0.399616	-0.0283922	-0.270839	-0.0790976
YDR085C_3-CDS	-0.113561	0.16743	0.124318	-0.0201565	-0.14281	-0.333658	-0.153307	-0.356715	-0.357058	0.138383	-0.201197	-0.0833789	-0.230926	-0.3153	-0.00261635	0.242108	0.336661	0.139402
YDR087C_3-CDS	0.893439	-0.07557	-0.298682	0.0343435	0.23219	0.421842	-0.304807	-0.606715	-0.374558	-0.132617	0.252303	-0.338379	-0.537926	-0.3333	-0.0766163	-0.602392	-0.403839	-0.279598
YDR088C_3-CDS	-0.188561	-0.22607	-0.301182	0.0838435	-0.12131	-0.0251579	-0.391307	-0.501215	-0.414558	-0.013117	-0.427197	-0.611379	-0.616426	-0.5323	-0.412616	-0.407392	-0.228839	0.0029024
YDR089W_3-CDS	0.390439	0.52443	0.206818	0.283344	0.33569	0.342842	0.503693	0.372785	0.679942	0.296383	0.273303	0.123621	-0.0569265	-0.0767998	0.183884	0.193108	0.323661	0.296402
YDR090C_3-CDS	-0.516061	-0.12607	-0.183182	-0.310156	-0.34481	-0.190158	-0.211307	-0.215215	-0.0880575	0.103883	0.0728031	-0.147879	0.0295735	-0.0392998	-0.135616	-0.0733922	0.056161	0.271902
YDR091C_3-CDS	0.704939	-0.03057	0.123818	0.218844	0.19969	0.638342	0.173693	0.140285	0.189442	0.512383	0.859303	0.341621	0.329574	0.1777	0.177884	0.162608	-0.244339	0.293902
YDR092W_3-CDS	0.940939	0.65193	0.0358183	0.481844	0.19119	0.285842	0.233693	0.512785	0.0509425	-0.100117	0.536803	0.501121	0.608574	0.5107	0.290384	0.173608	-0.121839	-0.453098
YDR093W_3-CDS	-0.111061	0.32443	0.213318	0.196344	-0.0673095	-0.119158	0.194193	-0.0602146	-0.317058	-0.310617	-0.0736969	0.0856211	0.0795735	-0.1463	-0.731616	0.00160776	-0.262339	-0.817598
YDR096W_3-CDS	-0.666061	-0.0287366	0.0894849	-0.68849	-0.488143	-0.767158	-0.188307	-0.596548	0.0399425	0.330883	-0.346864	0.241788	0.439574	-0.0459665	0.230384	1.11861	0.691161	0.532569
YDR097C_3-CDS	-0.285061	-0.46457	-0.219682	-0.302156	-0.33181	-0.495658	-0.314807	-0.472715	-0.0985575	0.023383	-0.192697	-0.248379	-0.0884265	-0.3328	-0.329616	0.261608	-0.035339	0.326902
YDR098C_3-CDS	0.487939	0.16893	-0.179182	0.0173435	0.15069	0.0388421	0.00019336	-0.0417146	0.256442	-0.00911697	0.369303	0.106621	0.240074	0.2492	0.320884	-0.0443922	-0.104339	-0.189598
YDR099W_3-CDS	0.679939	1.24793	1.05582	0.758844	0.84619	1.10484	1.66669	1.39879	0.900942	0.203883	1.1368	1.17612	1.53957	1.2507	1.21738	1.37461	1.35916	-0.0190976
YDR100W_3-CDS	0.284939	0.19093	0.333818	0.0118435	-0.26481	-0.371158	0.262693	-0.174215	0.128942	-0.549117	-0.0161969	0.364121	0.444574	-0.2243	-0.342616	0.118608	-0.484839	-0.704098
YDR101C_3-CDS	0.875439	-0.16057	-0.514682	-0.336656	0.16619	0.102342	-0.374307	-0.813215	-0.00705752	-0.043117	0.245303	-0.282879	-0.0919265	-0.0862998	0.106884	-0.0883922	-0.141839	-0.275598
YDR103W_3-CDS	-0.0305608	0.10193	0.327818	0.0973435	0.12269	0.141842	0.0826934	0.169285	-0.0880575	0.304883	0.153803	0.0311211	0.460574	0.1957	0.375384	0.228608	0.465161	0.463902
YDR104C_3-CDS	-0.363727	-0.0687366	-0.108848	-0.0394898	-0.206143	-0.0201579	-0.0579733	-0.212548	-0.164058	-0.010117	-0.162864	-0.249212	-0.23976	-0.210633	0.033717	-0.333392	0.180161	-0.139431
YDR105C_3-CDS	-0.374061	-0.10907	0.0328183	-0.0306565	-0.14681	-0.523658	-0.0598066	-0.130715	-0.116058	-0.197617	-0.464197	-0.194379	-0.264926	-0.2553	-0.0836164	-0.0423922	0.069161	-0.140098
YDR106W_3-CDS	-0.433061	-0.14307	-0.112682	-0.186656	-0.40131	-0.391658	-0.0658066	-0.578715	-0.217058	-0.414617	-0.618697	-0.583879	-0.479926	-0.5893	-0.548616	-0.185392	-0.579339	-0.588098
YDR107C_3-CDS	-0.189061	-0.19407	-0.204182	-0.168156	-0.17281	-0.0831579	-0.547307	-0.451215	0.0749425	-0.279117	-0.414197	-0.680879	-0.683426	-0.6553	0.0273836	-0.363392	-0.395839	-0.0310976
YDR108W_3-CDS	-0.808561	-0.82507	-0.560682	-0.342156	-0.73881	-0.423158	-0.445307	-0.414715	0.108442	0.217383	-0.926697	-0.628879	-0.481926	-0.4203	-0.682616	-0.0363922	-0.297839	0.503402
YDR109C_3-CDS	-0.895061	-0.75207	-0.439182	-0.627156	-1.00581	-0.546158	-1.06181	-0.633715	-0.180058	-0.228617	-0.740197	-0.606379	-0.844426	-0.3638	-0.654116	-0.382892	-0.343339	0.0429024
YDR110W_3-CDS	0.434939	-0.27507	-0.479182	-0.0751565	0.0508571	0.485175	0.128027	-0.230548	0.294609	0.208883	0.644803	-0.0145455	-0.451426	-0.536633	-0.401283	-0.496392	-0.285506	0.0625691
YDR111C_3-CDS	0.149273	-0.38207	-0.302848	-0.209156	-0.135143	0.199842	-0.000973307	0.000785367	0.0386091	0.0565497	-0.0451969	0.0381211	-0.294426	-0.129967	-0.179616	0.0166078	0.362828	0.436236
YDR115W_3-CDS	0.0549392	0.24693	-0.107182	-0.263156	-0.18781	-0.572158	-0.834307	-0.150215	0.0639425	-0.603117	0.0508031	-0.256879	-0.406426	-0.3893	-0.691616	-0.428392	-0.891839	-0.806098
YDR116C_3-CDS	0.0549392	0.36493	0.416818	0.288844	0.42319	0.0378421	0.446693	0.198785	0.189942	0.055883	0.0408031	0.105121	0.115574	-0.2513	-0.117616	0.0746078	-0.083839	-0.288098
YDR117C_3-CDS	-0.529561	-0.18807	-0.275682	-0.244156	-0.52181	-0.510658	-0.675307	-0.397715	-0.366558	0.144883	-0.658197	-0.463379	-0.642426	-0.3673	-0.532116	-0.552392	-0.256339	-0.170598
YDR118W_3-CDS	0.506273	0.23693	-0.275182	-0.00715649	0.10419	-0.0861579	-0.18464	-0.251881	-0.0387242	-0.0344503	-0.0391969	-0.229546	-0.166093	-0.430633	-0.362283	-0.239392	-0.371839	-0.182431
YDR119W_3-CDS	0.404439	0.35493	0.431318	0.438344	0.39819	0.882842	1.26419	1.12929	0.575442	0.184883	1.1798	0.904121	1.02307	0.6097	0.512384	0.697108	0.454161	0.134402
YDR120C_3-CDS	-0.0470608	-0.49307	-0.155182	-0.173156	0.54819	0.334842	-0.0313066	-0.148215	-0.0290575	-0.063117	-0.113197	-0.269879	-0.473426	-1.2233	-0.927616	0.185608	0.145161	-0.0210976
YDR122W_3-CDS	0.161939	0.54493	0.338318	0.541344	0.29619	0.271842	0.448693	0.687785	0.487942	0.272383	0.213303	0.354121	0.452074	0.2242	0.501884	0.365608	0.291661	0.0529024
YDR123C_3-CDS	-0.439561	-0.45107	-0.538182	-0.226656	-0.10131	0.129842	-0.462807	-0.374715	-0.515058	-0.200117	-0.550197	-1.03338	-0.831426	-0.6238	-0.380616	-0.902392	-0.909339	-0.539098
YDR124W_3-CDS	-0.545061	-0.18907	0.291818	0.253844	0.19419	-0.0301579	-0.00530664	-0.239215	0.147942	-0.022117	0.160803	-0.331879	-0.154426	-0.3193	0.226384	0.162608	-0.000839045	0.288902
YDR125C_3-CDS	-1.13206	-0.70907	-0.212182	-0.621156	-0.66731	-0.568158	-0.378307	-0.424715	0.0189425	0.373383	-0.559697	-0.375379	-0.278926	-0.2128	0.223884	0.306108	-0.016839	-0.276098
YDR126W_3-CDS	0.641939	0.62393	0.488818	0.947344	0.95669	1.24134	1.13219	1.05779	-0.221058	-0.100617	1.4813	1.08462	0.862574	0.2952	0.240884	-0.139392	-0.595339	-0.528598
YDR127W_3-CDS	-0.114061	0.22793	-0.0651817	-0.176156	0.20219	0.613842	0.487693	0.116785	0.567942	-0.065117	0.835803	0.836121	0.734574	0.5157	0.526384	0.487608	-0.059839	0.363902
YDR128W_3-CDS	-0.109561	-0.28857	-0.00618174	0.0838435	-0.0488095	0.186342	0.169693	0.236285	0.122442	0.274883	-0.0481969	0.00212112	0.263574	0.1782	0.0738836	0.298108	0.262161	0.648402
YDR129C_3-CDS	0.150606	0.484263	0.632152	0.616177	0.249857	0.295175	0.68436	0.793119	0.358942	0.544883	0.40447	0.729454	0.758907	0.4487	0.313717	0.715608	0.786828	0.575902
YDR130C_3-CDS	0.619939	0.63793	0.505818	0.358844	0.64819	0.205842	0.418693	0.356785	0.257942	0.221883	0.606803	0.289121	0.164574	0.00770015	0.243384	0.106608	0.320161	-0.364098
YDR131C_3-CDS	-0.607061	-0.69007	-0.302182	-0.524156	-0.49181	-0.654158	-0.541307	-0.646215	-0.523058	-0.044117	-0.319197	-0.274879	-0.508426	-0.4693	-0.190616	-0.0473922	-0.185839	-0.149098
YDR132C_3-CDS	0.110939	0.01893	0.160818	0.249844	0.18419	-0.243658	-0.0838066	-0.434215	-0.204058	-0.023117	0.0288031	0.786121	0.858074	0.9982	0.577384	0.270108	0.382161	0.431402
YDR135C_3-CDS	0.316939	0.93093	0.902318	0.364344	0.49669	0.0808421	0.597693	0.0147854	-0.173558	-0.138617	0.307303	0.893621	0.952574	0.8977	0.606884	0.465608	0.677161	-0.127098
YDR137W_3-CDS	-0.240061	-0.14707	-0.329182	-0.0351565	0.0866905	-0.266658	-0.374807	-0.172215	-0.143558	-0.316617	-0.125697	-0.422879	-0.128426	-0.2923	-0.390116	-0.188892	-0.085339	0.0159024
YDR138W_3-CDS	-0.316061	-0.05307	-0.786182	-0.358156	-0.58281	0.343842	-0.243307	0.605785	0.320942	0.425883	-0.571197	-0.377879	-0.545426	-0.9023	-0.508616	-0.0933922	-0.010839	0.174902
YDR139C_3-CDS	0.384939	0.03693	0.0788183	-0.332156	0.21919	-0.241158	0.215693	0.0327854	-0.472058	-0.202117	0.198803	0.481121	0.485574	0.5487	0.353384	0.173608	0.284161	0.193902
YDR140W_3-CDS	0.641939	0.46593	0.224318	0.251844	0.39369	0.478342	0.499193	0.0687854	-0.00755752	0.152383	0.553303	0.245621	0.392574	0.2297	0.389884	0.0301078	0.125661	0.0194024
YDR141C_3-CDS	0.605939	0.559597	0.475152	0.570177	0.648857	0.372842	0.68536	0.391452	0.415942	0.43855	0.654136	0.484788	0.524574	0.7647	0.434717	0.454941	0.656161	0.757902
YDR142C_3-CDS	-0.462561	-0.35157	0.0463183	-0.176656	0.0781905	-0.224658	-0.307807	-0.321715	-0.164058	0.219883	-0.422197	-0.316379	-0.475426	-0.2858	-0.290616	-0.0978922	0.124661	0.0404024
YDR143C_3-CDS	0.706939	0.60543	0.325818	0.563844	0.74619	1.12584	0.767193	0.605285	0.188442	0.284883	0.664303	0.156121	-0.431926	-0.00979985	0.104384	-0.206892	0.095161	0.165402
YDR144C_3-CDS	0.801939	0.75893	0.489818	0.859844	0.94519	0.656842	0.638693	0.691785	0.252942	0.097883	0.889803	0.420121	0.242574	-0.0212998	0.295384	0.141608	-0.349839	0.178902
YDR145W_3-CDS	0.324939	0.19443	0.202318	0.158344	0.39369	-0.00615788	0.395693	0.664785	0.426442	0.281883	0.188803	0.259121	0.243074	0.3952	0.0438837	0.423108	0.469661	0.304402
YDR146C_3-CDS	0.0249392	0.39043	0.212318	0.0673435	-0.0233095	0.451342	0.487193	0.859285	0.440442	0.466883	0.162803	0.141621	0.124074	0.0577002	-0.177116	0.117108	0.133661	0.127402
YDR147W_3-CDS	0.223939	-0.14807	-0.369682	-0.0446565	-0.15681	-0.488158	-0.325807	-0.390715	0.366442	-0.123617	-0.273197	-0.199879	-0.320426	-0.6073	0.0493837	-0.0163922	-0.440339	-0.339598
YDR148C_3-CDS	-0.215061	0.68393	0.440818	0.0948435	0.14419	0.146842	0.622693	0.200785	-0.0890575	0.229883	-0.0141969	0.371121	-0.134426	-0.4023	-0.610616	0.245608	0.420161	-0.0740976
YDR150W_3-CDS	0.375939	0.56593	0.745318	0.434344	0.56469	0.398342	0.807193	0.585785	0.575442	0.118883	0.515803	0.584621	0.653074	0.5847	0.899884	0.641108	0.946161	0.117402
YDR151C_3-CDS	0.241939	0.45093	0.597818	0.488844	0.37719	0.310842	1.09169	0.599785	0.907942	0.211883	0.703803	0.968121	1.22657	0.9807	1.19838	1.45761	1.19216	0.745902
YDR152W_3-CDS	0.509939	-0.31407	-0.0131817	-0.0501565	-0.0548095	0.559842	0.374693	0.461785	0.198942	-0.058117	0.588803	0.676121	0.999574	0.8057	0.864384	0.916608	0.460161	0.422902
YDR153C_3-CDS	0.420439	0.40643	-0.0701817	0.166844	-0.0643095	0.341842	0.312193	0.741785	0.145942	0.107883	0.155803	0.0311211	0.0195735	0.1617	-0.109116	-0.0773922	-0.161339	-0.252598
YDR155C_3-CDS	2.84194	3.18093	2.86482	2.72484	2.27119	2.40884	3.63069	3.51679	2.07594	0.333883	2.8118	3.48612	3.65757	3.4617	3.72638	3.23461	3.17516	1.0909
YDR158W_3-CDS	0.476939	0.21393	0.450818	0.0523435	0.19119	0.510342	0.572193	-0.0587146	-0.221558	-0.533617	1.2553	1.12612	0.964574	0.1637	0.498884	0.626608	0.355661	0.294902
YDR159W_3-CDS	-0.180061	-0.06707	-0.206182	0.245844	-0.0493095	0.264342	0.00319336	0.0887854	0.104942	0.109383	-0.205197	-0.406379	-0.322926	-0.1093	-0.402616	-0.255392	0.088161	0.231402
YDR160W_3-CDS	-0.310394	-0.37607	-0.271848	-0.213823	-0.215143	-0.460491	-0.193973	-0.0152146	0.259942	0.327216	-0.342864	-0.152879	-0.180093	-0.447633	-0.386283	0.0502744	0.261494	0.419569
YDR161W_3-CDS	0.402939	-0.67707	-0.403182	-0.417656	0.24369	0.0388421	-0.506807	-0.699715	-0.420558	0.192883	0.570303	-0.0693789	0.111074	-0.4208	0.301884	0.135108	-0.071339	0.124402
YDR162C_3-CDS	0.331939	-0.13507	0.00481826	0.370844	0.29619	0.326842	0.0686934	0.430785	0.0849425	-0.204117	0.160803	-0.0918789	0.0415735	0.2567	0.124384	0.0566078	0.222161	0.522902
YDR163W_3-CDS	0.310939	0.11693	0.143818	0.365844	0.11919	0.267842	-0.206307	0.0617854	-0.0410575	-0.168117	-0.140197	-0.155879	-0.331426	-0.2343	-0.166616	-0.433392	-0.347839	-0.380098
YDR164C_3-CDS	-0.410061	-0.45007	-0.194182	-0.268156	-0.17981	-0.0921579	-0.482307	-0.316215	-0.0310575	0.375883	-0.344197	-0.246879	-0.118426	-0.0622998	-0.302616	-0.0143922	-0.198839	-0.134098
YDR165W_3-CDS	0.940439	-0.34857	-0.160182	-0.188156	0.33419	0.234342	-0.141807	-0.633215	0.159442	0.223883	0.805803	0.137121	0.327574	0.2502	0.609884	0.292108	0.537661	0.481402
YDR166C_3-CDS	0.934439	-0.11257	0.172318	0.183344	0.61719	0.364342	0.104193	0.147285	0.428442	0.543883	0.922303	0.404121	0.383574	0.4692	0.518384	0.732608	0.657661	0.811902
YDR167W_3-CDS	0.295939	0.31093	0.374818	0.273844	0.55719	0.259842	-0.129307	-0.136215	-0.378058	-0.359117	0.0128031	-0.404879	-0.174426	0.2357	0.00638365	-0.520392	-0.145839	-0.235098
YDR168W_3-CDS	-0.114061	0.01193	0.0818183	0.218844	-0.00280953	-0.0301579	0.249693	0.507785	0.652942	0.303883	-0.261197	0.100121	0.429574	0.5477	0.200384	0.327608	0.497161	0.495902
YDR169C_3-CDS	-0.0695608	0.58143	0.328318	0.742844	0.29919	0.626842	0.422193	0.830285	0.350442	0.260383	-0.212697	-0.0498789	-0.205926	-0.1598	-0.185616	-0.257392	0.148661	-0.0260976
YDR170C_3-CDS	-0.178061	0.17893	0.0663183	0.289844	0.28019	0.132842	0.122193	-0.104215	-0.189058	-0.011117	0.290303	0.0116211	-0.417426	-0.0292998	-0.296616	-0.0873922	0.247161	0.211402
YDR171W_3-CDS	-1.08356	2.17093	1.53032	0.818344	0.13919	0.446842	3.01619	2.67029	2.20894	0.754383	0.642303	2.31212	2.18807	1.6727	2.01288	2.66461	3.02166	1.4494
YDR172W_3-CDS	0.897939	0.44043	0.460818	0.371344	0.48469	0.783342	0.515693	0.443785	0.826942	0.242883	0.855803	0.747621	0.500574	0.5182	0.240884	0.361608	0.398161	0.208902
YDR173C_3-CDS	0.323606	0.211263	-0.118515	-0.0724898	-0.0641429	0.000508791	0.11736	0.114119	0.452942	0.0682164	0.124136	0.174121	0.20324	0.214367	0.262717	0.0552744	0.318828	-0.0980976
YDR174W_3-CDS	2.38694	2.09093	0.963818	1.44084	1.77019	1.98184	1.35269	1.21979	0.698942	0.120883	1.6298	1.29212	0.942574	0.8427	1.15038	0.0726078	0.174161	-0.174098
YDR175C_3-CDS	0.638939	0.559263	0.411152	0.31951	0.52819	0.113842	0.435027	0.338785	0.232609	0.177883	0.729136	0.339121	0.56724	0.373367	0.59705	0.289608	0.357828	-0.374431
YDR176W_3-CDS	0.645939	0.84093	0.536818	0.807344	0.34769	0.644842	0.416693	0.912285	-0.0335575	-0.166617	0.593303	0.609621	0.642074	0.6357	0.397884	0.361108	0.257161	-0.102598
YDR177W_3-CDS	1.17994	1.24693	1.21582	1.31184	1.00619	0.859842	1.09469	0.993785	0.569942	0.060883	0.955803	1.24812	1.38957	1.6577	1.46738	0.805608	0.893161	0.321902
YDR178W_3-CDS	-0.442561	-0.14507	-0.303682	-0.489156	-0.43081	-0.693158	-0.366807	-0.0922146	-0.0315575	-0.418117	-0.424197	0.0851211	-0.211926	-0.4703	-0.515116	0.0951078	-0.382839	-0.0945976
YDR179C_3-CDS	-0.454061	-0.44207	-0.152182	-0.299156	-0.43181	-0.328158	-0.227307	-0.302215	0.0329425	0.224883	-0.596197	-0.401879	-0.535426	-0.7193	-0.510616	-0.0243922	-0.112839	-0.231098
YDR179W-A_3-CDS	-0.553061	-0.35707	-0.178182	-0.144656	0.0211905	-0.178158	-0.629807	-0.153715	-0.176558	0.125383	-0.244197	-0.358379	-0.0654265	-0.0612998	0.0333837	-0.396892	-0.056839	0.0694024
YDR180W_3-CDS	-0.432061	-0.726403	-0.263515	-0.594156	-0.422476	-0.307158	-0.50364	-0.460215	-0.444391	0.15555	-0.423864	-0.105879	-0.148426	0.153367	-0.0286163	0.325274	0.123494	0.602569
YDR181C_3-CDS	-0.609561	-0.43057	-0.245182	-0.110656	-0.50831	-0.0986579	-0.404307	-0.371715	-0.292558	0.112383	-0.423697	-0.456379	-0.580426	-0.3523	-0.701116	-0.204892	-0.528339	0.0029024
YDR182W_3-CDS	0.161439	0.18593	0.301818	0.117844	0.35319	0.136842	0.204193	0.177285	0.198942	0.197883	0.292303	0.265121	0.295574	0.3052	0.253884	0.648608	0.520161	0.423902
YDR183W_3-CDS	-0.335061	-0.29407	-0.274182	-0.0201565	0.0511905	-0.130158	-0.186307	-0.369215	-0.0490575	0.00288303	-0.717197	-0.742879	-0.798426	-0.7903	-0.463616	-0.833392	-0.590839	-0.445098
YDR184C_3-CDS	0.0294392	-0.95657	-0.749182	-0.359656	-0.26431	0.0258421	-0.179307	-0.267715	-0.0950575	0.104883	-0.269197	-0.290879	-0.585426	-0.1408	0.145884	-0.0853922	-0.168339	0.210902
YDR185C_3-CDS	0.701439	-0.06407	-0.0671817	-0.302156	0.33219	-0.172658	0.0161934	-0.00371463	-0.266558	-0.090117	0.0408031	0.0266211	0.0905735	-0.4258	-0.132116	-0.0208922	-0.227339	-0.432598
YDR186C_3-CDS	0.651439	0.71843	0.532318	0.846344	0.77669	0.738842	0.772193	0.811285	0.582442	0.540383	0.521303	0.476621	0.151574	0.3842	0.436884	0.318108	0.416661	0.322402
YDR188W_3-CDS	0.387939	-0.11207	-0.407182	-0.660156	-0.54381	-0.570158	-0.199307	0.349785	0.323942	-0.137117	-0.144197	0.331121	0.571574	0.5967	0.497384	0.464608	0.416161	-0.0270976
YDR189W_3-CDS	0.467439	0.02243	-0.257182	-0.261656	-0.31981	0.148342	0.330193	0.376785	0.409942	0.447883	0.261303	0.197621	0.0815735	-0.1243	-0.320116	0.201108	-0.017339	-0.180098
YDR190C_3-CDS	0.858439	0.39543	0.285318	0.366344	0.35719	0.703842	0.471193	0.303285	0.674442	0.065383	0.719803	0.495621	0.217074	0.3772	0.162884	-0.128892	0.027661	-0.210598
YDR191W_3-CDS	-0.742561	-0.64057	-0.453682	-0.415656	-0.71731	-0.466658	-0.267807	-0.562215	-0.0600575	0.085383	-0.764197	-0.436379	-0.547926	-0.6933	-0.794616	-0.543392	-0.242339	-0.103098
YDR192C_3-CDS	-0.691061	-0.62607	-0.851182	-0.607156	-0.46931	-0.665658	-0.846307	-0.888715	-0.166558	-0.013617	-0.852197	-0.610379	-0.758926	-0.8453	-0.722616	-0.969892	-0.684339	-0.930598
YDR194C_3-CDS	0.713439	0.22543	0.253318	0.170344	0.0876905	0.263842	0.623193	0.481785	0.875442	0.506883	0.929303	0.663121	0.844574	0.9342	0.905884	0.697108	0.957661	0.826902
YDR195W_3-CDS	-0.0155608	-0.34207	-0.226682	-0.567156	-0.59881	-0.337158	-0.0878066	-0.103715	0.0819425	0.317883	-0.0536969	0.209621	0.373074	0.0892002	0.294884	0.879608	0.482161	-0.110598
YDR196C_3-CDS	-0.656061	-0.36707	-0.158182	-0.443156	-0.68281	-0.652158	-0.375307	-0.222215	-0.387058	-0.449117	-0.372197	-0.271879	-0.0874265	-0.3343	-0.236616	-0.138392	-0.216839	-0.346098
YDR197W_3-CDS	0.552939	-0.02157	0.179818	0.201344	0.38469	0.407342	0.150193	-0.277715	0.396942	0.404883	0.391803	-0.0533789	-0.0169265	-0.0212998	0.108384	0.232108	0.074161	0.514902
YDR198C_3-CDS	-0.217061	-0.56507	-0.505182	-0.0821565	-0.11381	-0.0631579	-0.215307	-0.0772146	0.121942	0.172883	-0.650197	-0.541879	-0.550426	-0.5203	-0.469616	-0.224392	-0.194839	0.168902
YDR200C_3-CDS	-0.181061	-0.42807	-0.466182	-0.562156	0.11619	-0.266158	-0.483307	-0.258215	0.610942	0.329883	-0.280197	-0.308879	-0.337426	-0.2603	0.0443836	0.303608	0.175161	0.429902
YDR201W_3-CDS	-0.493061	0.05593	0.179318	0.139344	0.11719	-0.360158	0.0131934	0.169285	-0.0285575	-0.110117	-0.285697	-0.171879	-0.0204265	-0.1303	0.00038365	0.166108	0.095661	-0.126098
YDR202C_3-CDS	-0.297561	0.11143	0.388318	0.429344	0.56019	-0.114658	0.161693	0.380285	0.280942	0.130383	0.0883031	-0.0438789	0.00307351	-0.0567998	0.198884	0.209108	0.614661	0.408402
YDR204W_3-CDS	-0.623061	-0.50207	-0.274182	-0.627156	-0.63481	-0.940158	-0.379307	-0.213215	-0.327058	-0.125117	-0.650197	0.106121	0.176574	0.2797	-0.0956164	0.146608	0.079161	0.0909024
YDR205W_3-CDS	-0.161561	-0.24107	-0.0441817	-0.223156	-0.31631	-0.468658	-0.421807	-0.401715	0.00344248	0.293883	-0.626697	-0.185379	-0.198426	0.00420015	-0.386616	-0.192892	0.053161	0.288402
YDR206W_3-CDS	-0.0605608	-0.01807	-0.412682	-0.0201565	0.22469	0.459342	-0.197307	0.177285	0.0779425	0.089383	-0.0961969	-0.378879	-0.548426	-0.4203	-0.692616	-0.693392	-0.014839	-0.0555976
YDR207C_3-CDS	-0.474061	-0.41807	-0.773182	-0.697156	-0.74881	-0.540158	-0.727307	0.138785	0.177942	0.010883	-0.751197	-0.437879	-0.453426	-0.4063	-0.690616	-0.498392	-0.668839	-0.209098
YDR208W_3-CDS	-0.0155608	0.07343	0.142818	-0.183156	0.0646905	-0.0876579	0.130193	0.513785	0.381942	0.041883	0.340303	0.408121	0.434574	0.4592	0.470884	0.666108	0.409661	0.117902
YDR211W_3-CDS	0.518939	0.29093	-0.0131817	0.510844	0.42519	0.698842	0.0646934	0.365785	0.144942	0.083883	0.244803	-0.262879	-0.566426	-0.2953	-0.374616	-0.485392	-0.706839	-0.722098
YDR212W_3-CDS	0.0199392	-0.34207	-0.397182	-0.455156	-0.33081	-0.313158	-0.290307	-0.0912146	0.191942	-0.314117	-0.0501969	0.317121	0.437574	0.0257002	0.368384	0.232608	0.218161	-0.497098
YDR213W_3-CDS	1.12294	1.91593	1.44782	1.28284	0.77019	1.07384	1.62469	1.55479	0.551942	-0.374117	1.4978	1.55712	1.54857	1.6657	1.75738	0.903608	0.685161	-0.383098
YDR214W_3-CDS	0.265939	1.91393	1.63882	1.40784	0.64019	1.43184	2.59369	2.13879	1.72494	-0.098117	1.4098	2.15312	2.14257	1.9637	2.31338	1.64361	1.72916	0.319902
YDR216W_3-CDS	-0.610061	-0.11357	-0.279682	-0.136656	-0.34931	0.0493421	0.564193	0.724285	0.816942	0.403383	0.186303	0.925621	1.21157	0.9457	0.626384	1.05611	1.59816	0.697402
YDR217C_3-CDS	-0.606561	-0.84707	-0.554682	-0.819156	-0.61631	-0.477658	-0.333307	0.0542854	0.272442	0.270383	-0.318197	0.316621	0.432074	0.2007	0.251384	0.626108	0.452661	0.441402
YDR218C_3-CDS	-1.74056	-1.56357	-1.10668	-1.05666	-0.99531	-1.11066	-1.25281	-0.908215	-0.340558	-0.031617	-1.3932	-1.29038	-1.38043	-0.8748	-1.11312	-0.375392	-0.341339	0.248402
YDR219C_3-CDS	-0.268561	-0.27107	-0.364682	-0.321656	-0.28231	-0.314658	-0.0218066	-0.134715	0.152942	0.386383	0.0138031	-0.0408789	0.0180735	-0.1718	0.0943836	0.588608	0.323661	0.439402
YDR221W_3-CDS	0.502939	0.60093	0.303318	0.540344	0.57169	0.258842	0.182193	0.159785	-0.143558	-0.144617	0.126803	-0.0853789	-0.246926	-0.0967998	-0.138616	-0.490892	-0.281839	-0.335598
YDR222W_3-CDS	-0.241561	0.03243	0.217818	0.111844	0.12119	0.379342	0.626693	0.419785	0.599942	0.038883	0.137803	-0.194379	-0.240926	-0.0417998	0.496384	0.0406078	-0.120839	-0.163598
YDR223W_3-CDS	-0.968561	-0.55107	-0.640682	-0.239156	-0.68881	-0.296158	-0.624307	-0.598715	-0.430558	0.105883	-0.755197	-0.793379	-1.09593	-0.2403	-0.402116	-0.540892	-0.372839	-0.368598
YDR226W_3-CDS	0.983939	0.75693	0.213818	0.139844	-0.0368095	0.270842	0.120693	-0.0292146	-0.322058	-0.655117	0.681803	0.584121	0.170574	-0.2023	-0.0876163	-0.295392	-0.633839	-0.762098
YDR227W_3-CDS	-0.589061	-0.74557	-0.565682	-0.177156	-0.0883095	-0.205658	-0.512807	-0.230715	0.0584425	0.164883	-0.751197	-0.515879	-0.569926	-0.5393	-0.342616	-0.180392	-0.295339	0.219902
YDR228C_3-CDS	-0.346061	-0.42607	-0.557182	-0.582156	-0.87781	-0.411158	-0.330307	0.0727854	0.167942	0.164883	-0.644197	-0.346879	-0.151426	-0.4923	-0.669616	-0.319392	-0.152839	-0.142098
YDR229W_3-CDS	-0.0120608	0.66693	0.269818	0.589844	-0.00780953	0.0348421	0.380693	0.621785	-0.219058	-0.00911697	-0.229197	0.244121	0.281574	0.4327	0.314384	0.0996078	-0.102839	-0.158098
YDR231C_3-CDS	0.171439	0.62343	0.507818	0.182844	0.47019	-0.0466579	0.479693	0.274785	-0.0385575	0.00538303	0.449303	0.724121	0.809574	0.8412	1.01538	0.497108	0.216661	-0.0775976
YDR232W_3-CDS	0.978939	1.01093	0.267818	0.599844	0.45619	0.705842	-0.0223066	0.00278537	-0.176058	-0.218117	0.332803	-0.0418789	-0.568426	-0.5543	-0.518616	-0.725392	-0.520839	-0.847098
YDR233C_3-CDS	2.25644	1.65293	1.02632	1.21684	1.41069	1.33784	1.20719	1.50529	0.761442	0.298383	1.7473	1.35462	1.01407	0.7122	1.08588	0.468108	0.305161	-0.0840976
YDR234W_3-CDS	-0.561061	-1.02507	-0.898182	-0.497156	-0.62181	-0.460158	-1.02531	-0.936215	-0.292058	-0.216117	-0.663197	-0.636879	-0.991426	-1.0533	-1.07962	-0.577392	-0.649839	-0.215098
YDR235W_3-CDS	0.343939	-0.05007	0.219818	-0.416156	0.11519	-0.113158	0.0181934	-0.246715	0.216442	0.337883	0.279803	0.418621	0.289574	0.3117	0.785384	0.665608	0.386661	0.330402
YDR236C_3-CDS	0.374939	0.16393	0.183318	-0.0306565	0.37569	0.248342	0.227193	0.392785	0.137442	0.288383	0.377303	0.388621	0.263574	0.4877	0.448884	0.382108	0.248661	0.109402
YDR237W_3-CDS	0.106439	0.38993	0.0138183	0.0573435	-0.0273095	0.161842	0.277693	0.213785	0.0494425	-0.307617	0.144803	0.141121	0.359574	0.2652	-0.0201164	0.0466078	0.113661	-0.107598
YDR238C_3-CDS	0.702939	0.56743	0.531318	0.434344	0.58119	0.298342	0.474193	0.431785	0.572442	0.491383	0.514803	0.421121	0.613074	0.3642	0.339884	0.361608	0.371161	0.201902
YDR239C_3-CDS	-0.309061	-0.27807	-0.356182	-0.610156	-0.31081	-0.556158	-0.502307	-0.117215	-0.144058	-0.285117	-0.501197	-0.622879	-0.694426	-0.5363	-0.193616	-0.401392	-0.623839	-0.565098
YDR240C_3-CDS	-0.240061	-0.815737	-0.560182	-0.658823	-0.233476	-0.507825	-0.76764	-0.753548	-0.475724	0.0495497	-0.479864	-0.462212	-0.548426	-0.506967	-0.41495	-0.0183922	-0.214172	0.218902
YDR242W_3-CDS	-0.301061	-0.70357	-0.451182	-0.849156	-0.54281	-0.371658	-0.476807	-0.619715	-0.240558	-0.047117	-0.320697	-0.370879	-0.117926	-0.0927998	-0.177616	0.0591078	-0.271339	0.140402
YDR243C_3-CDS	-0.611061	-0.72057	-0.583182	-0.564156	-0.71781	-0.539658	-0.875307	-0.653715	-0.287558	0.145883	-0.344697	-0.324379	-0.286426	-0.0712998	-0.413616	-0.00689224	0.00866095	0.209902
YDR244W_3-CDS	-0.242061	-0.32307	-0.118182	-0.406156	0.16719	-0.125158	-0.170307	-0.817215	-0.105058	-0.265117	0.182803	-0.00587888	0.0335735	0.0717002	-0.0256163	0.430608	0.526161	-0.0660976
YDR245W_3-CDS	0.857439	0.73193	0.664318	0.768344	0.53519	1.00784	0.742193	0.903785	0.435942	0.206883	0.740303	0.744121	0.586574	0.4742	0.242884	0.255108	0.452161	0.359402
YDR246W_3-CDS	0.883939	1.19093	0.840818	0.855844	0.76619	0.925842	0.894693	0.646785	-0.0650575	-0.239117	0.582803	0.364121	0.254574	0.1267	0.467384	-0.0653922	-0.186839	-0.913098
YDR247W_3-CDS	0.473939	0.44493	0.567818	0.224844	0.77719	0.165842	0.699693	0.516785	0.522942	0.346883	0.132803	0.457121	0.574574	0.5107	0.730384	0.912608	0.947161	0.587902
YDR248C_3-CDS	-0.0330608	0.37093	0.734818	0.642844	0.25019	-0.255158	0.289693	0.391785	0.0959425	0.123883	-0.0731969	0.448121	0.623574	0.3007	0.111384	0.454608	0.705161	0.387902
YDR249C_3-CDS	-0.289561	-0.72007	-0.139182	-0.413656	-0.36131	-0.600658	-0.437807	-0.938215	-0.107058	0.032383	-0.180197	0.0481211	0.305574	0.3752	0.731884	0.456608	0.558661	0.407902
YDR251W_3-CDS	-0.226061	0.35593	0.482818	-0.148156	0.0841905	-0.414158	0.395193	-0.0837146	0.0234425	0.196383	-0.0206969	0.264621	0.516574	0.1182	0.352384	0.757108	0.461661	0.225402
YDR253C_3-CDS	-0.181061	0.59793	0.334818	0.501844	-0.30681	0.0618421	0.135693	0.314785	-0.125058	-0.239117	-0.341197	-0.0818789	-0.0814265	0.0697002	0.465384	-0.197392	-0.074839	0.0799024
YDR254W_3-CDS	-0.0910608	0.50093	0.740818	0.326844	-0.0258095	-0.167158	0.730693	0.858785	0.562942	0.404883	0.241803	0.538121	0.569574	0.3717	0.179384	0.678608	0.571161	0.536902
YDR255C_3-CDS	-0.00106079	0.70793	1.14682	0.573844	0.50869	-0.127658	0.883693	0.635785	0.253942	0.411383	0.332303	0.936621	0.956074	0.7772	0.716384	0.847608	0.780161	0.907402
YDR256C_3-CDS	0.0649392	-0.35107	-0.375682	0.130844	-0.17681	-0.100658	-0.291807	-0.182715	-0.670558	-0.257117	0.00680312	-0.114379	0.0530735	-0.1453	-0.321616	0.118608	0.469161	0.201402
YDR257C_3-CDS	0.265939	-0.08457	0.137318	0.133844	0.10619	0.0343421	-0.0988066	0.105285	-0.0285575	0.236883	0.200803	0.405121	0.493074	0.3682	0.381884	0.305108	0.397661	0.311402
YDR258C_3-CDS	-0.759061	1.40543	1.40082	1.20784	0.50819	0.0413421	1.74219	1.70479	1.54494	0.832883	0.300303	1.32912	0.638574	0.3352	0.373884	1.49311	1.91066	1.1149
YDR259C_3-CDS	-0.664061	0.50693	1.02382	0.851344	0.53119	-0.158658	0.998193	1.09479	0.556442	0.210383	0.326803	0.791621	0.702574	0.6802	1.16938	1.56361	1.83116	0.784902
YDR260C_3-CDS	0.740939	0.54993	0.384818	0.696844	0.67819	0.401842	0.319693	0.0777854	-0.201058	-0.394117	0.307803	0.198121	0.370574	0.6617	0.392384	-0.611392	-0.349839	-0.455098
YDR261C_3-CDS	-0.142061	0.22393	0.139318	-0.0716565	-0.13181	-0.177158	0.245193	-0.151715	-0.330058	-0.631617	-0.0571969	0.147121	0.527574	0.6622	0.528884	0.296608	0.187661	-0.250598
YDR262W_3-CDS	0.0474392	0.13343	0.242318	0.381344	0.23919	0.219842	0.547693	0.837785	0.280942	0.111383	0.160303	0.394621	0.452574	0.1562	0.225884	0.484108	0.373161	0.221402
YDR263C_3-CDS	-0.282061	-0.26907	0.0888183	0.0158435	-0.23481	-0.248158	0.181693	0.0497854	0.293942	0.564883	0.117803	0.116121	-0.0904265	0.0277002	-0.00161635	0.462608	0.503161	0.471902
YDR264C_3-CDS	0.221939	0.46243	0.382318	0.650844	0.62569	0.578342	0.581193	0.630785	0.699442	0.350383	0.544803	0.625121	0.407074	0.9422	0.722384	0.393108	0.598161	0.844402
YDR265W_3-CDS	-0.154561	-0.18807	-0.101682	-0.267656	-0.70281	-0.255658	-0.0958066	-0.168715	0.231442	-0.161117	0.0648031	0.0976211	0.269574	-0.0667998	0.0948836	0.179608	0.091661	0.102402
YDR266C_3-CDS	0.0664392	-0.06207	-0.254682	-0.399156	-0.28131	-0.0246579	0.00319336	-0.0582146	0.304442	0.284883	0.182803	0.0841211	-0.307926	-0.3108	-0.293116	-0.154892	-0.269339	-0.150098
YDR267C_3-CDS	-0.102061	-0.06707	0.0368183	0.139844	0.0691905	0.243842	-0.135307	0.138785	-0.0340575	-0.302117	-0.153197	-0.482879	-0.580426	-0.4123	-0.224616	-0.974392	-0.516839	-0.402098
YDR268W_3-CDS	0.953939	0.44493	0.366318	0.548344	0.35319	0.289342	0.273193	0.532285	-0.00705752	0.020883	0.564303	0.555121	0.769574	0.6982	0.544884	0.0456078	0.072661	0.0199024
YDR270W_3-CDS	-0.463561	-0.62457	-0.399182	-0.0391565	-0.36131	-0.410658	-0.0323066	0.289785	0.120442	-0.017117	-0.770697	-0.101379	-0.291926	-0.0262998	-0.462616	-0.211392	0.048661	0.515902
YDR272W_3-CDS	-0.299061	-0.11457	0.117318	-0.119656	-0.10331	-0.262658	0.107193	-0.0307146	0.263942	-0.219117	0.164803	0.0986211	-0.0664265	-0.1048	0.00638365	0.242108	0.389661	0.0204024
YDR273W_3-CDS	0.0144392	0.29943	-0.118682	0.0618435	0.0176905	-0.217158	-0.239807	-0.604715	-0.496058	-0.375617	-0.0756969	-0.316379	-0.616926	-0.8093	-0.224116	-0.343392	-0.416839	-1.1236
YDR275W_3-CDS	1.28544	1.18043	0.995318	0.903344	0.96069	0.747842	1.07619	1.02529	0.383442	-0.054617	0.762803	1.02162	1.09657	0.7992	0.302884	0.895608	0.710661	-0.146598
YDR277C_3-CDS	-0.400061	0.09993	0.122818	-0.106156	0.0511905	-0.425158	0.0306934	-0.414215	-0.432058	0.041883	-0.652197	0.661121	0.592574	-0.6473	-0.902616	0.726608	0.432161	0.198902
YDR279W_3-CDS	0.330939	-0.242403	-0.241182	-0.0191565	0.160857	-0.0871579	-0.269973	-0.417215	-0.0373909	0.00888303	0.29947	-0.155212	-0.0160932	-0.0739665	-0.0249497	-0.192726	-0.525506	-0.0647643
YDR280W_3-CDS	1.01794	0.04143	-0.260182	0.139344	0.26719	0.361842	-0.165807	-0.344215	-0.104058	-0.097617	0.478303	0.0611211	-0.112926	-0.1838	-0.0811164	-0.366892	-0.556839	-0.314098
YDR282C_3-CDS	-0.836061	-0.84207	-0.383182	-0.283656	-0.47381	-0.843158	-0.714307	-0.759215	-0.366558	-0.035617	-0.312697	-0.437879	-0.519426	-0.4733	0.0228836	-0.321892	0.021161	0.184902
YDR283C_3-CDS	-0.199061	-0.44857	-0.689182	-0.340656	-0.0393095	-0.229158	-0.259807	-0.300715	0.314942	0.166383	-0.342197	-0.439879	-0.191426	-0.0822998	0.196884	-0.225892	-0.156339	0.327902
YDR284C_3-CDS	0.539939	0.77093	0.877152	0.78151	0.617524	0.311175	0.48536	0.642119	0.0196091	0.049883	0.312136	0.256788	0.325574	0.373367	0.254384	-0.0280589	-0.142506	-0.233098
YDR285W_3-CDS	-0.752061	-0.59307	-0.417182	-0.252156	-0.42481	-0.239158	-0.325307	-0.553215	-0.242058	0.078883	-0.716197	-1.00788	-1.22843	-0.9653	-0.416616	-0.731392	-0.468839	-0.0250976
YDR286C_3-CDS	0.0539392	-0.11407	0.209818	0.151844	0.43119	-0.105158	-0.112307	-0.321215	0.0839425	0.037883	-0.183197	-0.510879	-0.505426	-0.3353	0.0923836	-0.150392	0.161161	-0.118098
YDR287W_3-CDS	-0.572061	-0.02707	0.0548183	0.0708435	-0.0173095	-0.111658	-0.0403066	0.233285	-0.303558	-0.114617	-0.662697	-0.413379	-0.502426	-0.5548	-0.453116	-0.361392	-0.191839	-0.0950976
YDR288W_3-CDS	0.179939	0.16193	0.180818	0.185844	0.25619	-0.0121579	0.480693	0.526785	-0.0450575	-0.226117	0.116803	0.136121	0.256574	0.3607	0.147384	0.0846078	0.381161	0.488902
YDR289C_3-CDS	-0.0710608	-0.06307	-0.0781817	-0.365156	-0.17781	-0.252158	-0.220307	0.274785	-0.396058	-0.436117	-0.356197	-0.260879	-0.270426	-0.3033	-0.559616	-0.231392	-0.133839	-0.0690976
YDR291W_3-CDS	-0.117561	-0.46207	-0.428682	-0.439156	-0.40331	-0.238158	-0.578807	-0.0982146	-0.199058	0.028383	-0.316697	-0.478379	-0.310926	-0.5208	-0.618116	-0.0998922	-0.291839	-0.160598
YDR292C_3-CDS	0.145606	0.05393	-0.0558484	0.00284351	0.142857	0.143842	-0.0559733	0.0621187	0.300276	0.128216	-0.0471969	-0.317212	-0.44276	-0.253967	-0.176616	-0.447726	-0.326506	-0.0804309
YDR293C_3-CDS	0.400939	0.86693	1.00682	0.802844	0.69519	0.425842	1.03069	0.403785	0.471942	0.354883	0.790803	0.685121	0.594574	0.5907	0.305384	0.599608	0.783161	0.534902
YDR294C_3-CDS	0.279439	0.56043	0.497318	0.186844	0.69569	0.376342	0.747193	0.523785	0.115942	-0.207617	0.626803	0.823621	0.814074	0.6542	0.542884	-0.0123922	0.589661	0.0304024
YDR295C_3-CDS	-0.294061	-0.434737	-0.242848	-0.0421565	-0.184476	-0.163491	-0.125973	0.0331187	0.288276	-0.0174503	-0.163197	-0.151546	-0.12176	0.0803668	0.123717	0.236274	0.239828	0.288902
YDR297W_3-CDS	0.177939	0.08443	-0.273182	0.0323435	-0.0463095	-0.183658	-0.227807	-0.333215	-0.282558	-0.000116972	-0.196197	-0.516379	-0.623426	-0.7633	-1.04862	-0.623892	-0.673839	-0.225598
YDR298C_3-CDS	0.742939	0.83793	0.508318	0.477344	0.36719	0.227842	0.645693	0.231285	0.400442	0.245383	0.472803	0.592121	0.460574	0.4207	0.207884	0.128608	-0.068839	-0.0065976
YDR299W_3-CDS	0.977439	-0.54257	-0.493182	0.0858435	0.33619	0.802342	-0.798307	-0.224715	-0.274058	0.423883	0.586803	-0.300879	-0.560426	-0.2988	0.0678837	-0.335892	-0.256339	0.236902
YDR300C_3-CDS	0.613439	-0.63607	-0.342182	-0.0451565	0.35019	0.491342	-0.512307	-0.568715	-0.145558	0.282383	0.362303	-0.163879	-0.205426	-0.0947998	0.229884	-0.165392	-0.185839	0.348402
YDR301W_3-CDS	-0.319061	-0.07207	-0.260182	0.0558435	-0.0108095	-0.125158	-0.296307	-0.258215	0.251942	-0.073117	-0.150197	-0.389879	-0.374426	-0.1573	-0.322616	-0.411392	-0.441839	-0.0210976
YDR302W_3-CDS	0.324939	-0.00106997	0.202818	0.429844	0.50419	0.261842	0.115693	0.322785	-0.0660575	0.067883	0.460803	0.0741211	-0.0864265	-0.1043	-0.124616	-0.619392	-0.489839	-0.296098
YDR303C_3-CDS	-0.469561	-0.57607	-0.581182	-0.752656	-0.63681	-0.653658	-0.612307	-0.681215	0.477442	0.615883	-0.384197	0.0786211	0.134574	0.3407	0.423884	1.01561	0.435161	0.517402
YDR304C_3-CDS	0.499439	0.89343	0.438318	0.590844	0.53169	0.751342	0.966193	0.865785	0.196442	0.143383	0.574803	0.598621	0.817574	0.9932	0.720884	0.299608	0.403161	0.174402
YDR305C_3-CDS	0.850439	0.81643	0.721818	0.548344	0.60469	0.101342	0.400693	0.672285	0.320942	-0.090117	0.712303	0.540121	0.862074	1.0727	0.842384	0.376108	0.463661	0.199902
YDR306C_3-CDS	-0.326061	-0.239737	-0.0308484	-0.168823	-0.208476	-0.393491	-0.21364	-0.278215	-0.157058	0.14855	-0.14053	0.113121	0.0712402	0.0707002	-0.0689497	0.181608	0.0858276	0.108236
YDR307W_3-CDS	0.271439	-0.01107	0.213818	-0.0016565	0.0721905	-0.122158	0.139693	0.0127854	-0.109558	0.078883	0.290803	0.157121	0.155074	0.3252	0.429384	0.249608	0.188661	-0.0090976
YDR308C_3-CDS	0.0489392	0.08893	-0.162182	-0.285156	-0.29681	-0.392158	-0.172307	0.171785	-5.75178e-05	-0.473117	0.102803	0.270121	0.295574	0.6057	0.247384	0.248608	0.296161	-0.0330976
YDR309C_3-CDS	1.28494	1.25593	0.767818	0.754844	0.52519	1.88184	1.62369	1.10779	1.13894	0.156883	1.7728	1.03512	1.12557	0.7407	1.17638	0.00460776	0.182161	-0.340098
YDR310C_3-CDS	0.506606	0.737263	0.566485	0.533844	0.69019	0.416509	0.589027	0.437785	-0.155391	-0.0577836	0.37647	0.457788	0.253574	0.363033	0.346384	0.220608	0.237828	0.144902
YDR311W_3-CDS	0.0264392	-0.03807	0.276318	0.404344	0.42769	0.154842	-0.0248066	-0.239215	0.0934425	0.189383	0.344303	-0.285879	-0.0909265	-0.2398	0.283884	0.162608	-0.095339	0.386402
YDR312W_3-CDS	0.102939	-0.73307	-0.347182	-0.0211565	0.0351905	0.540842	-0.117307	0.0307854	0.237942	0.518883	0.136803	-0.345879	-0.511426	-0.4293	-0.169616	-0.175392	0.00716096	0.583902
YDR313C_3-CDS	-0.241561	-0.11157	-0.357682	-0.573156	-0.68531	-0.310158	0.119693	0.0597854	0.139942	0.028883	-0.529697	-0.0188789	-0.0204265	-0.1983	-0.0181163	0.304108	0.263661	-0.375598
YDR314C_3-CDS	0.756939	1.15243	0.703318	0.692344	0.51869	0.786842	0.945193	1.05229	0.747942	0.507883	0.792803	0.841621	0.711574	0.4582	0.451884	0.647108	0.793161	0.169402
YDR315C_3-CDS	-0.504561	-0.35457	-0.128182	-0.281156	-0.39181	-0.575658	-0.229807	-0.331715	-0.106558	-0.208117	-0.298197	-0.0448789	0.0505735	0.0217002	-0.0666164	0.0361078	-0.106839	0.0379024
YDR316W_3-CDS	-0.255061	-0.24107	-0.278182	-0.368156	-0.31481	0.0348421	-0.00630664	0.0607854	0.276942	0.158883	0.0148031	-0.428879	-0.290426	-0.3583	-0.198616	-0.197392	-0.096839	0.0499024
YDR317W_3-CDS	-0.383061	-0.63807	-0.351182	-0.455156	-0.48281	-1.18416	-0.862307	-0.494215	-0.746058	-0.068117	-0.600197	-0.274879	-0.161426	0.0927002	-0.331616	0.424608	-0.239839	0.277902
YDR318W_3-CDS	0.818439	0.80743	0.659818	0.344844	0.53919	0.353342	0.710193	0.324785	0.549942	0.638383	0.282303	0.673121	0.733074	0.3917	0.596884	0.578608	0.434161	0.368902
YDR319C_3-CDS	0.155939	0.20843	0.231818	-0.0391565	-0.0863095	-0.324658	0.250193	0.120285	0.0194425	0.031383	-0.0216969	0.215121	0.102074	-0.000799846	0.335884	0.0651078	0.097161	-0.192598
YDR320C_3-CDS	-0.0415608	0.03493	-0.220182	0.103344	-0.0538095	-0.422658	-0.203807	0.0567854	-0.480058	-0.472117	-0.584197	-0.390879	-0.568426	-0.0257998	-0.331616	-0.350892	0.121161	0.0194024
YDR321W_3-CDS	0.125273	-0.789737	-0.780182	-0.644823	-0.24381	-0.201491	-0.676307	-0.559215	-0.290724	0.245216	0.0861365	-0.384546	-0.692426	-0.4303	-0.442283	-0.195392	-0.562839	-0.345431
YDR322W_3-CDS	-0.00906079	0.27093	0.108318	0.172344	0.0906905	-0.0711579	0.251693	0.154285	0.0479425	0.00688303	0.247303	0.0111211	0.304574	-0.0177998	-0.182116	0.254608	0.261161	0.130402
YDR323C_3-CDS	-0.415061	-0.08107	-0.0331817	-0.309656	-0.37631	-0.465658	-0.270807	-0.468715	-0.383558	-0.301117	-0.626697	-0.418879	-0.542926	-0.6783	-0.397616	-0.515892	-0.376839	-0.412098
YDR324C_3-CDS	0.297939	-0.73207	-0.766182	-0.295156	-0.21081	0.341842	-0.696307	-0.905215	-0.100058	0.072883	-0.267197	-0.604879	-0.732426	-0.5513	-0.661616	-0.551392	-0.231839	0.221902
YDR325W_3-CDS	0.272439	0.24793	0.0183183	0.0948435	0.36219	0.165842	0.101693	0.229785	0.251442	0.022383	0.0848031	0.0791211	-0.380426	-0.2028	0.0463836	0.0816078	-0.236339	0.121902
YDR326C_3-CDS	0.0929392	-0.406737	-0.205515	-0.0791565	-0.12281	-0.149491	-0.07964	-0.469548	0.0956091	0.23455	0.115136	-0.161546	0.0575735	-0.104967	0.252384	0.354941	0.128161	0.538569
YDR328C_3-CDS	0.0819392	0.32293	0.108818	0.265844	0.00319047	0.211842	0.371693	0.454785	-0.634058	-0.495117	0.0338031	-0.0458789	-0.144426	-0.3043	-0.371616	-0.406392	-0.193839	-0.660098
YDR329C_3-CDS	-0.272561	-0.32907	-0.0486817	-0.324156	-0.14781	-0.151158	-0.119307	-0.659215	-0.241558	-0.041617	-0.0721969	-0.103879	0.229074	-0.1338	-0.238116	0.253108	0.143161	0.0224024
YDR330W_3-CDS	-0.470561	-0.00456997	-0.0251817	-0.416156	-0.13531	-0.117158	-0.00830664	-0.126215	-0.317558	-0.031117	-0.565697	-0.0763789	-0.101426	-0.2383	-0.0481164	-0.216892	0.196661	-0.369098
YDR331W_3-CDS	-0.333061	0.13293	-0.212182	0.229844	-0.25581	0.237342	0.115193	0.484785	0.343442	-0.153117	-0.0451969	-0.117379	-0.205426	-0.0387998	-0.556616	-0.378392	-0.053339	-0.0625976
YDR332W_3-CDS	0.303939	-0.12107	-0.114182	-0.306156	0.44819	0.163842	0.0246934	0.0937854	0.795942	0.586883	0.139803	0.186121	0.195574	0.1757	0.327384	0.298608	0.185161	0.779902
YDR333C_3-CDS	0.301439	0.13343	0.237818	0.0158435	0.0986905	0.159342	0.324693	0.261785	0.487942	0.158383	0.180303	0.276621	0.502574	0.4712	0.360384	0.340108	0.381661	0.400902
YDR334W_3-CDS	-0.0830608	0.28493	0.404818	0.349344	0.25719	0.0898421	0.356193	0.305285	0.0734425	0.170383	-0.170697	0.102121	0.447574	0.5542	0.419384	0.139108	0.407661	0.174902
YDR335W_3-CDS	-0.254061	-0.02457	0.123318	-0.112156	-0.43981	-0.00565788	-0.161307	0.225785	0.0279425	0.071383	-0.312697	0.0891211	0.100074	0.0177002	-0.0716163	0.263608	0.233161	0.140402
YDR336W_3-CDS	0.434939	0.57243	0.610318	0.495344	0.50419	0.302342	0.589193	0.0907854	-0.0145575	-0.477617	0.361803	0.269621	0.378074	0.5747	0.263384	0.124608	0.149661	0.0929024
YDR337W_3-CDS	0.0239392	0.02143	0.128318	-0.450156	-0.0213095	-0.0776579	0.0436934	0.00978537	0.0329425	0.113383	0.00630312	0.357621	0.361074	0.3757	0.291884	0.387608	0.358161	0.217902
YDR338C_3-CDS	-0.116727	-0.429737	-0.136182	-0.19349	-0.209476	-0.187491	-0.407307	-0.552881	-0.326724	0.17655	-0.324197	-0.165212	-0.137093	-0.362633	-0.214616	0.0496078	-0.128839	-0.101764
YDR339C_3-CDS	1.20094	0.19193	0.441818	0.289844	0.62819	0.324842	0.269693	-0.417215	0.291942	0.240883	0.881803	0.643121	0.517574	0.2727	0.681384	0.433608	-0.195839	-0.369098
YDR341C_3-CDS	0.286439	-0.21157	-0.177182	0.376344	0.19819	0.289842	-0.128307	0.0462854	0.139942	0.040383	0.280303	0.0966211	0.0540735	-0.00179985	-0.456116	-0.257392	-0.208839	0.510902
YDR345C_3-CDS	0.742939	-0.31657	-0.427682	-0.0686565	0.0286905	0.638342	-0.193307	-0.174215	-0.128058	0.063383	0.383303	0.733621	0.184074	-0.1568	-0.460116	0.126108	0.034161	0.0659024
YDR346C_3-CDS	0.428273	-0.115403	-0.0131817	0.152844	0.17919	0.306842	-0.34564	-0.312215	-0.0973909	0.13955	0.30447	-0.202212	-0.147426	0.1947	0.068717	-0.0823922	-0.0595057	-0.103431
YDR347W_3-CDS	0.771439	0.55543	0.466818	0.703344	0.50069	0.587842	0.663193	0.558785	0.230442	0.036883	0.724803	0.565121	0.652074	0.5122	0.745884	0.430108	0.349161	0.437902
YDR348C_3-CDS	0.399939	0.47193	0.199818	0.205344	0.29419	0.281842	0.290193	0.473285	0.0599425	0.073883	0.237303	-0.0713789	0.0590735	0.0967002	0.248384	-0.0223922	0.020661	0.125402
YDR349C_3-CDS	0.455939	-0.09157	0.0458183	0.183844	0.35619	0.273342	0.0701934	-0.203715	-0.457558	-0.110117	0.154803	-0.0473789	0.233074	0.1782	0.370384	-0.239392	-0.383339	-0.151098
YDR350C_3-CDS	-0.266061	-0.00356997	-0.148182	0.0648435	-0.29181	-0.0746579	-0.104807	0.251285	0.242942	0.197883	-0.173697	0.241621	0.266574	0.4542	0.285384	0.262608	0.567161	0.840902
YDR351W_3-CDS	-0.0965608	-0.53957	-0.215182	-0.386156	-0.0433095	-0.0681579	-0.00730664	0.182285	0.653942	0.378383	0.0108031	-0.0203789	0.0740735	0.1497	0.165384	0.393108	0.369661	0.341402
YDR352W_3-CDS	0.889939	0.98193	0.642818	0.654844	0.58619	0.524842	0.634693	0.415785	0.190942	-0.557117	0.657803	0.785121	0.910574	0.5817	0.647384	0.224608	0.106161	-0.0970976
YDR353W_3-CDS	1.07394	0.89393	0.856818	0.655844	0.85119	0.793842	0.909693	1.25679	0.131942	-0.204117	1.3548	2.22312	1.97157	1.6397	1.11638	1.25361	1.03116	0.421902
YDR354W_3-CDS	-0.0500608	-0.01507	-0.0971817	0.0938435	-0.34281	0.298842	0.0141934	0.273285	0.118942	-0.104617	0.453803	0.764121	0.765074	0.4152	0.0408837	0.300108	0.156661	-0.0340976
YDR356W_3-CDS	-0.505061	-0.21057	0.179818	-0.0211565	-0.0778095	0.0563421	0.194193	-0.0302146	0.115942	0.106883	-0.315197	-0.200379	-0.159926	-0.2738	-0.255616	0.147608	0.220161	0.261902
YDR357C_3-CDS	0.325939	0.61593	0.550818	0.792844	0.59019	0.318842	0.617693	0.110785	-0.115058	-0.193117	0.168803	0.433121	0.337574	0.5357	0.349384	0.00860776	0.299161	-0.0370976
YDR358W_3-CDS	-0.392061	0.15393	0.318818	0.0538435	-0.23081	-0.363158	0.281193	-0.173715	0.0139425	0.158883	-0.226697	0.00862112	0.350074	-0.1238	-0.104616	0.193608	0.169661	0.111402
YDR359C_3-CDS	-0.197061	0.31543	-0.0541817	0.252844	0.0231905	-0.0816579	-0.0813066	0.243785	-0.195058	-0.074617	-0.405697	-0.167379	-0.209426	-0.1943	-0.198616	-0.414392	-0.125839	-0.165598
YDR361C_3-CDS	1.02894	-0.04007	0.0568183	0.138844	0.66019	0.483842	0.104693	-0.180215	-0.0270575	-0.172117	0.839803	0.132121	0.501574	0.6637	0.714384	-0.169392	-0.602839	-0.269098
YDR362C_3-CDS	0.0819392	-0.32807	-0.0335151	-0.12049	0.129524	-0.304491	-0.392973	-0.408881	0.0282758	-0.0824503	-0.352197	-0.372212	-0.276426	0.0790335	0.322384	-0.205892	-0.0251724	0.0089024
YDR363W_3-CDS	-0.0410608	-0.29857	-0.306682	0.0218435	-0.11081	-0.0421579	-0.258807	-0.260215	0.0414425	-0.00711697	-0.131197	-0.712879	-0.660926	-0.6673	-0.548116	-0.398392	-0.508339	0.207402
YDR363W-A_3-CDS	1.39994	1.14193	0.741818	0.782844	0.62919	0.632842	0.876693	1.24079	0.942942	-0.268117	1.0468	1.07612	1.30157	1.3427	1.59438	0.678608	0.697161	-0.0860976
YDR364C_3-CDS	0.438939	-0.0634033	0.139152	-0.10749	0.0995238	0.0845088	0.132027	-0.0332146	0.130276	0.157883	0.19447	0.166454	0.434907	0.514033	0.606384	0.557608	0.211494	0.360569
YDR365C_3-CDS	1.06694	0.61093	-0.0731817	0.560844	0.51019	0.595842	-0.0613066	-0.204215	0.365942	0.118883	0.758803	0.0631211	0.116574	0.3737	0.739384	-0.146392	-0.125839	-0.0700976
YDR367W_3-CDS	-0.960061	-0.56507	-0.401182	-0.640156	-0.72981	-0.579158	-0.629307	-0.520215	-0.330058	-0.367117	-0.507197	-0.0818789	-0.0184265	-0.1823	-0.437616	0.0616078	-0.504839	-0.369098
YDR368W_3-CDS	-0.416061	0.06243	0.409318	-0.131156	0.0836905	-0.149158	-0.0843066	-0.0727146	-0.466058	0.345383	-0.102197	0.344121	0.452074	0.1632	0.236384	0.395108	0.155161	-0.0435976
YDR369C_3-CDS	-0.966061	-0.93507	-0.627182	-0.725156	-0.72481	-0.862158	-0.641307	-0.839215	-0.220058	-0.141117	-0.839197	-0.218879	-0.143426	-0.2533	-0.0146164	0.206608	0.095161	0.294902
YDR370C_3-CDS	-0.324061	-0.71807	-0.648182	-1.04516	-0.67981	-0.452158	-1.03831	-0.881215	-0.677058	0.00588303	-0.423197	-0.392879	-0.306426	-0.4783	-0.378616	-0.154392	-0.460839	-0.242098
YDR371W_3-CDS	-0.129061	-0.35307	-0.0991817	-0.318156	-0.19481	-0.647158	-0.0553066	0.0977854	0.409942	-0.076117	0.107803	0.482121	0.567574	0.5077	0.857384	1.26661	0.733161	1.1149
YDR372C_3-CDS	0.0549392	-0.07607	-0.127182	-0.221156	-0.20681	-0.00515788	0.310693	0.381785	0.0669425	-0.00711697	-0.505197	-0.0698789	0.0595735	0.2367	-0.0536164	0.241608	0.192161	0.319902
YDR373W_3-CDS	-0.464061	-0.70507	-0.151182	-0.814156	-0.68381	-0.482158	-0.509307	-0.610215	0.190942	-0.010117	-0.223197	0.0251211	0.187574	0.0637002	-0.159616	0.158608	-0.078839	-0.0090976
YDR374C_3-CDS	-1.29006	-1.21107	-0.905682	-0.855156	-1.15131	-1.02316	-0.835807	-0.898215	-0.217058	0.328883	-1.1347	-0.979379	-0.947426	-0.6443	-0.828616	-0.371392	-0.260839	0.133402
YDR375C_3-CDS	0.262939	0.08993	0.0608183	-0.120656	-0.12531	-0.113158	-0.0813066	-0.144215	-0.200558	0.074883	0.355303	0.0676211	0.0525735	-0.0367998	0.177384	0.0851078	-0.044339	-0.356598
YDR376W_3-CDS	-0.428394	0.288597	0.309485	-0.0614898	0.173524	-0.255158	0.11236	-0.251548	-0.339058	-0.011117	-0.197197	0.0351211	-0.25876	-0.294633	-0.188616	0.0869411	-0.211172	-0.111098
YDR377W_3-CDS	0.703939	0.93193	0.736818	0.581844	0.73519	-0.0941579	0.742693	0.739785	0.137942	-0.343117	0.642803	1.41512	1.04157	0.6657	0.0703837	0.276608	0.293161	0.274902
YDR378C_3-CDS	1.09594	0.70393	0.0898183	-0.418156	-0.54681	-0.0261579	0.273693	0.547785	0.226942	-0.417117	0.390803	0.853121	0.746574	0.000700154	0.167384	0.200608	-0.410839	-0.605098
YDR379W_3-CDS	-0.392561	0.31243	0.545818	0.844344	0.59119	0.262342	0.204193	0.705785	0.124442	0.291383	-0.0361969	0.420121	0.505074	0.5367	0.125384	0.313608	0.911661	0.604402
YDR380W_3-CDS	0.467939	1.27143	1.29082	0.838344	0.86369	0.119342	0.874193	0.498785	-5.7518e-05	-0.220117	0.387803	0.817621	1.07807	0.6862	0.527884	0.963108	0.912161	0.142902
YDR381C-A_3-CDS	2.01294	1.70093	1.27782	0.839844	1.08019	0.858842	1.49069	1.06479	1.13294	0.488883	1.9698	1.82712	1.84557	1.7117	2.11938	1.87061	1.41216	0.737902
YDR381W_3-CDS	2.50127	2.24926	1.69748	1.43818	1.11619	1.58484	1.98803	1.79779	1.09194	0.338883	2.08114	1.98945	2.27957	2.04503	1.95672	1.88427	1.64116	0.772902
YDR382W_3-CDS	2.45994	1.55993	0.775818	0.957844	1.28419	1.30984	1.11569	1.15379	0.0249425	-0.487117	2.0668	1.60212	1.57257	1.0377	0.857384	0.376608	-0.551839	-0.538098
YDR383C_3-CDS	1.94594	1.43543	0.554818	0.852844	1.04069	1.50084	1.25269	0.876285	0.189942	-0.230117	1.4653	0.992621	0.534074	0.3712	0.376384	-0.438892	-0.733839	-0.102598
YDR384C_3-CDS	0.666939	-0.14107	-0.722182	-0.410156	-0.10281	-0.0731579	-0.943307	-0.892215	-0.783058	-0.305117	-0.00219688	-0.804879	-0.633426	-0.6803	-0.644616	-0.326392	-0.351839	-0.392098
YDR386W_3-CDS	-0.901727	-0.848403	-0.538515	-0.659156	-0.604476	-0.758158	-0.625973	-0.175215	-0.154724	0.267216	-0.731864	-0.605212	-0.32576	-0.300633	-0.22695	0.350608	0.239161	0.481902
YDR387C_3-CDS	-0.815061	-0.45457	-0.566182	-0.464656	-0.72781	-0.596158	-0.419807	-0.285715	-0.0515575	0.223883	-0.595197	-0.397379	-0.0484265	-0.1283	-0.412116	0.0706078	-0.106339	0.429402
YDR388W_3-CDS	0.105273	0.40693	0.635152	0.284844	0.145857	-0.146491	0.448693	0.198119	-0.514058	-0.316117	0.188136	0.352121	0.402907	0.3067	0.263384	0.726274	0.509494	-0.223098
YDR389W_3-CDS	0.318439	0.42343	0.243318	0.516844	0.40469	0.896842	0.275193	0.723285	0.368942	0.359383	0.325803	-0.00887888	0.0210735	0.1092	0.00288365	-0.483392	-0.126839	0.364902
YDR390C_3-CDS	0.231439	-0.25407	-0.331682	-0.251656	-0.20831	0.0828421	0.0211934	-0.0827146	0.129942	0.420883	0.226303	-0.0948789	-0.164426	-0.1143	0.117384	-0.0413922	-0.209839	0.293902
YDR391C_3-CDS	-0.709061	0.11893	0.0858183	-0.390156	-0.65181	-0.118158	-0.175307	-0.0892146	-0.475058	-0.230117	-0.740197	-0.312879	-0.147426	-0.3483	-0.197616	0.0716078	-0.193839	-0.578098
YDR392W_3-CDS	0.196939	0.14943	0.111318	0.237844	0.12669	0.190342	0.0486934	0.0237854	-0.0395575	-0.058117	0.288303	0.0996211	0.124574	0.0122002	0.193384	-0.0398922	0.065661	-0.210598
YDR393W_3-CDS	1.28194	1.01193	0.595818	0.809844	0.86119	0.932842	0.667693	0.494785	0.126942	0.034883	0.895803	0.728121	0.578574	0.6787	1.13438	-0.145392	-0.299839	-0.191098
YDR394W_3-CDS	0.898939	1.15043	0.831318	0.860344	0.50169	1.06484	1.19569	1.09679	0.474442	-0.060117	0.730803	1.02612	1.16757	1.0387	1.08188	0.201608	0.482661	-0.330598
YDR395W_3-CDS	0.437939	-0.13357	-0.0956817	-0.162156	0.22669	0.247342	-0.0998066	-0.0707146	-0.311058	0.146883	0.234303	0.0671211	0.252574	0.4012	0.168384	0.100608	-0.128339	0.155902
YDR397C_3-CDS	1.43894	0.47493	0.0118183	0.381844	0.78419	0.715842	0.198693	-0.127215	0.256942	-0.055117	0.753803	0.344121	0.274574	0.3637	0.818384	-0.208392	-0.565839	-0.157098
YDR398W_3-CDS	1.19444	-0.34657	-0.290682	0.360344	0.88469	0.460842	-0.191307	-0.171215	-0.575058	-0.103617	0.745803	-0.170379	-0.728926	-0.4533	-0.185116	-0.538392	-0.553839	-0.211598
YDR399W_3-CDS	1.57894	0.37093	-0.120182	0.566844	1.00819	1.48484	0.0546934	-0.709215	-0.765058	-0.422117	1.5938	0.156121	0.0925735	0.3597	0.0763836	-0.643392	-0.081839	0.470902
YDR400W_3-CDS	-0.617061	-0.47807	-0.262182	-0.0286565	-0.32681	-0.450658	-0.819807	-0.569215	-0.286558	0.160383	-0.359697	-0.945379	-0.809926	-0.6478	-0.313116	-0.335892	-0.512339	0.167902
YDR402C_3-CDS	-1.18456	-1.12307	-0.653182	-0.642156	-0.55031	-0.922658	-1.00431	-0.689215	-0.308058	-0.081617	-1.0037	-1.04988	-0.941926	-0.3568	-0.829116	-0.487392	-0.248839	0.270902
YDR403W_3-CDS	-0.722561	-0.50307	0.00681826	-0.351156	0.0776905	0.00434212	-0.486807	-0.0917146	0.124442	-0.236117	-0.832697	-0.503879	-1.17893	-0.9103	-0.672616	-0.345392	-0.320839	-0.0685976
YDR404C_3-CDS	0.698939	0.49393	0.340818	0.422844	0.18719	0.0628421	0.395693	0.0977854	0.214942	-0.150117	0.807803	0.754121	0.768574	0.3237	0.729384	0.238608	-0.071839	-0.316098
YDR405W_3-CDS	0.511939	0.85193	0.464818	0.0988435	0.0421905	0.318842	0.885693	0.497785	-0.279058	-0.305117	0.265803	0.478121	0.677574	0.2017	-0.0726163	0.386608	0.079161	-1.0171
YDR406W_3-CDS	-0.729561	-0.21457	0.0733183	-0.175656	-0.26081	-0.679658	-0.444807	-0.593215	-0.0885575	-0.014117	-0.866197	-0.474879	-0.210426	-0.5883	-0.540116	0.282608	0.528661	0.117402
YDR407C_3-CDS	-0.772061	-0.58807	-0.536182	-0.922156	-1.24748	-0.906825	-0.571307	-0.292881	0.0199425	0.0705497	-0.663864	-0.123879	0.180907	0.216367	-0.126616	0.627274	-0.0621724	0.240569
YDR408C_3-CDS	1.58094	1.26993	1.03982	1.05884	1.65219	0.922842	0.696693	0.211785	-0.483058	-0.436117	1.5608	0.820121	0.768574	0.7117	1.26038	-0.267392	0.151161	-0.0610976
YDR409W_3-CDS	0.141606	0.436263	0.335818	0.497177	0.213524	0.360842	0.175027	0.605119	0.377609	0.172883	0.151136	-0.189879	-0.211426	0.220033	0.0920503	-0.0167256	-0.027839	0.322902
YDR410C_3-CDS	0.579939	0.48293	-0.0171817	0.140844	-0.0628095	0.0888421	0.201693	0.552785	0.415942	0.333883	0.400803	0.430121	0.668574	0.6837	0.689384	0.450608	0.080161	0.235902
YDR411C_3-CDS	0.689439	0.82793	0.387818	0.257344	0.29169	0.643342	0.590193	0.494285	0.0504425	-0.338117	0.759803	0.657121	0.879074	1.0902	1.07488	0.275108	0.358161	-0.115598
YDR412W_3-CDS	0.668939	-0.13507	-0.256182	-0.172156	0.32419	0.224842	-0.00230664	0.0347854	0.141942	-0.045117	0.649803	-0.225879	-0.399426	-0.3483	0.373384	-0.277392	-0.373839	0.165902
YDR414C_3-CDS	0.361939	-0.19407	0.0878183	-0.0921565	0.14319	-0.0311579	-0.313307	-0.431215	0.0159425	0.098883	0.499803	0.197121	0.407574	0.4497	0.620384	0.319608	0.170161	0.690902
YDR415C_3-CDS	0.421439	0.21343	-0.00868174	0.104844	0.15269	0.0413421	0.0956934	-0.229715	-0.0165575	-0.172117	0.345803	0.0426211	0.0190735	0.1862	0.0258837	-0.257892	-0.299339	-0.123098
YDR416W_3-CDS	1.75644	1.20593	0.635318	0.705844	0.84319	0.778342	0.447193	-0.0307146	-0.0100575	-0.371117	0.770303	0.319121	0.130074	-0.1063	-0.0861163	-0.336892	-0.108839	-0.516598
YDR418W_3-CDS	2.61494	2.26293	1.91782	1.98584	1.96819	1.96584	1.94269	1.88679	0.913942	-0.041117	2.5678	2.02412	1.70957	1.3767	1.15138	0.462608	-0.291839	0.212902
YDR419W_3-CDS	-0.609061	-0.56307	-0.371182	-0.0951565	-0.26031	-0.454158	-0.509307	-0.302715	-0.0265575	0.211383	-0.772697	-0.861879	-1.00743	-0.7528	-0.693116	-0.469392	-0.103839	0.298902
YDR420W_3-CDS	-0.150061	0.11993	0.362818	0.182844	0.22319	0.366842	0.0256934	-0.0462146	-0.302058	0.082883	-0.132197	0.00512112	-0.695426	-0.0602998	-0.384616	-0.565392	0.032161	-0.206098
YDR421W_3-CDS	-0.375561	-0.45657	-0.103682	-0.234156	-0.17631	-0.213158	-0.116807	-0.462715	0.161942	0.608883	-0.215697	0.00312112	0.146074	0.2767	0.607884	0.543108	0.349661	0.484902
YDR422C_3-CDS	0.542939	0.23393	0.123818	0.216844	0.32019	0.217842	0.0776934	0.698785	0.568942	0.297883	0.0888031	0.0431211	0.159574	0.4637	0.406384	0.334608	0.558161	0.867902
YDR423C_3-CDS	1.33994	1.08593	0.570818	0.979844	1.10719	0.968842	0.956693	0.808785	0.323942	0.315883	0.985803	0.786121	0.823574	0.9757	1.02238	0.424608	0.502161	0.221902
YDR424C_3-CDS	1.10394	0.92793	1.21082	1.08684	1.17619	0.536842	0.865693	0.683785	0.320942	-0.075117	1.0398	0.909121	1.49057	1.2947	1.39538	0.721608	0.652161	0.135902
YDR425W_3-CDS	0.288939	0.37693	0.297318	0.319344	0.28519	0.449842	0.439693	0.645785	0.596942	0.146883	0.497303	0.703621	0.692074	0.7882	0.747884	0.378608	0.383661	0.106902
YDR427W_3-CDS	0.776939	0.63393	0.983818	0.618844	0.66719	0.964842	1.06469	1.22679	0.700942	0.451883	0.998803	1.42812	1.67057	1.8027	1.43638	1.26061	1.02416	0.982902
YDR428C_3-CDS	0.959939	0.99443	0.896818	0.920344	0.69769	1.27734	1.26669	1.23229	0.655442	0.182383	0.932303	0.988121	1.12257	1.0757	1.08588	0.509108	0.869161	0.412402
YDR429C_3-CDS	0.992439	0.41943	0.219318	0.257844	0.36019	0.857842	0.681693	0.395285	0.254942	-0.281117	1.0353	0.903121	0.911074	0.9137	1.01688	0.527108	0.192161	0.0454024
YDR430C_3-CDS	0.0419392	0.23993	0.286818	0.200844	0.0141905	0.0598421	0.439693	0.316785	-0.0770575	-0.00711697	-0.153197	0.246121	0.349574	0.4397	-0.233616	-0.169392	0.424161	0.0249024
YDR432W_3-CDS	1.85094	2.13293	2.17082	1.54184	1.81319	2.32784	2.37069	2.23979	1.42994	0.735883	2.2178	2.24112	2.07457	2.0757	1.86138	1.47361	2.03216	0.731902
YDR434W_3-CDS	-0.374061	-0.43907	-0.162182	0.0698435	-0.34581	-0.544158	-0.0913066	-0.0292146	0.186942	0.263883	-0.226197	-0.255879	-0.352426	0.0127002	0.205384	0.294608	0.581161	0.321902
YDR435C_3-CDS	-0.453061	-0.60807	0.0358183	-0.368156	-0.13481	-0.733158	-0.780307	-0.549215	-0.451058	0.216883	-0.150197	0.189121	0.201574	-0.0562998	0.496384	0.412608	0.207161	0.204902
YDR436W_3-CDS	-0.282061	-0.384403	-0.193848	-0.384823	-0.166476	-0.670158	-0.46464	-0.582215	-0.168058	-0.102117	-0.331197	-0.113879	-0.307093	-0.0479665	-0.103616	0.126274	-0.00117238	0.244902
YDR437W_3-CDS	-0.201061	-0.20407	-0.0671817	-0.227156	-0.17681	-0.540158	-0.619307	-0.779215	-0.806058	-0.687117	-0.683197	-0.610879	-0.582426	-0.6303	-0.286616	-0.462392	-0.764839	-0.306098
YDR438W_3-CDS	0.140939	0.15893	0.0513183	0.0058435	0.20969	-0.116158	-0.277307	0.149285	-0.0575575	0.238883	-0.377697	-0.439379	-0.430926	-0.2598	-0.599116	-0.454392	-0.301339	0.0764024
YDR439W_3-CDS	-0.207061	-0.05357	-0.104182	0.141344	0.0346905	0.121342	-0.441807	0.114285	-0.372558	-0.251617	-0.551697	-0.572879	-0.396426	-0.3133	-0.709616	-0.400892	-0.430839	0.104902
YDR440W_3-CDS	0.0429392	-0.27357	-0.331682	-0.225156	0.0481905	0.269842	-0.225307	-0.502715	-0.0125575	0.251883	-0.133197	-0.0678789	-0.466426	-0.6808	-0.594116	-0.501392	-0.559339	0.100902
YDR441C_3-CDS	1.46694	0.11093	-0.253182	0.281844	0.85919	0.488842	0.0746934	-0.0592146	-0.182058	-0.021117	0.783803	0.695121	0.0755735	-0.0602998	0.222384	-0.151392	-0.256839	-0.0230976
YDR443C_3-CDS	-1.08606	-0.39607	-0.619182	-0.820656	-0.83531	-0.871158	-0.789807	-0.797215	-0.690558	-0.379117	-1.1057	-0.528879	-0.804426	-0.8573	-1.08562	-0.504392	-0.558339	-0.354098
YDR444W_3-CDS	-0.0285608	-0.35707	-0.283182	0.0388435	0.0746905	-0.343658	-0.366807	-0.316215	-0.0695575	-0.192117	-0.209697	-0.254379	-0.179926	-0.2798	-0.399616	-0.0548922	-0.258339	0.475902
YDR446W_3-CDS	1.06594	0.25743	-0.177682	-0.213656	0.0561905	0.345342	0.0726934	-0.0487146	0.379442	0.327883	0.577803	-0.0658789	-0.469926	-0.7938	-0.381616	-0.0593922	-0.415839	-0.0980976
YDR447C_3-CDS	2.96694	2.04093	1.62282	1.71184	2.30719	2.08984	1.77869	1.46779	1.03394	0.227883	2.7968	1.80412	1.01257	0.6047	1.02938	-0.248392	0.049161	0.0999024
YDR448W_3-CDS	0.720939	0.37493	-0.0891817	0.0388435	0.24319	0.505842	0.314693	0.185785	0.407942	0.197883	0.897803	0.441121	0.216574	0.1567	0.686384	0.597608	0.408161	0.0259024
YDR449C_3-CDS	1.11194	-0.296403	-0.292182	-0.0931565	0.394524	0.448175	0.163027	-0.062548	0.230942	0.225216	0.948803	0.231788	0.429907	0.282033	0.702384	0.156941	0.0198276	0.376236
YDR450W_3-CDS	2.70594	2.17193	1.79382	2.01584	2.00119	2.11984	1.77469	1.99279	1.02794	0.508883	2.3398	1.54512	1.38857	1.1647	1.33638	0.469608	0.271161	0.391902
YDR451C_3-CDS	1.25744	1.30093	0.924818	1.11184	0.91369	1.13734	1.03769	0.978785	0.606442	0.179883	1.2038	0.512121	0.695074	0.5687	0.539384	-0.164892	-0.189339	-0.311098
YDR452W_3-CDS	-0.109061	0.25643	0.281818	0.293344	0.12619	-0.169158	0.394193	0.246785	0.249442	0.391883	-0.187697	0.194121	0.241074	0.3582	0.256384	0.619608	0.605661	0.654902
YDR453C_3-CDS	-0.294561	0.18743	0.0788183	-0.229656	0.10669	-0.384158	-0.151807	-0.355715	0.166942	0.106883	-0.212697	-0.0758789	0.326574	0.3117	0.434884	0.512608	0.594661	-0.137598
YDR454C_3-CDS	0.905939	0.03093	0.399818		0.97019	0.490842	0.415693	0.482785	0.192942	0.117883	0.606803	0.509121	0.717574	0.4857	0.474384	0.0386078	0.223161	0.480902
YDR456W_3-CDS	-0.340061	-0.460403	-0.475848	-0.475156	-0.520476	-0.543158	-0.394307	-0.256215	-0.0493909	-0.180117	-0.444197	0.000454453	-0.11476	-0.0982998	-0.40595	0.100941	0.0984943	0.390569
YDR457W_3-CDS	-0.0473941	0.142263	-0.178848	-0.0541565	-0.000809525	0.00384212	0.125693	0.386452	0.289609	0.543883	-0.148864	-0.190212	-0.0620932	-0.00796651	-0.19495	0.0472744	0.093161	0.216569
YDR458C_3-CDS	-0.362061	-0.51107	-0.157682	-0.510156	-0.32731	-0.428158	-0.0628066	-0.0372146	0.306942	0.324383	-0.0501969	-0.115379	0.0630735	0.1422	-0.0791164	0.580608	0.294161	0.461402
YDR459C_3-CDS	0.0144392	0.12193	0.134818	-0.00415649	0.0516905	-0.355158	0.279193	0.306285	-0.0265575	0.144883	-0.107197	0.0706211	0.190074	0.2452	0.0978837	0.0706078	0.126161	-0.152098
YDR460W_3-CDS	1.22894	1.26193	1.24082	0.983844	0.61519	0.869842	0.547693	0.866785	0.328942	-0.116117	1.0748	0.538121	0.524574	0.9067	1.22138	-0.308392	-0.096839	-0.393098
YDR462W_3-CDS	0.752939	1.16693	0.891818	0.838844	1.04019	0.947842	0.864693	0.863785	0.183942	-0.707117	0.659803	0.685121	0.993574	0.9477	0.910384	0.310608	-0.00283905	-0.0620976
YDR463W_3-CDS	0.0119392	0.278597	0.0828183	0.356177	0.0651905	0.483509	0.34236	0.618119	0.396276	0.419216	-0.0138635	-0.202212	-0.221426	-0.264967	-0.429283	0.0109411	0.0524943	0.138569
YDR464W_3-CDS	-0.0120608	-0.330737	-0.394515	-0.0534898	0.00285714	0.163509	-0.44564	-0.242548	-0.340058	0.15155	-0.193864	-0.578546	-0.674093	-0.5213	-0.42495	-0.340392	-0.390839	0.266569
YDR465C_3-CDS	0.131939	-0.72507	-0.560682	-0.445656	0.0806905	0.173842	-0.948807	-0.827215	-0.307558	-0.070617	0.180303	-0.660879	-0.802426	-0.4113	-0.238616	-0.427392	-0.402839	0.148902
YDR466W_3-CDS	0.302939	0.40993	0.354318	0.162344	-0.00730952	0.179342	0.267693	0.198285	0.111442	0.208883	0.149803	0.0146211	-0.157926	-0.2493	-0.0956164	0.0206078	0.152661	-0.0950976
YDR468C_3-CDS	0.481939	0.59293	0.227818	0.202844	0.26619	0.562842	0.376693	-0.0822146	0.139942	-0.059117	0.442803	0.285121	-0.141426	-0.3163	0.0953837	-0.131392	-0.304839	-0.430098
YDR469W_3-CDS	0.598939	-0.00406997	-0.0541817	-0.302156	-0.00880953	-0.428158	0.0906934	-0.100215	0.191942	0.103883	0.0218031	0.276121	0.314574	0.1497	0.357384	0.679608	-0.028839	-0.0200976
YDR470C_3-CDS	0.191939	0.109597	0.146152	0.16051	0.0848571	0.101842	0.358693	0.095452	0.287276	0.10555	0.344803	0.303454	0.31424	0.0750335	0.064717	0.759941	0.464161	0.581902
YDR471W_3-CDS	2.67394	2.26893	1.77882	1.31984	1.98119	1.92684	1.94469	1.16479	0.600942	-0.084117	2.8608	1.84412	1.72257	0.9997	1.87338	0.755608	-0.222839	-0.241098
YDR472W_3-CDS	0.366939	0.38893	-0.0541817	-0.198156	0.00519047	0.373842	0.351693	-0.134215	-0.327058	-0.410117	0.111803	0.128121	-0.233426	-0.2683	-0.0836164	-0.473392	-0.123839	-0.590098
YDR473C_3-CDS	-0.267061	-0.48257	-0.322682	-0.162156	-0.30481	-0.321158	-0.440807	-0.248715	-0.0725575	0.024383	-0.564697	-0.387879	-0.386426	-0.4363	-0.382616	-0.230392	-0.154839	0.221402
YDR475C_3-CDS	-0.0820608	0.59493	0.436318	0.425344	0.36719	0.266342	0.415693	0.561785	0.133942	0.328383	-0.196197	-0.152879	-0.379926	-0.4168	-0.314616	0.0311078	0.135661	0.132402
YDR476C_3-CDS	0.428939	1.17993	0.640818	1.05684	0.68319	0.276842	0.463693	0.100785	-0.646058	-0.739117	0.217803	0.0561211	-0.0634265	-0.1063	0.231384	-0.683392	-0.715839	-0.793098
YDR477W_3-CDS	0.354939	0.42843	0.355818	0.441844	0.37269	0.411842	0.643193	0.359285	0.398442	0.351383	0.291803	0.267121	0.342074	0.0812002	0.224384	0.511608	0.586161	0.311402
YDR478W_3-CDS	0.413939	0.67993	0.154818	0.0288435	0.30819	0.283842	0.504693	0.113785	-0.313058	-0.205117	0.0458031	0.158121	-0.206426	-0.2303	-0.235616	-0.521392	-0.494839	-0.228098
YDR479C_3-CDS	0.502439	0.83543	0.444318	0.348844	0.46619	0.477842	0.601693	0.354285	0.0674425	-0.069117	0.439303	0.370621	-0.167926	-0.2173	-0.141116	-0.250392	-0.071839	0.112902
YDR480W_3-CDS	0.581939	0.40243	-0.114182	0.260844	-0.10281	0.123842	0.100193	0.0337854	0.373442	0.058383	0.0623031	0.113121	0.100074	0.0217002	-0.394616	-0.431892	-0.325339	-0.251598
YDR481C_3-CDS	0.251939	-0.0524033	-0.518515	-0.17849	-0.491476	-0.176158	-0.353973	-0.0662146	0.144942	-0.0594503	0.226803	0.0987878	0.0759068	-0.107967	-0.455283	-0.312726	-0.304172	-0.504764
YDR482C_3-CDS	0.245939	0.09193	-0.434182	0.362844	-0.0818095	-0.0641579	-0.371307	0.0897854	-0.418058	-0.550117	-0.195197	-0.448879	-0.308426	0.0987002	-0.314616	-0.909392	-0.681839	-0.570098
YDR483W_3-CDS	0.877939	0.54693	0.157318	0.347344	0.49719	0.279342	0.297193	0.286785	0.260942	-0.070617	0.753303	0.337121	0.302574	0.1692	0.199384	0.212608	0.079161	0.158402
YDR484W_3-CDS	-0.143061	-0.23057	0.351318	-0.0501565	0.39869	-0.184158	-0.148807	-0.366715	-0.223558	0.225383	-0.0611969	0.0946211	0.661574	0.6177	0.492384	0.892108	0.734661	1.3234
YDR485C_3-CDS	0.162939	-0.11207	-0.0141817	-0.122156	0.14919	-0.0691579	-0.0353066	-0.122215	-0.0460575	0.109883	0.248803	0.0171211	0.0995735	0.0147002	0.131384	-0.0573922	0.401161	0.559902
YDR486C_3-CDS	0.271939	0.60993	0.390818	0.507344	0.40019	0.295842	0.300193	0.103785	0.0729425	-0.343117	0.470803	0.219621	0.687074	0.6357	0.488884	-0.00789224	0.235661	-0.150598
YDR487C_3-CDS	0.671439	0.44243	0.756318	0.374344	0.75819	0.349842	0.388693	-0.304215	-0.316058	-0.020617	0.789803	0.736121	0.924074	0.9542	0.940884	0.407108	0.098661	-0.136098
YDR488C_3-CDS	-0.637561	-0.60307	-0.824682	-1.08216	-0.98631	-0.534658	-1.06581	-0.939215	-1.05656	-0.511117	-0.492697	-0.555379	-1.13593	-0.9983	-0.839116	-0.860392	-1.00484	-0.834098
YDR490C_3-CDS	0.261939	0.26043	0.188818	0.212344	0.13969	0.0613421	0.230193	0.0242854	0.0789425	0.089383	0.150803	0.0406211	-0.00192649	-0.2358	-0.284116	0.279108	0.255661	0.181402
YDR492W_3-CDS	0.314939	-0.92257	-0.358682	-0.135156	0.0621905	0.0218421	-1.06481	-0.711215	-0.487058	-0.036617	-0.212197	-0.692879	-0.840926	-0.5883	-0.418616	-0.245392	-0.313339	0.447902
YDR494W_3-CDS	0.235939	0.14293	0.345318	0.356344	-0.0863095	0.320342	0.447193	0.318285	0.345942	0.321883	0.450803	0.133121	0.242574	0.1882	0.256384	0.0416078	0.184661	0.170902
YDR495C_3-CDS	-0.305061	-0.19857	0.204318	0.129344	-0.17631	-0.275158	0.0546934	0.233785	0.334442	0.568383	-0.0726969	0.0216211	0.211574	0.4737	0.205884	0.322608	0.359661	0.842402
YDR496C_3-CDS	0.937439	-0.85107	-0.694182	-0.543156	0.29069	0.586342	-0.449807	-0.743215	-0.141558	0.317883	0.670303	-0.141879	-0.337426	-0.1773	0.225884	-0.205892	-0.506339	0.163902
YDR497C_3-CDS	0.434939	0.19293	-0.124682	0.0223435	-0.24281	-0.277158	-0.335807	0.0282854	-0.0970575	-0.164617	-0.426197	-0.106879	-0.0164265	-0.2233	-0.468616	-0.203392	0.013161	0.157902
YDR498C_3-CDS	0.104439	0.70693	0.649318	0.689344	1.04569	0.294842	0.331193	0.227785	-0.441058	0.173883	0.0733031	0.135621	-0.000426494	-0.1363	-0.101616	0.179108	-0.137839	-0.344098
YDR499W_3-CDS	1.59894	0.767597	0.629485	0.519844	0.856857	0.681175	0.835693	0.654452	0.696942	0.10255	1.1688	0.798454	0.359574	0.2037	0.551384	0.465941	0.0244943	0.0862357
YDR501W_3-CDS	-0.209061	-0.11707	0.196818	0.368844	-0.14981	-0.208158	-0.104307	0.150785	0.0919425	-0.030117	-0.0831969	-0.0998789	-0.219426	-0.3383	-0.186616	0.0176078	-0.129839	0.634902
YDR502C_3-CDS	0.304606	0.177263	0.163485	0.478844	0.544857	0.475175	0.178693	0.585452	0.778942	0.234216	0.855803	0.712121	-0.00609316	-0.1383	0.641717	-0.355726	0.186494	0.440569
YDR503C_3-CDS	0.100439	0.25193	0.437818	0.404344	0.51869	-0.178158	0.173693	-0.180215	0.0439425	-0.380117	0.337803	0.267621	0.322574	0.0387002	0.456384	0.0916078	-0.176339	-0.554098
YDR504C_3-CDS	0.541939	0.49793	0.812818	0.288844	0.31519	-0.135158	0.702693	0.943785	0.798942	0.676883	0.367803	0.848121	1.20157	1.0127	0.852384	1.29461	1.28116	1.0439
YDR505C_3-CDS	-0.176561	0.22193	0.461318	0.123844	0.29719	-0.388658	0.217693	0.00378537	0.280442	0.382883	0.0193031	0.383121	0.704074	0.6332	0.789884	0.950608	0.768661	1.1449
YDR506C_3-CDS	1.08894	0.73693	0.231818	0.679844	0.97319	0.659842	0.222693	-0.304215	-0.327058	-0.743117	0.669803	-0.00887888	-0.754426	-0.6543	0.0463836	-1.18739	-0.617839	-0.834098
YDR507C_3-CDS	-0.529061	-0.36357	-0.458682	-0.567656	-0.53981	-0.220158	-0.438307	-0.427215	-0.0425575	-0.121617	-0.149697	-0.406879	-0.227926	-0.3578	-0.368116	-0.236892	-0.272839	-0.169598
YDR508C_3-CDS	1.29361	1.51526	1.18782	1.19118	1.09619	1.44884	1.54569	1.42345	0.742942	0.27355	1.6708	1.50179	1.65491	0.966367	0.442717	0.964608	0.816828	0.125902
YDR510W_3-CDS	1.52894	1.84793	1.04782	1.27684	1.36719	0.952842	0.922693	1.38079	0.529942	-0.437117	1.1028	0.904121	1.12957	0.8187	0.768384	0.562608	0.517161	-0.541098
YDR511W_3-CDS	1.49694	1.55893	1.42782	1.49284	1.75119	0.870842	1.50469	1.23679	1.01994	0.249883	1.2268	1.62012	1.48757	1.2827	1.42038	0.874608	0.809161	0.0139024
YDR512C_3-CDS	0.572939	1.27993	0.722818	0.485844	0.27519	-0.0551579	0.691693	0.234785	0.386942	-0.437117	0.101803	0.705121	0.716574	0.2027	0.293384	0.375608	0.208161	-0.802098
YDR514C_3-CDS	0.133439	0.32193	-0.0251817	-0.165656	-0.0458095	-0.117658	0.168193	0.243785	0.0664425	-0.164617	-0.335197	0.683121	0.443074	0.1852	-0.234616	0.362608	0.453661	-0.294598
YDR515W_3-CDS	-0.428394	-0.265403	0.0231516	-0.141823	-0.461143	-0.275491	0.03236	-0.00621463	0.353609	0.45255	-0.227197	0.158788	0.58724	0.849367	0.64905	0.987608	0.827161	0.763902
YDR516C_3-CDS	-0.804561	0.24693	-0.0361817	-0.166156	-0.84081	-1.02066	0.0406934	-0.0467146	0.0279425	-0.628617	-0.669197	0.440621	0.390574	-0.8373	-0.479616	0.278108	0.369661	0.449902
YDR517W_3-CDS	-0.0220608	0.51593	-0.249682	-0.127156	-0.32581	-0.661658	-0.362307	-0.197215	-0.289058	0.015883	-0.524197	-0.0858789	-0.205926	-0.5023	-0.297116	-0.0418922	-0.515339	-0.652098
YDR518W_3-CDS	-0.138561	-0.32007	-0.186682	-0.243656	-0.10031	-0.389658	-0.388307	-0.530715	0.163942	0.227383	-0.416197	-0.280879	-0.448426	0.0107002	0.470884	-0.253392	0.059661	0.237902
YDR520C_3-CDS	-0.00306078	-0.55607	-0.422682	-0.671156	-0.66781	-0.480158	-0.629307	-0.366215	0.160942	0.066383	-0.00969688	0.111621	0.165074	0.0662002	0.577884	0.442108	0.057161	0.207402
YDR522C_3-CDS	-0.946561	-1.02407	-0.954682	-0.765656	-0.54381	-1.03766	-1.35981	-0.642715	-0.248558	0.032883	-1.1047	-1.35238	-1.24193	-0.8648	-0.686116	-0.615392	-0.580839	-0.0585976
YDR523C_3-CDS	-1.57139	-1.51307	-1.05252	-0.96349	-1.32348	-1.03616	-0.83064	-0.836548	-0.316724	0.233216	-1.4672	-0.874546	-1.14076	-0.957967	-1.00728	-0.414392	-0.169506	0.000902404
YDR524C_3-CDS	0.121939	-0.22357	0.0843183	-0.104656	-0.17581	0.116842	0.0201934	-0.0502146	0.336442	0.285883	0.382303	0.349121	0.306074	0.4087	0.339884	0.427108	0.302161	0.257902
YDR527W_3-CDS	1.45194	0.63393	0.232818	0.737344	1.32869	1.47034	0.406693	0.304285	0.143442	0.270383	1.4248	0.493621	0.0690735	0.2292	0.577384	-0.304892	-0.382339	-0.109098
YDR528W_3-CDS	0.707939	0.58093	0.353485	0.361844	0.29119	0.411509	0.462693	0.289785	0.425276	0.229216	0.959136	0.625121	0.514907	0.5177	0.969384	0.263608	-0.00617238	-0.217098
YDR530C_3-CDS	0.362939	0.94843	0.667818	0.638844	0.83719	0.119342	0.763693	0.236285	-0.0235575	-0.370617	0.620303	0.562121	0.0365735	0.0837002	0.0923836	-0.0908922	0.00316096	-0.396598
YDR531W_3-CDS	-0.301061	-0.59657	-0.206182	-0.375156	-0.43281	-0.369158	-0.0858066	-0.187215	-0.127558	0.369883	0.202803	0.314121	0.622574	0.4052	0.391884	0.646608	0.434161	0.611402
YDR532C_3-CDS	0.130439	-0.47857	-0.230182	-0.284156	-0.19181	-0.436158	-0.0468066	-0.164715	0.368442	0.493883	-0.144697	0.0191211	0.257574	0.0937002	0.233384	0.590108	0.126661	0.491402
YDR533C_3-CDS	-0.225061	-0.07107	0.115818	0.100844	0.0481905	-0.221158	-0.143307	-0.106215	-0.436058	-0.053117	-0.642197	0.863121	1.16257	1.0497	0.619384	1.17661	1.58516	1.0229
YDR534C_3-CDS	-1.52706	-1.18957	-0.833182	-1.00916	-1.02931	-0.945158	-0.840307	-0.613215	-0.472558	-0.137617	-1.6077	-1.42988	-1.72043	-1.3533	-1.28262	-1.12339	-0.803339	-0.352598
YDR536W_3-CDS	-0.646061	-0.72207	-0.351182	-0.703656	-0.52731	-0.556658	-0.693807	-0.869215	-0.476558	-0.158117	-0.583697	-0.418879	-0.292426	-0.4678	-0.338116	-0.147892	-0.760339	-0.334598
YDR538W_3-CDS	0.149939	-0.19707	-0.294182	-0.154156	0.24819	-0.174158	-0.362307	-0.249215	-0.345058	-0.107117	-0.417197	-0.517879	-0.790426	-0.7423	-0.207616	-0.480392	-0.319839	-0.220098
YDR539W_3-CDS	-0.646061	-0.50857	-0.343182	-0.259656	-0.33981	-0.625158	-0.524807	-0.323715	-0.159058	0.074383	-0.937197	-0.882379	-0.879426	-0.5993	-0.674616	-0.359892	-0.189339	0.567902
YDR540C_3-CDS	-1.03206	-1.27207	-0.612182	-0.475156	-0.86781	-1.19016	-1.19431	-0.852215	-0.300058	0.084883	-1.5842	-1.22188	-1.21543	-0.5813	-0.745616	-0.217392	0.059161	0.544902
YDR541C_3-CDS	-1.14106	-1.07407	-0.481182	-0.173656	-0.49781	-0.493658	-0.784807	-0.344715	-0.384058	0.053883	-1.1692	-1.02088	-0.879426	-0.4888	-0.246116	0.0311078	0.086661	0.736902
YEL001C_3-CDS	0.880939	0.17393	0.208818	-0.0011565	0.45819	-0.234158	0.297693	0.141785	0.249942	0.00388303	0.800803	0.379121	0.700574	0.6257	1.03038	0.267608	0.140161	0.206902
YEL002C_3-CDS	0.330939	0.248597	0.328818	-0.0558232	0.528857	0.466175	0.65336	0.123119	-0.0470575	-0.127784	0.749136	0.419454	0.856574	0.406033	0.844717	0.391274	0.309494	-0.0400976
YEL004W_3-CDS	0.418939	0.14793	0.0108183	0.126844	0.00519047	-0.123158	-0.00930664	-0.378215	0.276942	-0.190117	-0.307197	-0.371879	-0.346426	-0.6683	-0.154616	-0.502392	-0.534839	-0.505098
YEL005C_3-CDS	-0.302561	-0.27707	-0.182182	-0.362156	-0.12381	-0.559658	-0.534307	-0.352215	-0.0270575	0.316383	-0.312197	-0.154879	0.0300735	-0.2763	-0.0776164	0.309608	0.050161	-0.0515976
YEL006W_3-CDS	0.338939	0.13793	0.495818	0.0858435	0.35119	-0.0391579	0.108693	0.275785	0.149942	0.192883	0.247803	0.297121	0.632574	-0.00629985	0.506384	0.755608	0.108161	0.222902
YEL007W_3-CDS	1.14744	1.71343	1.30332	1.53334	1.30469	1.13884	1.42419	1.34079	0.574942	0.122883	0.727303	0.635121	0.700074	0.8777	0.360884	0.479108	0.808661	0.300402
YEL009C_3-CDS	2.58694	2.36193	1.74532	1.54934	1.57369	2.39384	2.56119	1.70679	1.25494	0.210883	2.7053	2.42162	2.37107	2.1477	1.84588	1.59461	1.03066	0.227902
YEL011W_3-CDS	-0.183394	0.82293	0.618818	0.30351	-0.000142858	0.173509	0.549027	0.284785	0.294609	0.101883	-0.311197	0.281121	0.16024	-0.393967	-0.410616	0.404941	0.572161	0.0525691
YEL012W_3-CDS	-0.570061	-0.41957	-0.0376817	-0.264656	-0.61731	-0.828658	-0.634307	-0.505715	-0.462558	-0.485117	-1.0082	-0.284879	-0.458926	-0.7763	-0.885616	-0.172392	-0.220339	-0.396598
YEL013W_3-CDS	0.107939	0.27793	0.780818	0.487844	0.41219	0.344842	0.877693	1.09079	0.874942	0.644883	0.431803	0.655121	0.678574	0.9017	0.190384	0.799608	1.03616	0.949902
YEL015W_3-CDS	0.672273	0.817263	0.745152	0.800844	0.790524	0.895509	1.01803	0.999119	0.381609	0.184216	0.685803	0.586121	0.20324	0.339033	-0.054283	0.0669411	0.447494	0.0875691
YEL016C_3-CDS	0.456939	0.78443	0.637818	0.554844	0.58569	0.410342	0.421193	0.247785	0.144942	0.070383	0.188303	0.229621	-0.354926	-0.1588	-0.0461164	-0.171892	-0.245839	0.0034024
YEL017W_3-CDS	0.296439	0.58243	0.476818	0.263844	0.22169	0.0808421	0.242193	0.150285	-0.156558	-0.146617	-0.182197	0.139121	0.123074	-0.0542998	-0.0581163	0.105608	-0.105839	-0.0475976
YEL018W_3-CDS	1.76294	1.01593	0.795818	0.697844	0.76019	1.24284	0.817693	0.679785	0.650942	-0.082117	1.2008	0.425121	0.449574	-0.0372998	0.562384	0.157608	-0.448839	-0.370098
YEL019C_3-CDS	-0.972061	-0.92057	-0.694182	-1.09016	-0.65081	-0.836658	-1.08731	-0.969715	-0.683058	-0.245117	-1.0087	-1.20738	-0.999926	-0.7153	-0.844116	-0.603892	-0.510839	-0.320098
YEL020C_3-CDS	-0.979561	-0.80707	-0.835182	-0.826156	-0.77681	-0.706158	-0.439807	-0.501215	-0.402058	-0.121117	-1.1597	-1.04338	-1.09593	-0.5093	-0.928616	-0.562392	-0.442839	-0.216598
YEL021W_3-CDS	0.0869392	2.04943	2.03882	1.60734	1.98819	0.0138421	-0.100807	0.351785	-0.0725575	-0.265617	0.256803	-0.239379	-0.441426	-0.2733	2.47988	-0.834892	-0.608839	-0.747098
YEL022W_3-CDS	-0.277061	-0.04507	0.217152	0.0385102	-0.128476	0.609175	1.03336	0.947785	0.763276	0.143216	1.05014	0.970454	1.00691	0.899367	1.22305	0.937608	0.626161	0.273236
YEL023C_3-CDS	-1.12956	-0.69907	-0.748182	-0.710156	-0.91931	-0.710158	-0.433307	0.161285	0.116442	-0.040117	-1.0472	-0.470379	-0.773426	-0.6113	-0.546116	-0.192892	0.022661	0.123902
YEL024W_3-CDS	-0.367061	0.49293	0.275818	0.324844	0.28019	0.591842	1.64569	1.64879	0.469942	0.299883	0.759803	0.989121	0.447574	0.5807	0.0723836	0.531608	0.697161	0.538902
YEL025C_3-CDS	0.978939	0.23893	0.0983183	0.0198435	0.47019	0.306342	0.271193	0.208285	0.0939425	0.216383	0.891303	0.561621	0.711074	0.4477	0.775884	0.475108	0.382661	0.129902
YEL026W_3-CDS	2.57594	1.20693	0.596818	0.818844	1.64619	1.39284	0.787693	0.369785	0.409942	-0.291117	2.1018	1.28512	1.17957	1.0147	1.42838	0.465608	0.109161	-0.314098
YEL027W_3-CDS	2.00894	1.82893	1.26282	1.28584	1.21419	1.58284	1.80569	1.70179	0.904942	-0.00511697	1.6188	1.22412	1.25957	0.9437	1.10138	1.03361	0.697161	-0.0850976
YEL029C_3-CDS	-0.298061	-0.45607	-0.181182	-0.252656	-0.41231	-0.237658	-0.175307	-0.541715	-0.155558	0.268383	0.0273031	-0.0948789	-0.0119265	0.0317002	-0.112116	-0.167892	0.109661	0.163902
YEL030W_3-CDS	-0.626061	-0.53307	-0.576182	-0.403656	-0.59681	-0.230158	-0.465307	-0.546715	0.0434425	-0.182617	-0.579697	-0.554879	-0.954426	-0.6803	-0.569616	-0.663392	-0.545839	-0.417598
YEL031W_3-CDS	0.150939	0.28243	0.438818	0.431844	0.35469	0.440842	0.459693	0.631785	0.549942	0.380883	0.415803	0.512121	0.720074	1.0702	1.03838	0.607108	0.727161	0.678402
YEL032W_3-CDS	0.698273	0.52093	0.443818	0.329844	0.66919	0.236842	0.01236	-0.0378813	-0.0933909	0.060883	0.538803	-0.0592122	0.194907	0.0587002	0.435717	-0.281392	-0.155839	-0.234431
YEL036C_3-CDS	0.656606	0.673263	0.286485	0.252844	0.307857	0.479842	0.457027	0.565452	0.0289425	-0.32045	0.390136	0.0981211	0.23224	0.280033	0.126717	-0.449726	-0.296839	-0.628764
YEL037C_3-CDS	0.726939	0.69993	0.967818	1.46984	0.85019	1.06284	0.995693	1.23779	0.0649425	-0.098117	0.453803	0.604121	0.882574	1.2497	0.570384	0.156608	0.692161	0.0949024
YEL038W_3-CDS	-0.132061	-0.20057	-0.125182	-0.436156	-0.33281	-0.597658	-0.253307	0.0282854	-0.156058	-0.102617	-0.324697	-0.0808789	-0.275426	-0.0822998	-0.555116	-0.245392	-0.294339	-0.384098
YEL039C_3-CDS	0.707939	0.22093	-0.128182	-0.677156	-1.01481	0.372842	0.783693	1.11179	0.398942	-0.406117	0.639803	0.993121	0.843574	0.2417	0.0123836	1.33561	0.734161	0.0139024
YEL040W_3-CDS	1.66094	1.36143	0.751318	0.686344	0.37169	2.20984	1.81369	1.99629	0.747442	-0.252117	2.2048	1.30662	0.819074	0.7552	0.512384	-0.217892	0.329161	-0.0205976
YEL041W_3-CDS	-0.697561	-0.46557	-0.555182	-0.376156	-0.71681	-1.00866	-0.997307	-0.427715	-0.484058	-0.280117	-0.663697	-0.318879	-0.587426	-0.4213	-0.495116	-0.561892	-0.305839	-0.363598
YEL042W_3-CDS	0.0509392	0.04493	-0.0286817	0.274344	0.42719	0.137842	-0.321307	-0.202715	-0.0905575	0.223883	0.111803	-0.0908789	-0.000926494	-0.00679985	-0.346116	-0.515892	-0.123339	0.180902
YEL043W_3-CDS	-0.422061	-0.31507	-0.334682	-0.830156	-0.44281	-0.358658	-0.112807	-0.102215	-0.146058	-0.071117	-0.247197	-0.295379	0.220574	0.0347002	0.135384	0.395108	0.224161	0.119402
YEL044W_3-CDS	0.615939	0.02593	-0.364182	0.0658435	-0.19181	-0.0331579	-0.172307	-0.457215	-0.581058	-0.493117	0.246803	0.695121	0.658574	0.2737	0.435384	-0.220392	-0.306839	-0.319098
YEL046C_3-CDS	2.97144	2.36743	1.43332	1.77284	1.80469	2.79334	2.77519	2.34379	1.33344	0.198383	3.0153	2.53112	2.42057	2.0547	2.17288	1.40411	0.751661	0.361902
YEL047C_3-CDS	-0.0215608	-0.07757	0.0493183	0.0128435	0.10919	-0.139158	-0.226307	-0.0327146	-0.262558	-0.213617	-0.557197	-0.448879	-0.652926	-0.2018	-0.667616	-0.693892	-0.561339	-0.0645976
YEL048C_3-CDS	0.312939	-0.75807	-0.722182	-0.368156	-0.28781	-0.162158	-0.416307	-0.239215	-0.389058	-0.276117	-0.0971969	-0.218879	-0.605426	-0.4263	-0.480616	-0.618392	-0.537839	0.0219024
YEL050C_3-CDS	-0.220561	0.03943	0.0898183	-0.127156	-0.19131	-0.208158	-0.214307	-0.219715	-0.460558	-0.190617	-0.142197	0.0391211	0.0300735	0.0857002	-0.144616	0.00160776	-0.052339	0.136902
YEL051W_3-CDS	1.11394	0.48293	0.482818	0.244844	0.56819	0.511842	0.441693	0.150785	-0.179058	-0.123117	0.747803	0.413121	0.722574	0.5457	0.387384	0.267608	-0.333839	-0.0760976
YEL052W_3-CDS	-0.180061	-0.07757	-0.0651817	0.0258435	0.0881905	-0.00165788	-0.0943066	-0.148215	-0.0105575	0.225383	-0.00469688	-0.0823789	-0.344926	-0.3808	-0.195116	-0.215892	-0.098339	0.0079024
YEL053C_3-CDS	-0.227561	-0.50307	-0.681182	-0.931156	-0.42481	-0.456158	-0.488307	-0.516215	-0.388558	-0.160617	-0.638697	-0.360879	-0.396426	-0.2653	-0.610116	-0.511392	-0.097839	0.0409024
YEL055C_3-CDS	0.937939	0.42243	0.375818	0.467344	0.82319	0.322842	0.457693	0.203785	0.423442	0.370383	0.848303	0.442121	0.399574	0.6202	0.625384	0.672108	0.635161	0.724902
YEL056W_3-CDS	0.687439	0.46843	0.435818	0.319344	0.34419	0.443342	0.454193	0.225785	0.0394425	-0.114117	0.692303	0.184121	0.0735735	0.1742	0.344884	-0.166392	0.075661	-0.108598
YEL057C_3-CDS	0.544439	0.14143	0.0703183	0.314844	0.71069	-0.251658	-0.344307	-0.334215	0.00644248	-0.084617	-0.186197	-0.208379	-0.315926	-0.1178	0.0798837	-0.421892	-0.097839	-0.119598
YEL058W_3-CDS	0.0789392	0.17443	0.102818	0.0848435	0.64419	-0.0496579	-0.276807	-0.127715	-0.125558	-0.241117	-0.0576969	-0.117379	-0.257926	-0.0172998	0.101384	-0.326892	0.142161	0.0254024
YEL060C_3-CDS	-0.0980608	0.31293	0.523318	-0.0046565	0.29719	-0.190158	0.352193	-0.184715	0.229442	0.215383	-0.0881969	0.416121	0.898574	0.8322	0.603884	0.870608	1.00716	0.668402
YEL061C_3-CDS	0.253439	0.43893	0.222818	0.622344	0.17519	0.473342	0.448193	0.610785	0.523442	0.313883	0.320803	0.0346211	0.0355735	0.1492	0.0453836	0.333608	0.197661	0.699902
YEL062W_3-CDS	-0.291561	-0.17457	-0.0661817	-0.169656	-0.21681	-0.424658	-0.0528066	-0.0912146	0.0929425	0.296883	0.0528031	0.0131211	0.171574	0.1582	-0.185616	0.412608	0.309661	0.614902
YEL063C_3-CDS	0.351939	0.07143	-0.0436817	0.161844	0.25719	0.279342	0.477693	0.570285	0.571942	0.514383	0.557303	0.400621	0.277074	0.1702	0.0653837	0.241108	0.191161	0.241402
YEL064C_3-CDS	-0.543561	-0.67907	-0.382682	-0.122656	-0.64081	-0.274658	-0.630307	-0.337215	-0.242558	-0.063617	-0.531697	-0.508879	-0.455926	-0.2198	-0.858116	-0.242392	0.061161	0.467902
YEL065W_3-CDS	0.202939	-0.33057	-0.517182	-0.356656	-0.29881	-0.0136579	-0.290307	-0.498215	0.119442	0.089883	0.478303	0.113121	-0.206926	-0.0227998	-0.0116163	-0.433892	-0.327339	0.0819024
YEL066W_3-CDS	-0.565061	-0.05707	-0.348182	-0.212156	-0.00580953	-0.196158	-0.343307	-0.520215	-0.182058	-0.251117	-0.347197	-0.324879	-0.505426	-0.4063	-0.196616	-0.567392	-0.512839	-0.405098
YEL071W_3-CDS	0.286939	0.493597	0.513818	0.19151	-0.0744762	0.299175	0.584693	1.04179	0.793942	0.427216	0.67847	1.17345	1.99424	1.0427	0.40405	1.60194	1.39149	0.533569
YEL072W_3-CDS	-0.0150608	0.31893	0.230818	0.673844	0.15519	-0.237158	0.113693	0.482785	0.378942	0.256883	-0.0461969	0.0281211	0.329574	0.4237	-0.00461635	0.100608	0.389161	0.648902
YEL073C_3-CDS	-0.724061	-0.61507	-0.420182	-0.669156	-0.15181	-0.862158	-0.742307	-0.560215	-0.114058	0.366883	-0.559197	-0.842879	-0.608426	-0.4113	-0.309616	0.126608	0.085161	0.188902
YER001W_3-CDS	-0.374061	-0.72207	-0.384182	0.101844	-0.24181	0.417842	0.103693	1.17079	0.301942	0.066883	0.379803	0.114121	0.380574	0.7727	0.583384	-0.0723922	0.072161	0.375902
YER003C_3-CDS	-0.198561	-0.16007	-0.273682	-0.0601565	-0.16831	-0.192158	-0.514807	-0.373215	-0.250558	-0.021117	0.205803	0.0841211	-0.184426	-0.1613	-0.335616	-0.379892	-0.761339	0.000902404
YER005W_3-CDS	0.218939	-0.10807	-0.459182	-0.107656	0.0376905	-0.111158	-0.304807	-0.294715	-0.0455575	-0.209117	-0.0671969	-0.475879	-0.563426	-0.3968	-0.249616	-0.510892	-0.522839	-0.388098
YER006W_3-CDS	0.533439	-1.05957	-0.806182	-0.270156	-0.0123095	0.421842	-0.680307	-0.448715	-0.340058	-0.196117	0.352303	-0.738379	-0.963426	-0.5628	-0.109116	-0.461392	-0.080339	0.189902
YER007C-A_3-CDS	0.510939	0.39893	0.229818	0.288844	0.22619	0.366842	0.282693	-0.0322146	-0.170058	-0.202117	0.386803	-0.0658789	-0.237426	-0.1253	0.283384	-0.0423922	-0.422839	-0.512098
YER007W_3-CDS	0.0889392	-0.208403	-0.106182	-0.269156	-0.0701429	-0.195158	-0.35064	-0.641548	-0.0423909	0.32155	-0.20753	-0.0768789	0.0132402	-0.131967	0.488717	0.0212744	-0.0561724	-0.0607643
YER008C_3-CDS	0.272939	0.56793	0.492318	0.545844	0.56369	0.190342	0.420693	0.554785	0.237442	0.135383	0.228803	0.233121	0.152574	0.4502	-0.0606163	0.381608	0.577161	0.211402
YER009W_3-CDS	0.897939	0.49393	-0.0901817	-0.211156	0.0281905	0.104842	0.0786934	0.274785	0.261942	-0.435117	0.373803	0.413121	0.224574	0.1847	0.374384	-0.354392	-0.153839	-0.557098
YER010C_3-CDS	0.313939	-0.11307	-0.305182	-0.121156	-0.38881	-0.238158	-0.342307	-0.347215	0.0489425	-0.325117	0.00280312	-0.0698789	0.141574	0.0957002	0.154384	-0.0403922	-0.436839	-0.753098
YER011W_3-CDS	-0.689061	-1.00607	-0.955182	-0.859156	-0.64381	-1.34516	-1.11831	-0.679215	-0.395058	-0.151117	-1.1132	-0.649879	-0.833426	-0.1513	-0.228616	-0.374392	-0.432839	-0.101098
YER012W_3-CDS	1.47394	1.15843	1.14182	0.993844	0.75319	1.25634	1.45569	1.19779	0.326942	-0.220117	1.4908	1.66012	2.01607	2.0267	2.05888	1.32911	0.976161	0.322902
YER013W_3-CDS	-0.223061	-0.555403	-0.259515	-0.238156	-0.00714286	-0.530825	-0.339307	-0.670215	-0.00172419	0.14255	-0.33753	-0.648212	-0.382426	-0.160633	0.0233836	-0.121392	0.0784943	0.0512357
YER014C-A_3-CDS	-1.23906	-0.81807	-0.244182	-0.289156	-0.81481	-0.489158	-0.859307	-0.387215	-0.563058	-0.192117	-1.3372	-1.11388	-0.850426	-0.5413	-0.686616	-0.567392	-0.282839	0.151902
YER015W_3-CDS	-0.653061	-0.79107	-0.655182	-0.700156	-0.24781	-0.858158	-0.687307	-0.353215	-0.263058	0.145883	-0.481197	-0.585879	-0.319426	-0.4023	-0.139616	0.154608	-0.402839	-0.120098
YER017C_3-CDS	0.0189392	-0.0754033	0.316818	0.179844	0.203524	0.0615088	-0.02164	0.106119	0.176276	0.168883	0.0188031	0.189788	0.226907	0.323033	0.377717	0.427274	0.385494	0.254902
YER018C_3-CDS	0.474939	0.00793003	0.155818	-0.0681565	0.19219	-0.133158	-0.0763066	0.443785	0.200942	0.157883	0.458803	0.373121	0.798574	0.7897	0.367384	0.218608	0.189161	-0.0940976
YER019C-A_3-CDS	1.54394	1.06693	1.00582	0.797844	1.41019	0.444842	0.875693	0.831785	0.0589425	-0.507117	1.4128	1.15212	1.37157	1.1267	1.36138	0.812608	0.583161	-0.0790976
YER019W_3-CDS	0.988273	1.01193	0.795152	0.772844	0.927857	0.676509	0.747027	0.550119	-0.297391	-0.57845	0.789803	0.692788	0.80124	0.653033	0.59505	0.251274	-0.0155057	-0.447764
YER020W_3-CDS	-0.247061	0.51493	0.386818	0.402344	0.33119	0.293842	0.577193	0.0277854	-0.107058	0.216383	0.0353031	0.161621	0.158574	0.2547	0.241884	0.226108	0.356661	0.175902
YER021W_3-CDS	0.685939	0.64393	0.783818	0.467344	0.32219	0.745342	0.744193	0.865785	0.851942	0.068383	0.748803	1.13762	1.24107	1.1717	0.989884	0.835608	1.07666	0.326402
YER022W_3-CDS	-0.375061	-0.30757	-0.376682	-0.502656	-0.66731	-0.518658	-0.304307	-0.242715	-0.0655575	-0.114117	-0.413697	-0.422379	-0.276926	-0.3313	-0.295116	-0.0183922	-0.064839	0.144902
YER023W_3-CDS	0.112939	0.53493	0.292818	0.410844	0.38119	0.502842	0.609693	0.558785	0.0379425	-0.114117	0.0498031	-0.113879	-0.263426	-0.3103	-0.559616	-0.514392	-0.170839	-0.202098
YER024W_3-CDS	0.659439	-0.09657	-0.232182	0.0783435	0.26119	0.200342	-0.0258066	-0.494215	-0.230558	0.042883	0.259303	-0.131879	-0.0919265	-0.1768	0.0713837	-0.343892	-0.284339	-0.425098
YER025W_3-CDS	1.55444	0.80043	0.298318	0.688844	1.22969	1.22334	0.713693	0.652285	0.383442	0.183883	1.2458	0.547121	0.546074	0.3812	0.515384	-0.0143922	0.074161	-0.0150976
YER026C_3-CDS	0.487939	0.18293	0.359818	-0.0581565	0.13119	-0.265158	0.103693	0.353785	-0.0190575	0.014883	0.387803	0.428121	0.578574	0.2917	0.459384	0.265608	0.015161	-0.183098
YER027C_3-CDS	-0.390727	0.19893	0.204818	0.102844	-0.0524762	-0.0488245	0.10436	0.0141187	-0.177724	0.00854969	-0.175864	-0.151879	-0.192093	0.0353668	-0.12695	-0.227392	-0.227839	-0.0317643
YER028C_3-CDS	-0.530061	-0.53507	-0.216182	0.156844	0.11919	-0.0631579	-0.442307	-0.622215	-0.331058	-0.396117	-0.821197	-1.11488	-0.654426	-0.4013	-0.752616	-0.609392	-0.663839	0.0459024
YER030W_3-CDS	0.820939	0.77393	0.425818	0.618844	0.82519	0.387842	0.425693	0.693785	0.0579425	-0.244117	0.298803	0.344121	0.200574	0.0727002	0.143384	-0.304392	-0.216839	-0.159098
YER031C_3-CDS	0.532939	0.62693	0.809818	0.565844	0.64519	0.365842	0.537693	0.378785	0.478942	-0.419117	0.518803	0.376121	0.720574	0.3037	0.379384	0.266608	0.264161	-0.246098
YER032W_3-CDS	0.168939	0.20093	0.0738183	0.260844	0.19119	0.325842	0.373693	0.667785	0.656942	0.717883	-0.361197	-0.0998789	-0.116426	0.3027	-0.228616	0.346608	0.155161	0.534902
YER033C_3-CDS	-0.919561	-0.26757	-0.233682	-0.420656	-0.64931	-0.549658	-0.455807	-0.209215	0.0394425	0.279383	-0.554197	-0.579879	-0.507426	-0.3098	-0.853616	-0.0373922	-0.00483905	-0.0645976
YER034W_3-CDS	0.255939	0.87393	0.676818	0.802844	0.89219	0.483842	0.258693	0.0457854	-0.491058	-0.887117	0.314803	-0.0798789	-0.543426	-0.5503	0.0773836	-0.684392	-0.557839	-1.0861
YER035W_3-CDS	1.97394	2.66193	1.98882	1.97684	1.81519	1.45784	2.59869	2.37679	1.30694	-0.143117	1.7098	1.67912	1.91057	1.7147	2.01438	1.94461	1.54816	0.0979024
YER036C_3-CDS	1.43744	1.31393	1.09632	1.09134	1.21619	1.00384	1.19369	1.28979	0.653942	0.276883	1.0418	1.06662	0.861574	1.2357	1.12538	0.933108	0.753661	0.139402
YER037W_3-CDS	-0.491727	-0.0527366	0.376485	0.11251	0.00152381	-0.427491	-0.506307	-0.665548	-0.110391	0.102883	-0.87153	-0.548212	-0.62676	-0.4593	-0.29295	-0.121726	-0.0531724	0.195236
YER038C_3-CDS	-0.426061	-0.35007	0.0788183	-0.531156	-0.34281	-0.372158	-0.282307	-0.887215	0.249942	-0.072117	-0.655197	-0.433879	-0.264426	-0.2213	-0.298616	0.299608	0.260161	0.461902
YER039C_3-CDS	0.0289392	0.02293	0.0358183	-0.210156	0.11119	-0.548158	-0.133307	-0.432215	-0.429058	-0.465117	-0.0981969	0.137121	-0.0714265	-0.1893	-0.0246163	-0.141392	-0.202839	-0.267098
YER040W_3-CDS	-0.287061	-0.45007	-0.404182	-0.302156	-0.42381	0.148842	-0.463307	-0.0842146	0.0949425	0.333883	-0.0581969	-0.165879	-0.0404265	-0.3193	-0.129616	-0.0863922	0.046161	0.324902
YER041W_3-CDS	-0.801061	-0.22907	-0.426182	-0.131156	-0.40281	-0.180158	-0.627307	-0.229215	-0.843058	-0.436117	-0.650197	-0.554879	-0.548426	-0.6123	-0.305616	-0.534392	-0.494839	-0.122098
YER042W_3-CDS	1.03444	0.02043	0.484318	0.214844	0.37469	0.563342	0.513693	0.284285	0.346442	0.186883	1.0113	1.11362	1.22257	0.8627	1.17538	0.908608	0.655161	0.324402
YER043C_3-CDS	1.34194	1.39443	0.827318	0.988844	0.77669	1.25234	0.546193	0.767785	0.587442	-0.124117	1.5178	0.989121	0.361074	0.4972	0.508384	-0.166392	0.417661	-0.908598
YER044C_3-CDS	0.308939	0.80593	0.781818	0.692844	0.58619	0.327842	0.941693	0.776785	0.205942	-0.141117	0.854803	1.14612	1.18357	0.9877	0.114384	0.877608	0.636161	-0.358098
YER044C-A_3-CDS	-0.103061	-0.14307	0.197818	0.0528435	0.0711905	-0.277158	-0.180307	-0.529215	-0.361058	-0.245117	0.00380312	0.107121	0.144574	0.3207	-0.0586163	-0.0623922	-0.131839	0.0979024
YER045C_3-CDS	-0.714394	-0.822403	-0.622848	-0.243156	-0.36081	-0.413825	-0.581973	-0.127881	-0.0100575	0.151216	-0.67153	-0.748212	-0.750093	-0.477633	-0.410616	-0.0353922	0.0508276	0.472236
YER046W_3-CDS	0.209939	0.40293	-0.0441817	-0.0131565	-0.53581	-0.465158	-0.483307	0.169785	0.00694248	-0.221117	-0.773197	-0.379879	-0.504426	-0.3023	-1.13262	-0.330392	-0.317839	-0.540098
YER047C_3-CDS	-0.958061	-0.71107	-0.854182	-0.812156	-1.47181	-1.22316	-0.649307	-0.183215	-0.261058	-0.351117	-1.2942	-0.546879	-0.737426	-0.7723	-1.37962	-0.616392	-0.507839	-0.690098
YER048C_3-CDS	-0.301561	-0.25957	0.111818	0.0333435	-0.0908095	-0.221158	-0.0383066	-0.181215	0.0504425	-0.162117	-0.323197	-0.151379	0.0660735	-0.1683	-0.301116	-0.0498922	0.078161	0.129902
YER049W_3-CDS	0.236439	-0.22407	-0.666182	-0.00715649	0.14269	0.498842	-0.194807	-0.187215	0.0259425	0.204383	0.531303	-0.446379	-0.428426	0.0232002	-0.0536164	-0.407392	-0.673839	0.0909024
YER050C_3-CDS	-0.103061	0.03893	-0.108182	-0.342156	-0.33681	-0.187158	0.0876934	-0.0532146	-0.257058	-0.140117	-0.183197	0.0981211	0.0215735	-0.1593	-0.245616	0.0456078	-0.249839	-0.0370976
YER051W_3-CDS	-0.372561	-0.19757	-0.165182	0.305344	0.18219	0.195342	0.168693	0.539285	0.443442	0.284883	0.203803	0.106621	-0.171926	0.0662002	0.270384	0.0986078	0.276661	0.365402
YER052C_3-CDS	0.246939	0.11693	-0.0691817	-0.124156	-0.32231	0.505842	0.737193	1.26429	0.849942	0.351883	1.1958	1.36312	0.951574	0.3612	0.435884	0.885108	0.840661	0.217402
YER053C_3-CDS	-0.397061	0.89093	0.843818	0.498844	0.272524	-0.0374912	1.59003	1.25579	0.847276	0.474216	0.28447	0.898788	0.462574	0.0270335	0.205384	1.04861	1.17883	0.444236
YER054C_3-CDS	-0.414061	0.61393	0.990818	0.343844	0.32719	-0.144158	0.628693	0.141785	-0.0620575	-0.196117	-0.209197	0.112121	-0.188426	-0.7033	-0.813616	0.616608	1.21616	0.0689024
YER055C_3-CDS	0.968439	0.94843	0.871818	0.817344	0.44669	1.58334	0.956693	0.693285	0.276942	0.086883	1.7683	1.25712	0.825574	0.0802002	-0.0586163	0.648608	1.24816	0.0724024
YER056C_3-CDS	1.49361	0.478263	0.231818	0.914177	1.02586	1.42518	0.904693	0.706785	0.404609	0.25755	1.77914	0.603788	0.436907	0.0147002	-0.043283	-0.0363922	0.179161	0.0615691
YER056C-A_3-CDS	2.66594	2.03993	1.64332	1.63084	1.91819	1.87884	1.88619	1.30279	0.790442	-0.084117	2.4113	1.53462	1.30557	0.8772	1.05838	0.224608	-0.139339	0.0294024
YER058W_3-CDS	0.0569392	0.67093	0.482818	0.127844	-0.0428095	-0.285158	0.135693	0.0977854	-0.339058	-0.443117	-0.293197	-0.373879	-0.409426	-0.9643	-0.381616	-0.438392	-0.202839	-1.0571
YER059W_3-CDS	-0.0875608	0.48243	0.101318	0.135844	-0.0153095	-0.0566579	0.107693	0.164785	-0.0480575	-0.255617	-0.0771969	0.0576211	-0.176426	-0.2028	-0.287616	-0.0478922	0.035161	-0.111598
YER060W_3-CDS	0.174439	0.15693	-0.0651817	0.170344	0.0246905	0.182342	-0.192807	0.0227854	0.0384425	0.298383	-0.176697	-0.500879	-0.585426	-0.3673	-0.257616	-0.583892	-0.294839	-0.0360976
YER060W-A_3-CDS	-0.648061	-0.65807	-0.664848	-0.446823	-0.57181	-0.310491	-0.640973	-0.557881	-0.632724	-0.347117	-0.272864	-0.689212	-0.811093	-0.803967	-0.84695	-0.424726	-0.479839	-0.272764
YER061C_3-CDS	-1.47006	-1.20107	-0.716182	-0.970656	-1.00281	-0.993658	-0.986807	-1.19621	-0.684558	-0.084117	-1.0307	-0.802879	-0.588426	-0.6923	-0.660616	0.0251078	-0.303839	-0.0845976
YER062C_3-CDS	-0.561061	0.50593	0.677818	0.294844	0.28019	-0.256158	0.104693	0.171785	-0.0440575	-0.164117	-0.208197	-0.655879	-0.305426	-0.4393	-0.333616	-0.298392	0.010161	-0.256098
YER063W_3-CDS	2.39544	2.12743	1.49932	1.59834	1.39319	1.77834	1.76169	1.69629	1.20494	0.454383	1.9268	1.93862	2.06907	1.9497	1.78288	1.23311	1.21766	-0.202598
YER064C_3-CDS	1.51494	1.55943	1.18582	1.33034	1.24869	1.52484	1.44119	1.32879	1.05594	0.323383	2.1148	1.82012	2.04157	1.8942	1.75988	1.15461	1.47616	0.491902
YER065C_3-CDS	0.667939	0.72893	0.631818	0.90751	1.00986	0.524842	0.164693	0.074452	-0.339391	-0.487117	0.80447	0.403788	0.66924	0.708367	0.21205	-0.167392	0.103494	-0.759098
YER067W_3-CDS	-0.554061	0.82093	0.696818	-0.182156	-0.22081	-0.445158	0.265693	-0.0562146	-0.782058	-0.827117	-0.819197	0.704121	0.641574	-0.2803	-0.662616	0.862608	1.29416	-0.123098
YER068W_3-CDS	0.666939	0.81093	0.665818	0.861844	0.72469	1.35034	1.16419	1.29229	0.562442	0.118383	1.0443	0.958621	0.698074	0.4537	0.0858837	0.136108	0.212161	0.0514024
YER069W_3-CDS	-0.462561	-0.31707	-0.153182	0.120844	-0.0803095	0.176842	-0.352807	-0.426215	0.0344425	-0.010617	0.0823031	-0.194379	-0.332926	-0.2893	-0.245616	-0.447892	-0.110339	-0.0830976
YER072W_3-CDS	2.74794	2.46293	1.32682	1.91684	1.29619	1.59884	1.56069	1.37479	0.588942	-0.221117	2.2958	1.86612	1.69057	1.4517	1.25438	0.315608	0.174161	-0.416098
YER073W_3-CDS	1.46144	0.67443	-0.0121817	0.359844	0.51519	2.00134	1.77119	1.19329	1.04594	0.377383	2.4938	1.80862	1.31807	0.7772	1.03438	0.472608	0.043661	0.0189024
YER074W-A_3-CDS	0.450939	0.32293	0.464818	0.488844	0.30719	0.0488421	0.524693	0.885785	0.259942	-0.103117	0.259803	0.650121	0.550574	0.6947	0.489384	0.349608	0.168161	0.234902
YER075C_3-CDS	-0.190394	-0.709403	-0.332848	-0.272156	-0.29381	-0.492491	-0.309307	-0.396881	-0.128724	0.070883	-0.28353	0.0181211	0.107907	-0.0829665	0.211717	0.319274	0.388494	0.231569
YER076C_3-CDS	-0.881394	-0.443403	-0.406848	-0.30349	-0.581476	1.00218	1.18569	1.09245	0.460609	0.022883	1.5288	1.23045	1.21457	1.1437	1.50272	0.495608	0.632494	-0.255764
YER077C_3-CDS	-0.153061	-0.44057	-0.276182	0.0508435	0.0576905	-0.159158	-0.494307	-0.114215	0.0189425	-0.059617	-0.224697	-0.302879	-0.471926	-0.3393	-0.0106164	-0.491892	-0.390339	0.302402
YER078C_3-CDS	-0.435061	-0.489737	-0.208848	-0.299823	-0.197143	-0.408158	-0.370973	-0.572215	-0.452391	-0.118117	-0.474197	-0.497546	-0.57876	-0.570967	-0.52195	-0.165059	-0.330839	-0.333764
YER078W-A_3-CDS	-1.10406	-0.95807	-1.10318	-1.12216	-0.93281	-1.55416	-1.19431	-1.22821	-0.606058	-0.453117	-1.0442	-0.662879	-0.401426	-0.7523	-0.560616	-0.0623922	-0.532839	-0.932098
YER079W_3-CDS	-0.806061	-0.02507	-0.356182	-0.301156	-0.34681	-0.582158	-0.627307	-0.142215	-0.141058	-0.537117	-0.958197	-0.936879	-0.760426	-0.9363	-0.522616	-0.628392	-0.752839	-0.409098
YER080W_3-CDS	0.271939	0.31843	0.644318	0.422344	0.19219	-0.394158	-0.00180664	-0.197715	-0.201058	-0.268117	0.164803	0.282621	0.490574	0.1422	0.197384	0.337108	0.304161	-0.417598
YER081W_3-CDS	0.712939	0.81043	0.933318	1.13884	1.10619	0.877342	1.34119	1.63379	1.40994	0.670883	0.880303	0.871621	1.10107	1.2407	0.918384	0.890108	1.57216	0.743402
YER082C_3-CDS	0.222439	-0.31857	-0.599432	-0.279906	-0.22181	0.233342	-0.0950566	0.322535	0.341692	0.286883	0.278803	-0.204129	-0.244426	-0.0130498	-0.403116	0.00610776	-0.043839	-0.267848
YER083C_3-CDS	0.380939	0.08393	-0.170682	-0.106656	0.0161905	0.107842	-0.262307	-0.281715	-0.186058	-0.257117	-0.0141969	0.0451211	-0.0274265	-0.4018	-0.289616	-0.163392	-0.257339	-0.427098
YER085C_3-CDS	-1.42506	-1.24507	-0.771182	-0.638156	-0.70681	-0.851158	-1.05231	-1.07321	-0.609058	-0.240117	-1.1592	-0.892879	-1.19143	-0.7563	-0.851616	-0.518392	-0.467839	0.291902
YER086W_3-CDS	0.431939	0.39993	-0.0371817	0.219844	0.60619	0.434842	0.376693	-0.110215	-0.119058	0.314883	0.882803	0.0491211	-0.0874265	-0.2103	0.0373836	-0.355392	-0.414839	0.0349024
YER087W_3-CDS	-0.0823941	0.217597	0.214152	0.196844	0.0701905	0.0475088	0.12636	0.242452	-0.000390851	0.158216	0.127136	-0.0668789	-0.263093	0.1177	0.229717	-0.0657256	-0.00183905	-0.0904309
YER088C_3-CDS	0.580273	0.598597	0.408152	0.462844	0.602524	0.151175	0.154027	0.314119	-0.0673909	-0.139784	0.306136	0.174788	0.0609068	-0.1733	0.10505	-0.0553922	0.038161	-0.247431
YER089C_3-CDS	0.486439	1.10693	0.691818	0.980844	0.45869	0.229842	0.570693	0.684785	-0.294558	-0.480617	0.267303	0.369621	0.254074	-0.00329985	-0.0476164	-0.450392	0.00516096	-0.540098
YER090W_3-CDS	-0.275061	0.00493003	0.0108183	0.182844	0.0361905	0.292842	0.0466934	-0.143215	0.0159425	-0.022117	0.621803	0.157121	0.0125735	0.1937	-0.376616	-0.286392	0.157161	0.284902
YER091C_3-CDS	-0.196061	0.17543	0.771818	0.379844	0.32269	0.626842	0.878693	1.25329	0.602442	0.646383	0.887303	1.07262	0.566574	0.5302	0.678384	-0.0423922	0.937161	1.1339
YER092W_3-CDS	1.76994	1.69793	1.27782	1.66284	1.68719	1.24384	1.19769	0.756785	0.444942	-0.372117	1.2618	0.766121	0.653574	0.4437	1.25238	-0.114392	-0.264839	-0.761098
YER093C_3-CDS	0.968439	0.67093	0.419318	0.625344	0.65519	0.543342	0.719193	0.401785	-0.0200575	-0.125617	0.610303	0.508121	0.555074	0.4827	0.623884	-0.121392	-0.181339	-0.575598
YER093C-A_3-CDS	0.219939	0.40993	0.546818	0.118844	0.33619	0.360842	0.718693	0.250785	0.0169425	-0.327117	0.556803	0.466121	0.911574	0.6507	1.01938	0.469608	0.382161	-0.0520976
YER094C_3-CDS	0.913939	1.36593	1.27882	1.16084	0.87719	0.994842	1.41369	1.14179	0.877942	0.092883	1.1768	1.29712	1.45057	1.6777	1.63938	0.674608	0.782161	-0.258098
YER095W_3-CDS	0.0839392	0.92343	0.730818	0.639344	0.41769	0.375842	0.663193	0.592285	-0.356058	-0.557117	0.211803	0.335621	0.156574	0.2387	-0.128616	0.0446078	-0.194339	0.0494024
YER096W_3-CDS	-1.61406	-1.28807	-0.957182	-0.666156	-1.23081	-0.539158	-0.722307	-0.565215	-0.312058	-0.292117	-1.3012	-1.15488	-1.02943	-1.1543	-0.917616	-0.255392	-0.347839	0.197902
YER098W_3-CDS	-0.612061	-0.55557	-0.237182	-0.294156	-0.29031	-0.342658	-0.503307	-0.495215	0.163442	0.055383	-0.836697	-0.475379	-0.654926	-0.3768	-0.400616	-0.124392	-0.216339	0.0954024
YER099C_3-CDS	0.183939	-0.21507	0.186318	0.169344	0.41219	-0.00315788	-0.260807	-0.258715	-0.136558	-0.087617	-0.00669688	-0.467879	-0.288426	-0.3173	-0.433116	-0.220392	-0.069339	-0.0265976
YER100W_3-CDS	0.0209392	-0.19357	-0.236682	-0.253656	-0.0988095	-0.0331579	-0.0493066	-0.258715	-0.0170575	0.00738303	-0.374197	-0.376879	-0.0499265	-0.2728	0.00738365	-0.00539224	0.117661	-0.0790976
YER101C_3-CDS	-0.707061	-0.68457	-0.380682	-0.283156	-0.41231	-0.778658	-0.360807	-0.484715	-0.187558	0.093383	-0.699697	-0.509879	-0.435426	-0.2948	-0.197116	-0.223392	-0.126339	0.270402
YER103W_3-CDS	-1.00056	-0.24957	0.215818	0.0323435	-0.17281	-0.395158	1.06169	1.88379	0.683942	0.076883	-0.876197	-0.474879	-0.000926494	-0.0117998	0.631384	1.84211	2.13716	1.0009
YER104W_3-CDS	0.272939	0.20293	0.260818	0.645844	0.15169	0.188342	0.117693	0.558785	-0.276558	-0.402117	-0.00119688	-0.224379	0.100074	-0.2988	-0.112116	0.291608	0.140161	-0.0330976
YER105C_3-CDS	0.583939	0.21093	0.692818	0.599844	0.61519	0.316842	0.332693	0.212785	0.317942	0.353883	0.489803	0.305121	0.471574	0.3897	-0.00161635	0.0566078	0.582161	0.534902
YER106W_3-CDS	-1.16006	-1.24007	-0.614182	-0.956156	-0.99681	-0.785158	-1.13431	-0.253215	-0.124058	0.168883	-1.1632	-0.963879	-0.744426	-0.5473	-0.461616	0.306608	-0.167839	0.451902
YER107C_3-CDS	-0.192561	-0.31957	-0.428682	-0.248656	-0.20231	-0.216658	-0.142807	-0.349215	-0.265558	0.082883	-0.205197	-0.223379	-0.524926	-0.2698	-0.151616	-0.251892	-0.286339	0.221902
YER109C_3-CDS	-0.406561	-0.58757	-0.248682	-0.304156	-0.14781	0.0983421	-0.364307	-0.230215	-0.0330575	0.066883	-0.332197	-0.702879	-0.699426	-0.1863	-0.240116	-0.195892	0.285661	0.320902
YER110C_3-CDS	0.522939	-0.54707	-0.630182	0.0188435	0.53719	0.637842	-0.305307	-0.423215	0.0109425	0.653883	0.379803	-0.303879	-0.348426	-0.2013	-0.264616	-0.454392	0.049161	0.118902
YER111C_3-CDS	-0.471061	-0.247737	-0.0491817	-0.11149	-0.0884762	-0.343825	-0.133307	-0.250881	-0.0330575	0.308883	-0.339864	-0.206546	0.0665735	-0.2623	-0.31795	0.220274	0.317494	0.499236
YER112W_3-CDS	0.455939	0.09043	-0.284182	-0.509656	-0.24831	-0.423658	-0.195307	-0.137715	0.0944425	-0.193117	0.0663031	0.135121	0.281074	-0.2233	-0.0726163	0.453108	-0.345339	-0.139598
YER113C_3-CDS	0.305939	-0.55307	-0.216182	-0.192156	-0.29381	-0.361158	-0.210307	-0.373215	0.0679425	0.544883	0.170803	-0.344879	0.448574	0.1497	0.0943836	0.776608	-0.101839	0.251902
YER114C_3-CDS	-0.314061	-0.26157	-0.229182	-0.248156	-0.15781	-0.343658	-0.275307	-0.297215	-0.375058	-0.033117	-0.495697	-0.633379	-0.893926	-0.7298	-0.615116	-0.677392	-0.649839	-0.559098
YER115C_3-CDS	0.581939	-0.09407	-0.197182	-0.0091565	0.32919	-0.233158	0.0386934	-0.333215	-0.0530575	-0.123117	0.157803	-0.153879	-0.177426	-0.3943	-0.143616	0.113608	-0.450839	-0.0150976
YER116C_3-CDS	-0.151061	0.06893	0.0268183	-0.226156	-0.0658095	-0.270158	-0.173307	-0.420215	-0.545058	-0.183117	-0.00719688	-0.698879	-0.660426	-0.6973	-0.394616	-0.542392	-0.643839	-0.455098
YER117W_3-CDS	2.82044	2.16043	1.62532	1.62534	2.17369	2.13434	2.02219	1.54179	0.973442	0.258383	2.7588	1.67012	1.41157	1.0007	1.26488	0.287608	-0.099339	0.108402
YER118C_3-CDS	0.958273	0.593263	0.0938183	0.0843435	0.297524	0.650842	0.410027	0.466119	0.229609	-0.0584503	0.602136	0.219788	-0.370093	0.0543668	-0.213283	-0.620059	-0.600839	-0.251431
YER119C_3-CDS	-0.114561	0.36843	0.421318	0.252844	0.19219	-0.293658	0.0966934	-0.193715	-0.443558	-0.793617	-0.271697	0.0261211	-0.267426	-0.3713	-0.193116	-0.528892	-0.577839	-0.770098
YER120W_3-CDS	0.834439	0.69593	0.300818	0.329844	0.24969	0.257342	0.279193	0.411785	-0.00405752	-0.177117	0.139803	0.525121	0.364574	0.2447	0.0298837	0.134108	0.095661	-0.333598
YER122C_3-CDS	1.02744	1.06193	0.832818	1.02884	0.89819	1.02534	1.12169	1.23479	0.659942	0.446883	0.812303	0.342621	0.248074	0.4937	0.452384	0.193608	0.506161	0.403902
YER123W_3-CDS	-0.0210608	0.08693	0.193818	0.216344	-0.0233095	0.351342	0.435193	0.543285	0.443442	0.422383	0.124303	-0.150879	-0.110426	-0.1033	-0.216616	0.00860776	0.084661	0.576402
YER124C_3-CDS	0.787606	0.548263	0.215485	0.53651	0.0671905	0.803175	0.307693	0.762452	0.185942	-0.0274503	0.68847	0.246454	0.0672402	0.462367	0.756384	-0.123726	-0.0405057	0.332902
YER125W_3-CDS	0.477939	0.84643	0.840318	0.667844	0.66419	0.615342	0.870693	0.777285	0.471942	0.314883	0.322303	0.220121	0.315574	0.0247002	0.168384	0.129608	0.431661	-0.0115976
YER126C_3-CDS	1.11194	-0.34607	-0.433182	0.101844	0.44819	0.850842	-0.328307	-0.574215	-0.0730575	-0.00711697	0.825803	-0.249879	-0.427426	-0.3223	-0.0336164	-0.492392	-0.519839	0.0659024
YER127W_3-CDS	0.140939	-1.13657	-1.09318	-0.614656	-0.33681	0.146342	-1.03081	-0.911215	-0.732558	-0.139617	-0.0826969	-1.16338	-1.36443	-0.9373	-0.688616	-1.13439	-0.806839	-0.690598
YER128W_3-CDS	0.343439	0.09243	0.0898183	0.195844	0.16869	0.0468421	0.0396934	-0.398715	-0.385058	-0.359617	0.0743031	-0.498879	-0.491426	-0.2348	-0.191116	-0.507392	-0.506339	-0.278098
YER130C_3-CDS	0.678439	-0.12657	0.338818	0.134344	0.38819	-0.0131579	-0.182307	-0.00771463	-0.0245575	-0.058617	0.307803	0.118121	-0.209426	0.1787	0.266384	-0.188892	-0.00783904	0.0704024
YER131W_3-CDS	2.76694	2.19293	1.17582	1.48684	1.58519	2.00884	1.52569	1.36279	1.04694	0.064883	1.9428	1.55712	1.26657	0.9237	1.13238	0.368608	-0.276839	-0.559098
YER132C_3-CDS	1.23694	0.98343	0.726818	0.921844	1.02369	1.30334	0.865193	0.671285	0.201942	0.295383	1.4993	0.866121	0.675574	0.7477	0.895384	0.0411078	-0.159839	-0.0135976
YER133W_3-CDS	1.15444	1.30243	1.03882	0.627344	0.70419	0.829342	1.15669	1.04379	0.778942	0.328883	0.917303	1.21262	1.02707	0.8547	0.794384	0.983108	0.957661	0.114402
YER134C_3-CDS	-0.704061	-0.25707	-0.301182	-0.641156	-0.77381	-0.836158	-0.606307	-0.497215	-0.570058	-0.414117	-0.440197	-0.154879	-0.0744265	-0.4443	-0.0716163	0.0236078	-0.158839	-0.469098
YER136W_3-CDS	0.371439	0.67843	0.503818	0.405844	0.27369	0.429342	0.473193	0.345285	0.144442	-0.063117	0.542303	0.790621	1.16157	0.8767	0.705884	0.367608	0.370661	0.208402
YER139C_3-CDS	-0.172061	-0.38807	-0.0641817	-0.0341565	-0.14381	-0.245158	0.204693	0.475785	0.498942	0.174883	-0.175197	-0.0968789	0.0665735	0.4117	0.389384	0.365608	0.226161	0.551902
YER140W_3-CDS	-0.168061	-0.485737	-0.389848	-0.408823	-0.228143	-0.237158	-0.235973	-0.182881	-0.0620575	-0.151117	-0.0505302	0.0137878	-0.000759827	0.157367	0.35505	0.111608	-0.224839	-0.0030976
YER141W_3-CDS	0.0394392	0.69793	0.690818	0.521344	0.18769	0.613842	1.16169	1.11829	0.637942	0.314883	0.712303	0.871121	0.912074	0.9532	1.15288	0.674608	0.977661	0.441402
YER142C_3-CDS	-0.287561	0.02543	-0.0151817	-0.309156	-0.57231	-0.0471579	0.0476934	0.0162854	0.467942	0.238383	-0.160697	0.334121	0.723074	0.7967	0.731384	0.666608	0.353161	0.0784024
YER143W_3-CDS	0.0254392	0.29343	0.101318	0.188344	-0.0643095	0.642342	0.545693	0.669785	0.0889425	-0.059117	0.276303	0.308121	0.730574	1.0687	0.674384	0.144108	0.471661	-0.105098
YER144C_3-CDS	-0.295061	-0.07207	0.0828183	-0.128156	0.0751905	0.132842	-0.00930664	-0.248215	-0.135058	0.173883	-0.209197	0.193121	0.167574	0.3137	0.456384	0.271608	0.224161	-0.244098
YER145C_3-CDS	1.18644	0.29643	-0.207682	-0.0486565	0.0906905	0.418842	0.00919336	-0.260215	-0.364558	-0.128117	0.421803	0.591121	-0.0474265	-0.1748	0.408384	-0.447892	-0.748339	-0.619098
YER147C_3-CDS	0.468939	0.34393	0.0878183	-0.172156	0.19819	-0.0116579	-0.0328066	-0.252715	-0.248558	-0.495617	0.377803	0.401621	0.467574	0.3537	0.774884	0.147108	-0.257839	-0.422098
YER148W_3-CDS	0.802939	0.20193	-0.0386817	0.0873435	0.0446905	0.436842	0.107693	0.227285	0.354942	0.027383	0.702303	0.513621	0.352074	0.3607	0.393884	0.353608	0.226161	0.0949024
YER149C_3-CDS	-0.276061	-0.45907	-0.757182	-0.593156	-0.72081	-0.381158	-0.511307	-0.188215	0.0219425	-0.315117	-0.387197	-0.0598789	0.116574	0.0597002	-0.0866163	0.192608	0.149161	-0.111098
YER150W_3-CDS	-0.997061	-0.47907	0.124818	-0.0731565	0.0761905	-0.478158	-0.437307	-0.314215	-0.652058	-0.258117	-0.999197	-1.13588	-0.825426	-0.6793	-0.157616	1.02861	1.65616	0.772902
YER151C_3-CDS	-0.0705608	-0.29857	-0.119682	-0.318656	-0.41781	-0.213658	0.0206934	0.0882854	0.205942	0.115383	0.0813031	-0.0233789	0.319574	0.1622	0.156884	0.526108	0.377661	0.234902
YER152C_3-CDS	-0.324061	0.02893	-0.107182	0.155844	-0.0198095	-0.673158	-0.594307	-0.504215	-0.610058	-0.938117	-0.602197	-0.400879	-0.932426	-0.4923	-0.982616	-0.363392	-0.879839	-0.399098
YER153C_3-CDS	-0.428061	-0.25407	-0.189182	-0.315156	0.0221905	0.0478421	-0.477307	-0.591215	-0.821058	-0.579117	-0.534197	-0.502879	-0.878426	-0.8743	-0.556616	-0.759392	-0.616839	-0.550098
YER154W_3-CDS	1.35794	0.78543	0.610318	0.686344	0.81119	0.712342	0.680693	0.687285	0.348942	0.112883	1.0883	0.566621	0.516574	0.4662	0.754884	0.0721078	0.023661	0.144402
YER155C_3-CDS	0.135939	0.39293	0.407818	0.277844	0.0461905	0.184842	0.144693	0.344785	0.155942	0.439883	0.391803	0.194121	0.209574	0.4617	0.488384	0.479608	0.319161	0.418902
YER156C_3-CDS	1.57994	1.11893	0.891318	1.06984	1.13669	1.18584	0.432193	0.536785	-0.204558	-0.206617	1.0838	0.688621	0.616574	0.8752	1.15088	-0.222892	-0.539339	-0.588598
YER157W_3-CDS	-0.340061	-0.36457	-0.309182	-0.280156	-0.34831	-0.563658	-0.239307	-0.234715	0.0654425	0.152883	-0.175197	-0.323379	-0.0354265	0.0537002	-0.182616	0.270608	0.135161	0.320402
YER158C_3-CDS	-1.45739	-0.985403	-0.698515	-0.974823	-1.29781	-1.25149	-1.00031	-0.767215	-0.573391	-0.457117	-1.22786	-0.984546	-1.00943	-1.0313	-0.866616	-0.257726	-0.230506	-0.325431
YER159C_3-CDS	0.462939	0.50293	0.460818	0.357844	0.11819	0.0178421	0.154693	-0.592215	-0.447058	-0.355117	0.624803	0.648121	0.641574	0.7507	0.506384	0.217608	-0.053839	-0.295098
YER161C_3-CDS	-0.146561	-0.13157	-0.344182	0.0128435	-0.16981	0.178342	-0.0833066	0.131785	0.117442	0.082383	-0.241697	-0.519379	-0.539926	-0.1673	-0.313116	-0.744892	-0.288839	-0.248098
YER162C_3-CDS	-0.216061	-0.02207	0.0288183	-0.212156	-0.71581	-0.529158	-0.286307	-0.511215	-0.470058	-0.373117	-0.744197	-0.196879	-0.388426	-0.2063	-0.288616	-0.528392	-0.307839	-0.449098
YER163C_3-CDS	0.0209392	0.56943	0.518818	0.637844	0.31769	0.196342	0.547193	0.515285	0.194442	-0.230617	0.141803	0.345121	0.564074	0.8297	0.406384	0.183608	0.440661	-0.0520976
YER164W_3-CDS	0.113606	-0.15407	-0.265182	-0.389823	0.0121905	0.181175	-0.29364	-0.513215	-0.364724	-0.11545	0.0171365	-0.413212	-0.56576	-0.537633	-0.031283	-0.202059	-0.297172	-0.131098
YER165W_3-CDS	1.59744	1.19293	0.770318	1.24234	1.41319	1.41084	0.904193	0.886285	0.485442	0.102383	1.3808	0.688621	0.414574	0.7222	0.960884	0.0736078	0.257661	-0.158598
YER166W_3-CDS	-0.394061	0.00343003	-0.0266817	-0.144156	-0.26781	-0.313658	-0.379807	-0.404715	-0.348058	-0.052617	-0.350697	-0.675379	-0.358926	-0.6493	-0.371616	-0.382392	-0.447339	-0.335598
YER167W_3-CDS	-0.297561	-0.25207	-0.158682	0.0873435	-0.0473095	-0.0891579	-0.501307	-0.465715	-0.118058	-0.195617	-0.402197	-0.282879	-0.431926	-0.2633	-0.276616	-0.159892	-0.151839	0.150402
YER168C_3-CDS	-0.336061	-0.49107	-0.385848	-0.255156	-0.382143	-0.231491	-0.24364	-0.129548	-0.0280575	0.241883	-0.0541969	-0.179546	-0.0324265	0.344367	0.12705	0.0952744	0.186494	0.520236
YER169W_3-CDS	0.301939	0.46093	0.532485	0.656177	0.43419	0.210175	0.33436	0.583785	0.201609	0.034883	0.281803	-0.0918789	-0.0234265	0.377033	0.26705	0.0992744	-0.288839	-0.0567643
YER170W_3-CDS	0.686939	0.09093	0.257818	0.227844	0.48319	0.0358421	0.328693	-0.0312146	0.233942	-0.375117	0.238803	0.138121	-0.195426	0.3037	0.456384	0.0116078	-0.211839	-0.0950976
YER171W_3-CDS	-0.0815608	-0.08257	-0.249182	0.0728435	0.0401905	0.273842	-0.0943066	-0.372215	0.0879425	-0.055617	0.120803	-0.197879	-0.131426	-0.1503	-0.290616	-0.405892	-0.210339	-0.0125976
YER172C_3-CDS	0.495939	0.08743	0.150318	0.169844	0.25019	0.129342	0.222693	-0.0497146	0.0344425	0.072883	0.494303	0.0326211	-0.123426	0.1992	-0.0931164	0.0291078	0.288661	0.349902
YER173W_3-CDS	0.0419392	-0.11107	-0.681182	-0.207156	-0.0898095	-0.265158	-0.588307	-0.354215	0.249942	0.242883	-0.246197	-0.476879	-0.834426	-0.6633	-0.101616	-0.0803922	-0.087839	-0.204098
YER174C_3-CDS	-0.0905608	-0.53357	-0.740182	-0.864656	-0.66081	-0.299158	-0.748307	0.0247854	0.537442	0.237383	-0.199197	-0.227879	-0.149926	-0.0787998	-0.316616	0.0541078	-0.059339	-0.197098
YER175C_3-CDS	-0.555561	-0.10807	-0.331682	-0.339156	-0.11731	-0.260158	-0.276307	0.0332854	-0.102058	0.060383	-0.349697	0.00762112	-0.513926	-0.3258	-0.431116	-0.418892	-0.323339	-0.451098
YER176W_3-CDS	0.892939	2.28943	1.69182	1.73884	1.09119	0.633342	1.65219	1.67079	0.580442	0.144883	0.451303	1.04362	0.892074	0.9207	0.557884	0.957608	0.681161	-0.181098
YER177W_3-CDS	1.86894	2.44393	2.10482	1.65134	1.44719	1.35334	2.34769	1.99729	1.56744	0.439883	1.8043	1.96062	2.11107	1.8937	1.48588	1.65361	1.68766	-0.0975976
YER178W_3-CDS	0.642606	1.0166	0.920818	1.03884	1.11986	0.415842	0.794027	1.02212	0.659942	0.0222164	0.53347	0.553788	0.728907	0.842033	0.681384	0.371608	0.559828	0.135236
YER179W_3-CDS	-1.09956	-0.75457	-0.755182	-0.487656	-0.62481	-0.770158	-0.837807	-0.914715	-0.921058	-0.652617	-1.1672	-1.07638	-1.11393	-0.9513	-1.11962	-0.947392	-1.08734	-1.0021
YER180C_3-CDS	-0.385561	-1.06957	-0.552182	-0.939656	-0.58581	-1.00416	-0.824307	-0.986715	-0.310558	-0.036117	-0.264197	-0.0623789	0.161574	0.2532	0.253384	0.849608	0.100161	0.332902
YER180C-A_3-CDS	-0.266061	-0.10407	-0.454182	-0.639156	-0.53081	-0.459158	-0.488307	-0.396215	-0.518058	-0.157117	-0.301197	-0.0808789	-0.0494265	0.0747002	0.120384	-0.434392	-0.304839	-0.298098
YER182W_3-CDS	-0.695061	-0.39807	-0.173182	-0.495156	-0.43181	-0.450158	-0.184307	-0.0622146	-0.208058	-0.163117	-0.451197	-0.235879	-0.338426	0.1457	-0.230616	-0.102392	-0.539839	-0.105098
YER183C_3-CDS	-0.605061	-0.47957	-0.466682	-0.661656	-0.73781	-0.876158	-0.629807	-0.508215	-0.256058	-0.164117	-0.385197	-0.452879	-0.0604265	0.0477002	-0.215616	0.0966078	-0.234839	-0.334098
YER184C_3-CDS	-0.0850608	0.07843	0.0888183	0.261844	0.10419	-0.0301579	0.0696934	0.151785	-0.115058	0.139383	-0.100697	0.0621211	0.193074	0.5777	0.579884	0.422608	0.728661	0.865402
YER185W_3-CDS	-1.54806	-1.44107	-1.13218	-1.05716	-1.03181	-1.29216	-1.17931	-0.772215	-0.342058	-0.00311697	-1.4462	-1.23788	-1.02743	-0.6353	-0.699616	-0.398392	-0.360839	-0.165098
YER186C_3-CDS	0.0754392	-0.06107	-0.303182	-0.275656	-0.0318095	-0.309158	-0.438807	-0.501715	0.0779425	-0.150617	-0.221197	-0.306379	-0.455426	-0.2488	-0.186116	-0.0698922	-0.294839	0.0839024
YER187W_3-CDS	-1.18606	-1.16807	-0.666182	-0.714156	-0.42581	-0.491158	-0.624307	-1.28721	-0.240058	-0.058117	-0.340197	-0.675879	-0.443426	-0.1983	0.425384	-0.685392	-0.508839	-0.194098
YFL001W_3-CDS	-0.233727	-0.72807	-0.762515	-0.791156	-0.411143	-0.691491	-0.80964	-0.758215	-0.185391	0.0272164	-0.371197	-0.454212	-0.675426	-0.4303	-0.310283	-0.279059	-0.527506	-0.242764
YFL002C_3-CDS	-0.110561	-0.82457	-0.758182	-0.406156	-0.27281	-0.379658	-0.836307	-0.529715	-0.177058	-0.107617	-0.437697	-0.594879	-0.850426	-0.5703	-0.399616	-0.403892	-0.325839	0.0579024
YFL003C_3-CDS	0.310939	-0.38407	-0.162182	-0.231156	-0.27881	-0.408158	-0.782307	-0.506215	-0.286058	-0.160117	-0.249197	-0.162879	-0.258426	-0.2553	-0.362616	-0.0333922	-0.345839	-0.329098
YFL004W_3-CDS	0.379939	0.10693	0.133818	0.256844	0.0291905	-0.134158	-0.144307	-0.471215	-0.150058	-0.010117	0.211803	0.318121	0.460574	0.1017	-0.0536164	0.0616078	0.170161	0.396902
YFL005W_3-CDS	1.28494	1.00993	0.683818	0.965844	0.77519	0.894842	0.861693	0.857785	0.387942	0.108883	1.3108	1.24112	1.29157	0.8967	0.660384	0.636608	0.402161	0.0869024
YFL007W_3-CDS	0.812939	0.63093	0.609318	0.749344	0.82719	0.786342	0.671193	0.395285	0.215942	0.052383	0.549303	0.548621	0.698074	0.9382	0.873384	0.598108	0.809661	0.152902
YFL009W_3-CDS	-0.367061	-0.08407	0.0498183	-0.0341565	-0.27681	-0.231658	-0.331307	-0.483715	-0.165558	-0.017617	-0.245697	-0.216379	-0.358426	-0.3913	-0.469616	-0.0833922	0.090661	-0.0950976
YFL011W_3-CDS	-1.58656	-1.23257	-0.909682	-0.788656	-0.99581	-0.619658	-1.29381	-0.912215	-0.182558	0.307383	-1.2127	-1.09688	-1.30343	-1.0683	-0.888616	-0.422392	-0.283839	0.0099024
YFL012W_3-CDS	-0.630061	-0.97307	-0.701182	-0.838156	-0.49881	-0.582158	-0.748307	-1.23821	0.0819425	0.173883	-0.853197	-1.16888	-1.12643	-1.0113	-0.510616	-0.566392	-0.273839	-0.103098
YFL013C_3-CDS	-0.650061	0.0635967	1.07148	0.419844	-0.28181	-0.0574912	0.45036	1.27879	0.427942	-0.044117	-0.362864	-0.588212	-0.180426	-0.101633	-0.50995	0.613274	1.60116	0.617569
YFL014W_3-CDS	-1.08006	-0.31207	0.414818	-0.285156	-0.64181	-0.668158	0.508693	1.54279	0.795942	0.312883	-0.803197	-0.655879	0.138574	-0.1183	-0.254616	1.84261	2.70116	0.791902
YFL016C_3-CDS	0.168939	1.08493	0.712318	0.594844	0.16619	0.199342	1.12419	1.16479	0.852442	0.234883	0.219803	0.370121	0.370074	0.3812	0.721384	0.949108	0.940661	-0.179598
YFL017C_3-CDS	0.802939	0.43193	0.315818	0.263844	0.56619	-0.238158	0.0766934	0.579785	0.319942	0.00288303	0.253803	0.622121	0.510574	0.0937002	0.476384	0.467608	0.300161	-0.0980976
YFL018C_3-CDS	0.276939	0.09643	0.0543183	-0.555156	0.0551905	-0.313158	0.0401934	0.254285	0.271442	-0.036617	0.239303	0.552121	0.529574	0.4187	0.575384	1.19861	0.192161	0.168402
YFL022C_3-CDS	0.819939	0.49193	0.660818	0.607844	0.84319	0.918842	0.666693	0.712785	-0.0430575	0.134883	1.1738	0.533121	0.472574	0.8087	0.654384	-0.0823922	0.351161	0.259902
YFL023W_3-CDS	0.461939	-0.07307	-0.279182	0.257844	0.54319	0.654842	0.236693	0.346785	0.343942	0.096883	0.565803	-0.0298789	0.00357351	0.2397	0.403384	-0.0633922	-0.041839	-0.0140976
YFL024C_3-CDS	-0.385061	0.000930028	-0.104182	0.180844	-0.0118095	0.104842	-0.415307	-0.00921463	0.0389425	0.289883	-0.286197	-0.219879	-0.322426	-0.1143	-0.342616	0.0396078	-0.026839	0.505902
YFL025C_3-CDS	1.41227	0.935263	0.825152	0.14051	0.143857	1.13184	1.10336	0.805452	0.730942	0.23555	2.00247	1.36179	1.49557	1.21303	1.54372	0.874274	0.173494	0.355236
YFL026W_3-CDS	2.37294	1.75293	1.21482	0.820844	0.58519	2.08284	1.81319	1.68329	1.47294	0.571383	2.8823	2.04312	2.11507	1.8482	2.07238	0.871108	0.923161	0.196402
YFL027C_3-CDS	-0.159061	-0.40807	0.0428183	-0.467156	-0.44281	-0.408158	-0.264307	-0.256215	-0.301058	-0.399117	0.487803	0.200121	-0.219426	-0.2353	0.00338365	0.0466078	-0.089839	0.0419024
YFL028C_3-CDS	-0.130061	-0.03507	0.117818	0.0798435	-0.0858095	-0.163158	0.131693	0.435785	-0.0890575	0.00788303	-0.114197	-0.147879	-0.0114265	-0.0282998	0.0323836	-0.0543922	0.144161	0.110902
YFL029C_3-CDS	-0.824561	-0.74707	-0.706682	-0.653156	-0.71881	-0.629158	-0.787307	-0.526715	-0.288058	-0.247117	-0.990697	-0.829379	-0.573426	-0.7648	-0.706116	-0.851392	-0.285839	-0.743098
YFL030W_3-CDS	-0.839561	-0.92307	-0.866682	-1.03466	-1.52031	-1.23716	-1.04681	-0.873715	-0.503058	-0.342617	-1.2807	-0.836879	-0.752426	-0.3833	-0.819116	-0.593392	-0.214339	-0.901598
YFL031W_3-CDS	1.95794	2.05143	1.65682	1.59034	1.56419	1.50784	1.78569	1.89979	1.36044	0.399883	1.8468	1.64712	1.89457	2.0657	2.38188	1.42961	1.48916	0.301902
YFL033C_3-CDS	-0.836061	-0.56207	-0.0586817	-0.274156	-0.44031	-0.435658	-0.276307	-0.132715	-0.427558	-0.058117	-0.316197	-0.185879	-0.184926	-0.3473	-0.227616	0.0876078	0.157661	0.424902
YFL034C-A_3-CDS	2.96694	2.20693	1.62982	1.45834	1.76069	2.16334	2.16869	1.70829	1.48844	0.438883	2.8428	1.88162	1.61607	1.1782	1.44438	0.725108	-0.153339	-0.0740976
YFL034C-B_3-CDS	0.277939	0.37093	0.475818	0.634844	0.70319	0.528842	0.300693	0.277285	0.0934425	0.062383	0.290303	0.391621	0.00207351	-0.0662998	-0.0636164	-0.134392	-0.077339	-0.0940976
YFL036W_3-CDS	0.0194392	0.19193	-0.301682	-0.239656	-0.28431	-0.174658	-0.145807	-0.0937146	0.327442	0.295383	-0.318197	0.0561211	-0.0474265	-0.4893	-0.621116	0.261608	0.372161	-0.0415976
YFL037W_3-CDS	0.917939	1.20393	0.873485	0.781844	0.826524	0.955842	0.859027	0.667785	0.435609	0.293216	0.922136	0.563121	0.560574	0.3987	0.526384	0.0219411	0.275494	-0.0140976
YFL038C_3-CDS	1.44394	1.85293	1.37082	1.33384	1.44319	0.939842	1.30669	1.13379	0.545942	-0.315117	1.4288	1.09412	1.31057	1.2127	1.31838	0.909608	0.557161	-0.671098
YFL039C_3-CDS	1.92094	2.55293	2.27882	2.31984	1.93619	1.98284	2.79369	2.57879	1.26094	0.301883	2.0808	2.28112	2.37557	2.0727	1.87338	1.64161	1.84416	0.797902
YFL040W_3-CDS	-0.333061	-0.02257	-0.00268174	0.107344	-0.43331	-0.296158	0.489193	0.734785	0.120942	-0.145617	-0.129697	0.0191211	0.0920735	0.1842	0.220884	0.521108	0.362161	0.164402
YFL041W_3-CDS	-0.605061	-0.43007	-0.269182	-0.481156	-0.40281	-0.397158	-0.601307	-0.710215	-0.680058	-0.147117	-0.859197	-0.614879	-1.06843	-1.3623	-0.870616	-0.591392	-0.353839	-0.190098
YFL041W-A_3-CDS	-1.24206	-0.91307	-0.628182	-0.868156	-0.86881	-1.17716	-0.896307	-1.14221	-0.795058	-0.608117	-0.875197	-0.579879	-0.366426	-0.7893	-0.139616	-0.230392	-0.276839	-0.120098
YFL042C_3-CDS	-0.905061	-0.20307	-0.332182	-0.382156	-0.46981	-0.522158	-0.235307	-0.0302146	-0.427058	-0.590117	-0.802197	-0.494879	-0.598426	-0.2383	-0.366616	-0.518392	-0.535839	-0.549098
YFL044C_3-CDS	0.597439	1.10793	0.774818	0.485344	0.59669	0.418342	0.510693	0.429785	-0.264558	-0.498617	0.574303	0.512621	0.757074	0.9172	0.718384	0.186108	0.135661	-0.0045976
YFL045C_3-CDS	1.38894	1.25493	0.882318	0.905844	0.76769	1.10884	1.07969	1.11779	0.734942	0.404383	1.2348	1.02762	1.23607	1.1452	1.28888	0.423108	0.304661	0.0219024
YFL046W_3-CDS	1.39294	1.28893	0.642818	0.727844	0.88619	0.990842	1.10169	1.16679	0.686942	0.268883	1.1298	0.521121	0.643574	0.4657	0.887384	0.166608	0.049161	0.0229024
YFL047W_3-CDS	-0.450561	-0.61107	-0.252682	-0.550656	-0.54131	-0.405158	-0.458807	-0.235215	-0.188058	0.245383	-0.271697	0.0646211	0.278074	0.2277	0.376384	0.719108	0.398161	0.277402
YFL048C_3-CDS	-0.0785608	-0.24307	-0.0346817	-0.303656	-0.44331	-0.106658	-0.246307	0.538285	0.407442	0.069383	-0.374697	0.0166211	0.0825735	0.2582	0.0428837	0.457108	0.280661	0.374402
YFL049W_3-CDS	-0.298061	-0.19457	-0.256182	-0.336656	-0.49131	-0.274658	-0.00430664	0.0457854	0.129442	-0.012117	-0.141697	-0.00837888	-0.331926	-0.00629985	-0.293116	0.340608	0.116161	0.334902
YFL050C_3-CDS	-1.03256	-1.01557	-0.534182	-0.623156	-0.77831	-0.545658	-0.513807	-0.391715	-0.137558	0.374883	-0.380197	-0.367879	-0.348426	-0.4133	-0.347116	0.192108	0.00966096	0.302902
YFL051C_3-CDS	-1.56406	-1.13607	-1.02218	-0.740156	-1.13181	-0.711158	-1.06231	-0.830215	-0.733058	-0.116117	-1.0712	-0.230879	-0.675426	-1.1753	-1.30062	0.152608	-0.034839	0.0029024
YFL052W_3-CDS	-1.29456	-0.98507	-0.577182	-0.688656	-0.51031	-0.551158	-0.604307	-0.955215	-0.185058	-0.104617	-0.754697	-0.232379	-0.469926	-0.6678	-0.896116	0.429108	0.466661	0.151402
YFL053W_3-CDS	-1.52406	-1.16007	-0.973182	-0.996156	-1.13981	-1.06516	-1.28831	-1.27321	-0.967058	-0.184117	-1.4782	-0.642879	-0.641426	-1.0513	-0.914616	-0.0513922	-0.263839	-0.0380976
YFL054C_3-CDS	-1.44906	-0.93457	-0.398182	-0.542656	-0.72581	-1.01166	-0.968807	-0.710215	-0.389058	-0.284117	-1.3727	-0.693379	-0.491426	-0.5613	-0.839616	0.347608	0.424661	0.0964024
YFL055W_3-CDS	-1.67506	-1.04607	-0.938182	-0.926156	-0.92681	-0.745158	-1.04631	-0.954215	-0.689058	0.103883	-1.5212	-0.974879	-0.751426	-0.7483	-0.439616	-0.406392	-0.099839	-0.116098
YFL056C_3-CDS	-0.343061	0.28593	0.120818	0.313844	0.0851905	0.251842	0.276693	0.232785	0.0409425	0.302883	0.00080312	0.123121	0.998574	1.8387	2.28938	0.290608	1.69716	0.933902
YFL059W_3-CDS	-0.611061	-0.56307	-0.311182	-0.355156	-0.0238095	-0.427158	-0.803307	-0.537215	-0.482058	-0.168117	-1.1252	-0.989879	-1.26343	-0.9763	-0.659616	-0.499392	-0.539839	-0.249098
YFL066C_3-CDS	-0.100061	0.51393	0.221818	0.559844	0.37319	0.386842	0.0396934	-0.413215	-0.184058	0.132883	0.0898031	-0.425879	-0.602426	-0.5133	-0.317616	-0.531392	-0.360839	0.0329024
YFR001W_3-CDS	1.03794	-0.04707	-0.182182	-0.0381565	0.21019	0.296842	-0.221307	-0.455215	-0.125058	-0.316117	0.363803	-0.244879	-0.186426	-0.1683	0.0523836	-0.566392	-0.654839	-0.343098
YFR002W_3-CDS	-0.167561	-0.09007	0.0223183	-0.561656	-0.00530952	-0.144658	0.0896934	-0.166215	0.146442	-0.286117	0.0193031	0.266121	1.01307	0.5402	0.563884	0.626108	0.138661	-0.0020976
YFR003C_3-CDS	0.347939	0.85093	0.361818	0.350844	-0.31881	0.124842	0.449693	0.785785	0.270942	-0.152117	-0.379197	0.117121	0.367574	0.3017	0.278384	0.0456078	-0.118839	-0.474098
YFR004W_3-CDS	0.945939	0.82393	0.903818	0.450844	0.65119	0.713842	0.902693	0.458785	0.860942	0.168883	0.937803	1.14012	1.12157	1.0667	1.57038	0.887608	0.796161	-0.0260976
YFR005C_3-CDS	0.421439	0.03243	-0.00718174	-0.139156	0.0476905	-0.250158	0.243693	0.260285	0.528442	0.224383	0.212803	0.332121	0.729574	0.7157	0.830884	0.548108	0.386661	0.302402
YFR006W_3-CDS	-0.345061	-0.0494033	-0.164515	-0.35749	-0.251143	-0.692158	-0.624307	-0.812215	-0.349391	-0.21645	-0.71453	-0.582212	-0.0397598	-0.4603	-0.384616	-0.140726	0.064161	0.0429024
YFR007W_3-CDS	-0.178061	0.14443	0.285318	0.199844	0.0686905	-0.327158	0.499693	0.304285	-0.167558	0.034883	-0.0566969	-0.0543789	0.623074	0.4227	0.319884	0.119608	-0.102839	-0.202098
YFR008W_3-CDS	-0.944061	-0.50207	-0.453682	-0.707156	-0.68381	-0.521658	-0.802807	-0.564715	-0.348558	-0.069117	-1.0552	-0.791379	-0.732426	-0.5458	-0.687116	-0.600392	-0.360839	-0.412098
YFR009W_3-CDS	0.457439	0.43093	0.516818	0.333344	0.48469	0.460842	0.629193	0.669285	-0.133558	-0.195117	0.435303	0.510621	0.522074	0.6367	0.336384	0.165108	0.495661	0.0394024
YFR010W_3-CDS	0.0564392	0.47543	0.450818	0.381344	-0.0723095	0.482842	0.593693	0.898285	0.640442	0.160883	0.00230312	0.422621	0.560074	0.7547	0.551884	0.286608	0.488161	0.185902
YFR011C_3-CDS	0.540939	0.25693	0.408818	0.252844	0.60919	0.200842	0.493693	0.353785	0.698942	0.451883	0.817803	0.719121	1.02957	1.0007	1.19438	0.711608	0.817161	0.475902
YFR013W_3-CDS	-0.0730608	0.00443003	-0.236682	0.222844	-0.0633095	0.130842	0.267193	0.484785	0.101942	0.280883	0.0653031	0.159621	0.0515735	-0.1643	-0.123116	-0.130892	0.253661	0.431902
YFR014C_3-CDS	-0.227061	0.27993	-0.182182	0.154344	-0.21981	0.0573421	0.253193	0.118785	-0.166058	0.179383	0.146303	0.421121	0.365074	0.3587	-0.216116	0.140608	0.154661	0.166402
YFR015C_3-CDS	-0.670561	0.30543	-0.454182	-0.581656	-0.51231	-0.444158	0.0991934	-0.465715	-0.458558	-0.356617	-0.635197	0.0796211	-0.0859265	-0.5418	-0.662616	0.337108	0.386661	-0.344098
YFR016C_3-CDS	-0.934394	0.329597	-0.00151508	-0.0728232	-0.449143	-0.309158	-0.492973	-0.359881	-0.473058	-0.21945	-0.830197	-0.643212	-0.96776	-0.913633	-0.96495	-0.809392	-0.654506	-0.251098
YFR017C_3-CDS	-1.17606	0.40343	0.0598183	0.581844	-0.29631	-0.140658	-0.162307	-0.0257146	-0.804058	-0.169617	-0.933697	-0.323879	-0.635926	-0.7808	-1.36912	-0.370892	-0.257339	-0.140098
YFR018C_3-CDS	-0.851061	-0.37107	-1.00518	-0.829156	-1.19381	-0.771158	-1.29431	-0.861215	-0.728058	-0.502117	-0.855197	-0.973879	-1.00443	-0.0652998	-0.620616	-1.14039	-0.706839	-0.248098
YFR019W_3-CDS	-1.03456	-0.61957	-0.474682	-0.476156	-0.48331	-0.383158	-0.509807	-0.285215	-0.368058	0.145383	-0.845197	-0.383379	-0.358926	-0.3553	-0.685616	-0.279392	-0.242339	-0.117598
YFR021W_3-CDS	-0.391061	-0.07357	0.111818	0.135344	-0.22981	-0.196658	0.0326934	-0.248215	-0.604558	-0.483117	-0.268197	-0.619379	-0.492426	-0.2188	-0.481616	-0.726392	-0.428839	-0.430598
YFR022W_3-CDS	-1.16856	-0.94407	-0.419182	-0.563656	-0.46531	-0.610158	-0.631307	-0.681715	-0.236058	-0.073117	-1.2182	-0.927379	-1.16193	-0.8183	-0.356116	-0.770892	-0.276839	0.0174024
YFR023W_3-CDS	-1.42456	-1.22257	-1.12768	-1.04016	-1.26381	-1.32666	-1.31181	-0.969715	-0.0505575	-0.119617	-1.5952	-1.16488	-1.35993	-1.1763	-1.15312	-0.760892	-0.496839	-0.237098
YFR024C-A_3-CDS	-0.555061	-0.35107	0.266818	0.122844	-0.19581	-0.0611579	0.223693	-0.0462146	-0.418058	-0.135117	-0.502197	-0.372879	-0.645426	-0.3143	-0.307616	-0.333392	-0.000839045	-0.320098
YFR025C_3-CDS	0.148439	0.24943	0.367318	0.399844	0.37569	-0.111158	-0.0648066	-0.149715	-0.0640575	-0.449117	0.0268031	0.0466211	0.173074	0.1447	0.441384	0.0346078	-0.302339	-0.0905976
YFR026C_3-CDS	-0.948061	-0.82407	-0.282182	-1.05416	-0.66181	-0.826158	-0.618307	-0.833215	-0.607058	-0.332117	-1.1582	-1.02288	-0.527426	-0.8833	-0.381616	-0.139392	-0.442839	0.122902
YFR027W_3-CDS	-0.352561	-0.49007	-0.484682	-0.225656	0.000190475	-0.0606579	-0.569807	-0.637215	-0.233058	-0.063617	-0.625697	-0.345879	-0.716926	-0.2998	-0.558116	-0.674392	-0.778339	-0.168098
YFR028C_3-CDS	-0.163561	-0.34257	-0.483182	-0.493156	-0.75581	-0.594158	-0.855307	-0.243715	-0.234558	0.044883	-0.224697	-0.313379	-0.508926	-0.7508	-0.548616	-0.613892	-0.485839	-0.285098
YFR029W_3-CDS	-0.280561	0.40393	0.367818	0.549844	0.52769	0.271342	0.124693	0.363285	0.114942	0.078383	-0.167697	-0.374879	-0.251926	-0.0607998	-0.111116	-0.202392	-0.376839	0.0879024
YFR031C_3-CDS	-0.731061	-1.06907	-0.721182	-1.19316	-1.16981	-1.02616	-0.765307	-1.17821	-0.497058	-0.204117	-0.899197	-0.592879	-0.333426	-0.6703	-0.330616	0.216608	-0.384839	-0.0210976
YFR031C-A_3-CDS	2.70694	2.29393	2.02482	1.65784	1.88319	2.03884	1.78469	1.19079	0.717942	-0.174117	2.5108	1.59812	1.05557	0.4167	0.522384	-0.294392	-0.348839	-0.371098
YFR032C_3-CDS	-0.147561	0.44093	0.0423183	0.141344	0.45819	0.433342	-0.0168066	0.0607854	-0.589558	-0.010617	-0.0636969	-0.653379	-1.09593	-0.9318	-0.586116	-0.808892	-0.730339	-0.445598
YFR033C_3-CDS	1.00344	1.06643	0.343818	0.523844	0.34019	1.06334	1.23019	0.927785	0.217442	-0.310117	0.998803	1.14012	0.556574	0.2712	0.216384	-0.0593922	-0.303839	-1.0221
YFR034C_3-CDS	0.602939	0.12893	-0.111182	0.152844	-0.0178095	0.994842	0.703693	0.785785	-0.672058	-1.37412	0.915803	0.460121	-0.118426	0.0737002	0.0633836	-0.738392	-1.45484	-0.729098
YFR035C_3-CDS	0.475939	0.67293	0.115818	0.355844	-0.19781	0.175842	-0.286307	-0.151215	-0.616058	-1.06912	-0.0451969	-0.120879	-0.149426	-0.3323	-0.414616	-1.11239	-0.964839	-1.3571
YFR037C_3-CDS	0.179939	0.45193	-0.330182	-0.00415649	-0.46081	0.209842	-0.0523066	0.187785	-0.304058	-0.221117	-0.166197	-0.0948789	-0.420426	-0.7173	-0.491616	-0.367392	-0.444839	-0.605098
YFR038W_3-CDS	-0.429061	-0.60907	-0.378182	-0.420156	-0.42031	0.0953421	-0.536807	-0.714215	-0.140558	0.224883	-0.331697	-0.665379	-0.801926	-0.4718	-0.456116	-0.289892	-0.294339	-0.104598
YFR039C_3-CDS	-0.360061	-0.56657	-0.449682	-0.328156	-0.37831	-0.141658	-0.321807	-0.435715	-0.131058	0.045883	-0.459197	-0.142879	-0.367926	0.0757002	-0.0296163	-0.108392	-0.049339	0.316402
YFR040W_3-CDS	0.549606	0.0212634	-0.0381817	-0.31449	0.0825238	-0.0974912	0.142027	0.315785	0.684276	0.150883	0.383803	0.706121	0.780907	0.3597	0.53305	0.722608	0.641494	0.435236
YFR041C_3-CDS	-0.148061	0.05043	-0.254182	-0.684156	-0.65131	-0.317158	-0.374807	-0.270715	-0.173558	0.077883	-0.224197	-0.0798789	0.233574	0.2207	0.406384	0.313608	0.190161	-0.201598
YFR042W_3-CDS	-0.370061	-0.24407	0.00381826	-0.174156	-0.32581	-0.522158	-0.270307	-0.563215	-0.533058	-0.213117	-0.471197	-0.0628789	0.571574	0.4457	0.199384	0.0586078	-0.080839	-0.202098
YFR043C_3-CDS	-0.212061	-0.04557	-0.0851817	-0.264156	-0.43281	-0.222658	-0.196807	-0.220215	-0.486058	-0.231617	-0.268197	-0.0128789	0.182574	0.1622	0.0608836	0.0501078	-0.124339	-0.288598
YFR044C_3-CDS	-0.207061	0.22293	0.223818	0.153344	-0.0983095	-0.270658	-0.163807	-0.161715	-0.0955575	0.094383	-0.438197	-0.157879	-0.378426	-0.2058	-0.274116	-0.165392	0.076661	-0.176098
YFR045W_3-CDS	-0.744061	-0.15507	-0.0311817	-0.174156	-0.51881	-0.610158	-0.154307	-0.535215	-0.265058	0.089883	-0.384197	-0.143879	0.0385735	-0.0752998	0.180384	0.248608	0.109161	-0.0170976
YFR046C_3-CDS	-0.357061	-0.07107	0.0758183	0.0088435	-0.10381	-0.101158	0.191693	-0.0802146	-0.0120575	0.187883	-0.537197	-0.203879	-0.0414265	0.0697002	0.224384	0.176608	0.065161	0.367902
YFR047C_3-CDS	-0.354561	0.02043	-0.256182	-0.264156	-0.16881	-0.589658	-0.746807	-0.437715	-0.680558	-0.174617	-0.265197	-0.214379	-0.349426	-0.3988	-0.152616	-0.522392	-0.500839	-0.394598
YFR048W_3-CDS	-0.383727	-0.18007	0.0248183	0.0285102	-0.165476	-0.176491	-0.0759733	-0.0568813	0.236609	0.188216	0.0241365	-0.134212	-0.219093	-0.2173	-0.0186164	0.120941	0.205494	0.294236
YFR049W_3-CDS	0.687939	0.97693	0.676818	0.504844	0.21219	0.0488421	0.707693	0.700785	0.251942	-0.263117	0.395803	0.975121	1.13157	0.8617	0.897384	1.01461	0.680161	-0.120098
YFR050C_3-CDS	1.37294	1.47093	1.58132	1.11234	1.33969	1.12334	1.52719	1.48229	1.17194	0.048883	1.7968	1.73312	2.09707	1.7347	2.08538	1.27161	1.23366	0.412902
YFR051C_3-CDS	0.635939	1.22493	0.910818	1.03984	0.72319	1.21284	1.34669	1.17779	0.308942	-0.157117	0.596803	0.423121	0.436574	0.4377	0.727384	-0.0513922	0.400161	-0.404098
YFR052W_3-CDS	0.488939	1.38293	1.21582	0.269844	0.49119	0.266842	0.938693	1.30179	0.956942	-0.103117	0.930803	1.78212	2.07057	1.2977	1.22038	2.06761	1.35716	-0.149098
YFR053C_3-CDS	-0.143561	1.29943	0.964318	0.429844	-0.0203095	0.319342	1.31819	1.57279	0.681942	0.176883	0.147303	1.44712	1.46007	0.6222	0.343884	2.04811	2.13116	0.518902
YFR055W_3-CDS	0.446939	0.53493	0.132818	0.339844	0.14319	0.418842	0.194693	0.364785	0.120942	0.216883	0.341803	0.0631211	-0.0334265	0.4217	0.394384	-0.248392	-0.227839	0.257902
YFR057W_3-CDS	-1.50806	-1.49307	-1.09918	-0.802156	-1.21681	-1.03016	-0.789307	-1.08721	-0.0270575	0.713883	-1.2032	-0.961879	-1.10643	-0.7173	-0.953616	-0.218392	-0.069839	0.405902
YGL001C_3-CDS	-0.102561	0.07743	-0.260682	0.138844	0.0581905	0.214842	-0.237807	-0.111715	-0.223558	0.069883	0.201803	0.0586211	-0.105926	-0.1923	0.151384	-0.174392	-0.188339	-0.437598
YGL002W_3-CDS	0.0159392	0.14793	-0.0841817	0.430844	0.0121905	0.109842	-0.0293066	0.316785	-0.142058	-0.321117	-0.0491969	-0.00987888	0.0105735	-0.1103	0.0593837	-0.0673922	-0.147839	-0.538098
YGL003C_3-CDS	-0.0360608	0.03593	0.143818	0.383844	0.0626905	0.274842	0.336693	0.0232854	-0.0500575	0.330383	-0.176197	-0.0128789	-0.229926	0.0832002	-0.123116	-0.113392	0.028161	-0.0055976
YGL004C_3-CDS	-0.411394	0.0132634	-0.0648484	-0.104156	-0.267143	-0.282825	-0.0899733	-0.149548	-0.0620575	-0.0287836	-0.209864	-0.380546	-0.27476	-0.4553	-0.0516163	-0.109726	-0.0811724	-0.154764
YGL005C_3-CDS	-0.806061	-0.34807	-0.539182		-0.73381	-0.587158	-0.429307	0.351785	-0.0710575	0.020883	-0.915197	-0.455879	-0.287426	-0.1703	-0.466616	-0.439392	-0.141839	-0.0490976
YGL006W_3-CDS	-0.413561	-0.22207	0.205318	-0.164656	0.12619	-0.273658	-0.00430664	0.238785	0.0184425	0.441883	-0.219697	0.109621	0.211574	0.00420015	0.347884	0.537108	0.462661	0.319902
YGL008C_3-CDS	2.85844	2.45943	1.74182	2.00684	1.86869	2.59034	2.64019	2.76079	1.91044	0.887883	2.8448	2.21062	2.08007	1.9742	1.99738	1.31411	1.22266	0.792902
YGL009C_3-CDS	0.924939	0.49543	0.347818	-0.0256565	0.14769	1.43834	1.52869	1.39479	1.20444	0.640383	1.6868	1.50362	1.71907	1.5947	1.83788	1.31761	1.32666	0.662902
YGL010W_3-CDS	0.886439	0.85693	0.914318	0.288344	0.44219	0.851842	1.00369	0.872785	1.04244	0.497383	1.2118	1.44662	1.80407	1.9537	2.02138	1.44861	1.38266	0.662902
YGL011C_3-CDS	0.921439	1.28943	1.39832	1.31084	0.79319	0.926842	1.51869	1.55779	0.746942	0.294383	1.1378	1.48612	1.70857	1.8502	1.66838	1.01261	1.25566	0.363402
YGL012W_3-CDS	0.745939	1.35893	1.06632	1.35684	0.89669	0.771842	1.27519	1.31329	0.745942	0.306883	0.655303	0.963121	1.17307	1.3882	1.13488	0.605108	0.826161	0.471402
YGL013C_3-CDS	0.166439	-0.03857	0.117818	0.111844	0.16919	0.287842	0.120193	0.516285	0.512942	0.181383	0.0618031	0.218621	0.448574	0.5857	0.716884	0.216108	0.258661	0.678902
YGL014W_3-CDS	0.388939	0.29493	0.421818	0.558844	0.45319	0.224842	0.536693	0.926785	0.439942	0.617883	0.692803	0.618121	0.562574	0.7707	0.484384	0.730608	0.722161	1.0219
YGL015C_3-CDS	-1.11106	-1.16007	-0.848182	-0.959156	-0.90981	-0.386158	-0.628307	-0.273215	-0.0550575	0.183883	-0.794197	-0.648879	-0.743426	-0.6943	-0.460616	-0.00739224	0.058161	0.134902
YGL016W_3-CDS	-0.899061	-1.15407	-0.648182	-0.646156	-0.774476	-0.566491	-0.507973	-0.222215	-0.0187242	0.351883	-0.63553	-0.257546	-0.19276	0.00303349	-0.123283	0.524941	0.188828	0.694236
YGL017W_3-CDS	-0.102061	-0.26507	-0.303682	-0.104656	-0.12031	-0.0536579	-0.781807	-0.417715	-0.441058	-0.060117	-0.439697	-0.824379	-0.660426	-0.3713	-0.503116	-0.512392	-0.605839	-0.428598
YGL019W_3-CDS	-0.106061	0.35293	0.115818	0.249844	0.22119	0.0658421	0.619693	-0.0312146	-0.528058	-0.597117	0.00480312	-0.315879	-0.374426	-0.2543	-0.183616	-0.655392	-0.255839	-0.460098
YGL020C_3-CDS	0.567939	0.65693	0.324818	0.605844	0.78919	0.879842	0.735693	0.567785	0.552942	-0.283117	0.525803	0.287121	0.296574	0.6247	0.632384	0.357608	0.235161	0.0979024
YGL021W_3-CDS	-0.0670608	0.04043	0.173818	0.0918435	0.0316905	0.144342	0.136693	0.123785	0.287942	0.372383	0.352803	0.0476211	-0.142926	0.0482002	-0.0986164	0.00810776	0.157661	0.259402
YGL022W_3-CDS	0.283939	0.46843	0.338318	0.451844	0.48519	0.0603421	0.572693	0.708785	0.0669425	-0.049617	0.191303	0.165621	0.400574	0.2482	0.605384	0.291108	0.319661	0.107402
YGL023C_3-CDS	-0.592561	-0.24157	-0.313182	-0.166156	-0.60281	-0.113658	-0.336807	0.163285	-0.168558	0.113883	-0.0936969	-0.531379	-0.763426	-0.7393	-0.615116	-0.633392	-0.312339	-0.345098
YGL025C_3-CDS	0.171606	0.23993	0.0854849	-0.225156	0.0348571	0.400509	0.196693	-0.196548	-0.160058	-0.280784	0.26747	-0.00754555	-0.14876	-0.458967	-0.15595	-0.305726	-0.484172	-0.803431
YGL026C_3-CDS	-0.435061	-0.04607	-0.120682	-0.267656	-0.38581	0.0883421	0.376693	0.235285	-0.144558	-0.140617	0.326303	0.441121	0.364574	0.1652	-0.162616	-0.0538922	-0.078339	0.294402
YGL027C_3-CDS	-0.0620608	0.189263	-0.0385151	0.295844	-0.114476	0.126175	-0.336973	-0.490881	-0.324058	-0.11345	-0.40453	-0.297212	-0.508426	-0.410633	-0.17995	-0.525059	-0.536839	-0.0787643
YGL028C_3-CDS	0.534439	0.18293	0.0718183	0.447344	0.19619	0.744842	0.407193	0.708285	0.333442	0.029883	0.790303	0.313121	0.467074	0.6362	0.593884	-0.0128922	0.161161	0.234902
YGL030W_3-CDS	2.69994	1.78393	1.28182	1.16884	1.66019	1.85984	1.77469	1.28229	0.536442	-0.057617	2.5033	2.10962	1.86757	1.5522	1.42788	0.544608	-0.351339	0.0939024
YGL033W_3-CDS	-0.752061	-0.87407	-0.723182	-0.872156	-0.35881	-0.193158	-0.639307	-0.261215	0.365942	0.496883	0.146803	-0.352879	-0.188426	-0.1183	0.316384	-0.215392	-0.152839	0.322902
YGL035C_3-CDS	0.394439	0.93093	0.502818	0.690844	0.47319	0.874842	0.380193	0.973785	0.375942	-0.098117	0.502303	0.176621	0.0255735	-0.0872998	-0.501616	-0.431892	-0.127339	-0.315098
YGL036W_3-CDS	0.0289392	0.58193	0.227485	0.152177	-0.28681	0.124509	0.249027	0.567452	0.535609	0.235216	-0.10553	0.00345445	-0.167093	-0.0409665	-0.38095	0.110274	0.518828	0.414236
YGL037C_3-CDS	1.66394	2.11193	1.58782	1.01584	1.12719	0.406842	2.14569	2.16379	1.13894	0.032883	0.917803	1.90812	1.87457	1.1037	1.53038	2.41661	1.84616	0.515902
YGL038C_3-CDS	0.161439	0.57993	0.300318	0.399344	0.50969	0.186842	0.530693	0.367285	0.293942	-0.077617	0.0408031	-0.0353789	0.232574	0.1157	0.189384	-0.0833922	0.190161	-0.0260976
YGL039W_3-CDS	0.0569392	0.16093	0.320318	0.116344	0.00619047	-0.204158	-0.0648066	-0.178715	-0.220558	-0.094617	0.00280312	-0.00387888	0.178574	0.3332	0.156384	0.256608	-0.00733904	0.123402
YGL040C_3-CDS	0.646606	0.767263	0.614152	0.81851	0.54119	0.576509	0.345693	0.522452	-0.0580575	-0.103117	0.370803	0.339788	0.304907	0.252033	0.0913836	-0.260392	-0.084839	-0.332764
YGL043W_3-CDS	0.292939	0.20593	0.421818	0.439844	0.50519	0.241842	0.471693	0.527785	0.382942	0.221883	0.490803	0.104121	0.196574	0.2687	0.499384	0.139608	0.041161	0.517902
YGL044C_3-CDS	-0.524561	-0.47457	-0.344182	-0.469156	-0.64881	-0.274658	0.00469336	-0.163715	-0.155558	-0.086117	-0.192697	-0.207379	-0.104926	0.2057	0.204884	0.421108	0.267161	0.164902
YGL045W_3-CDS	-0.694061	-0.07707	0.0238183	0.253844	-0.30281	-0.00615788	0.250693	0.171785	-0.0230575	0.186883	-0.463197	-0.681879	-0.551426	-0.0472998	-0.198616	-0.591392	0.321161	0.0349024
YGL047W_3-CDS	1.28594	1.66493	1.21382	1.22484	1.38719	0.684842	1.11769	0.743785	0.00194248	-0.572117	0.829803	1.14012	1.37957	1.3767	1.18938	0.619608	0.606161	-0.372098
YGL048C_3-CDS	0.114939	0.87593	0.616318	0.464344	0.21369	0.644342	0.632693	0.773785	0.256942	-0.00761697	0.598303	0.779621	1.01357	1.2762	0.918884	0.550608	0.531161	-0.463598
YGL049C_3-CDS	-0.166061	-0.18257	-0.101182	-0.374156	-0.0148095	-0.221158	-0.202807	-0.129215	-0.129558	-0.305117	-0.127197	-0.126379	-0.109426	-0.2278	0.0228836	-0.127892	-0.080839	-0.0705976
YGL050W_3-CDS	-0.0340608	0.03993	0.257818	0.224844	0.10419	0.157842	0.204693	-0.0592146	-0.288058	0.079883	0.0198031	0.0601211	0.114574	0.1277	0.309384	-0.00739224	0.031161	0.0809024
YGL054C_3-CDS	0.953939	0.65493	0.661818	0.274844	0.51719	0.449842	0.526693	0.398785	0.0549425	-0.011117	0.829803	0.556121	0.771574	0.4527	0.801384	0.468608	-0.261839	-0.531098
YGL055W_3-CDS	0.452273	-0.34107	-0.240515	0.299177	0.0601905	0.738509	-0.19364	-0.299881	0.173942	0.291883	0.52047	-0.390546	-0.274093	-0.197967	-0.136283	-0.205726	-0.295839	0.0759024
YGL056C_3-CDS	0.322606	-0.386737	-0.310848	-0.10549	0.0691905	0.141842	-0.233973	-0.231548	-0.101391	-0.00678364	0.368136	0.0441211	0.0665735	0.0667002	-0.121283	-0.00805891	0.0224943	-0.190764
YGL057C_3-CDS	0.158939	0.26493	0.243818	0.386844	0.29119	0.120842	-0.219307	-0.510215	0.236942	-0.134117	0.0758031	-0.203879	-0.260426	-0.2383	-0.123616	-0.164392	0.054161	-0.229098
YGL058W_3-CDS	0.638939	0.66193	0.728818	0.861844	0.92319	0.683842	0.580693	0.297785	0.425942	0.288883	1.0538	0.633121	0.697574	0.3737	0.641384	0.142608	0.538161	0.0689024
YGL059W_3-CDS	-0.0397275	0.439597	0.511485	0.441177	0.142524	0.131842	0.491693	0.430119	0.225276	-0.0264503	0.250136	0.543788	0.423574	0.244033	0.31605	0.495941	0.396161	0.0695691
YGL060W_3-CDS	-0.432561	-0.29507	0.172818	0.0983435	0.0266905	-0.209658	-0.379807	-0.968715	-0.386058	-0.509617	-0.196197	-0.275379	-0.308426	-0.3623	-0.404616	-0.394392	-0.634339	-0.253098
YGL061C_3-CDS	-0.761061	-0.48307	-0.443182	-0.429156	-0.32781	-0.335158	-0.302307	-0.623215	-0.321058	-0.115117	-0.322197	-0.745879	-0.491426	-0.4823	-0.191616	-0.364392	0.024161	0.0429024
YGL062W_3-CDS	-0.819061	-0.23707	0.0154849	-0.0341565	-0.237476	-0.414158	-0.183307	0.353119	-0.128724	0.104883	-0.535197	-0.0148789	0.959907	0.580033	0.113384	0.396608	0.466828	0.544236
YGL063W_3-CDS	-0.255061	0.16093	-0.314682	0.193344	0.0651905	-0.575158	-0.241807	-0.761215	-1.08906	-0.726117	-0.662697	-0.594879	-0.490926	-0.4218	-0.946616	-1.02289	-0.453339	-0.591098
YGL064C_3-CDS	-1.01606	-0.83007	-0.240182	-0.588156	-0.39381	-0.543158	-0.712307	-0.624215	-0.513058	-0.543117	-0.535197	-0.792879	-0.862426	-0.4963	-0.650616	-0.780392	-0.231839	-0.125098
YGL065C_3-CDS	0.0714392	-0.25607	0.0793183	-0.275156	0.11519	-0.0976579	0.00019336	0.369785	0.0309425	0.046383	0.363303	0.199121	0.602074	0.1532	0.274884	0.459108	0.209161	0.299902
YGL066W_3-CDS	-0.488061	-0.09207	-0.442682	-0.276656	-0.51831	0.100342	0.0181934	0.162785	-0.133058	-0.333617	-0.301697	-0.505879	-0.748926	-0.6403	-0.769616	-0.519892	-0.557339	-0.220598
YGL067W_3-CDS	0.320273	0.04093	-0.0448484	-0.204156	-0.0748095	-0.271491	-0.272973	-0.299548	-0.162391	-0.0304503	0.243803	0.0731211	-0.0744265	0.00736682	0.082717	-0.00605891	-0.212172	-0.161764
YGL068W_3-CDS	0.412939	0.30293	0.476818	0.101844	0.51519	0.279842	0.430693	0.0607854	-0.276058	-0.041117	0.716803	0.342121	0.612574	0.4247	0.512384	0.392608	0.185161	-0.476098
YGL071W_3-CDS	1.14544	0.78743	0.649818	0.826844	0.89869	0.645342	0.775193	0.482285	0.512442	0.214883	0.962803	0.642621	0.684574	0.8182	1.02338	0.557608	0.470661	0.331402
YGL073W_3-CDS	1.50394	1.49493	1.36782	1.45334	1.64719	1.37034	1.70419	1.24829	0.628442	-0.222617	1.3058	1.20162	1.34857	1.5697	1.80238	0.642608	0.712661	-0.431598
YGL075C_3-CDS	0.651439	0.23093	-0.000681742	0.000843505	0.0886905	0.197342	-0.0933066	-0.0142146	-0.283058	-0.509617	0.533803	0.00362112	0.0370735	-0.1628	-0.232616	-0.251392	-0.185839	-0.609098
YGL076C_3-CDS	2.32294	1.49393	1.27782	1.05784	1.36819	1.42184	1.65569	1.24479	0.959942	0.193883	1.9488	1.58412	1.35857	0.9417	0.971384	0.661608	-0.060839	-0.117098
YGL077C_3-CDS	0.865939	0.26043	0.354818	0.395344	0.61569	0.202342	0.0831934	0.308285	0.131942	0.194883	0.276803	-0.230879	0.120574	-0.2543	-0.261616	-0.0643922	-0.094339	0.0809024
YGL078C_3-CDS	1.14894	-0.14607	-0.283682	0.0408435	0.62769	0.672842	0.0376934	-0.0992146	0.161942	0.157883	0.673803	0.266121	0.0345735	0.0467002	0.296884	0.0286078	0.090161	0.554402
YGL079W_3-CDS	0.553939	-0.34857	-0.497682	-0.279656	-0.12931	-0.0961579	-0.429807	-0.450215	-0.342058	0.215383	0.156803	-0.100879	0.236074	0.4577	-0.150616	0.0581078	-0.578339	-0.350098
YGL081W_3-CDS	-1.32139	-0.876403	-0.750848	-0.68149	-0.737143	-1.12382	-1.01097	-0.936881	-0.523058	-0.34845	-1.23153	-1.14688	-0.761426	-0.718633	-0.742616	-0.357726	-0.694506	-0.161098
YGL082W_3-CDS	-0.741061	0.06293	0.0208183	0.217844	-0.41581	-0.214158	-0.0573066	0.437785	-0.169058	-0.134117	-0.383197	-0.192879	-0.212426	0.0307002	-0.542616	-0.124392	-0.102839	-0.0290976
YGL083W_3-CDS	0.593939	1.28726	1.09015	0.855844	0.580857	0.493175	0.897027	0.881785	0.283276	-0.25545	0.753803	0.593454	0.46524	0.0647002	0.23805	-0.0100589	0.425161	-0.169764
YGL084C_3-CDS	0.280273	0.11093	0.0891516	0.137177	0.0131905	-0.0538245	0.23736	0.326119	0.507276	0.65955	0.00713645	0.0451211	0.0482402	0.0603668	0.35805	0.281608	0.358161	0.274236
YGL085W_3-CDS	-0.281561	0.21693	0.114318	0.0508435	-0.16981	0.129842	0.210193	-0.0347146	-0.216058	-0.012617	-0.328697	-0.404879	-0.362926	-0.4073	-0.400616	-0.354892	-0.262339	-0.272598
YGL086W_3-CDS	0.329439	-0.13857	0.0903183	0.114844	0.21169	0.0498421	0.106693	0.0867854	0.528942	0.414883	-0.0111969	-0.00737888	0.113074	0.3417	0.169884	0.510608	0.362161	0.673402
YGL087C_3-CDS	3.21294	2.68693	2.03282	2.05284	2.01619	2.90084	2.74069	2.34979	1.04394	0.222883	2.7798	2.71112	2.43657	2.2127	2.14138	1.37361	0.939161	0.311902
YGL090W_3-CDS	-0.856561	-0.73907	-0.532182	-0.689156	-0.46681	-0.114158	-0.385307	-0.118715	-0.0645575	0.089383	-0.595697	-0.614379	-0.285426	-0.1113	-0.226616	-0.0163922	-0.100339	0.388402
YGL091C_3-CDS	-0.163061	0.03393	-0.123182	-0.482156	-0.36981	-0.219158	-0.168307	-0.110215	-0.203058	-0.00511697	0.306803	0.412121	0.525574	0.4637	0.541384	0.377608	0.293161	-0.339098
YGL092W_3-CDS	-0.0460608	-0.22007	-0.328182	-0.471156	-0.34381	-0.412158	-0.251307	-0.124215	0.349942	-0.124117	0.00080312	0.492121	0.577574	0.3547	0.450384	0.582608	0.262161	0.309902
YGL093W_3-CDS	0.173439	-0.14007	0.0548183	-0.228156	0.14919	0.107342	-0.0258066	-0.440715	-0.258558	0.136383	0.329803	0.383621	0.357574	0.6032	0.464384	0.308608	0.406161	0.452902
YGL094C_3-CDS	0.0234392	-0.05757	0.134818	0.139344	0.22069	0.0508421	0.128693	0.112785	-0.143058	0.103883	0.264803	-0.176879	-0.00742649	0.0207002	-0.0391164	0.0751078	0.147661	0.118902
YGL095C_3-CDS	-0.473061	-0.62407	-0.392182	-0.211156	-0.52481	-0.322158	-0.462307	-0.0752146	-0.312058	0.141883	-0.454197	-0.427879	-0.276426	0.1427	-0.157616	-0.0443922	-0.181839	0.146902
YGL096W_3-CDS	-0.535061	0.16393	-0.0711817	-0.453156	-0.63481	-0.964158	-0.383307	-0.507215	-0.294058	-0.449117	-0.629197	0.462121	0.319574	0.000700154	-0.0576163	0.480608	0.689161	0.0509024
YGL097W_3-CDS	0.115939	0.52493	0.0998183	0.430844	0.31019	0.207842	0.397693	-0.125215	-0.545058	-0.00211697	-0.282197	0.313121	0.0575735	-0.0722998	-0.274616	-0.358392	-0.797839	-0.553098
YGL098W_3-CDS	-0.423061	0.23893	-0.160182	-0.287156	-0.44281	-0.0841579	-0.206307	-0.523215	-0.410058	-0.297117	-0.433197	-0.369879	-0.784426	-0.6383	-0.624616	-0.653392	-0.694839	-0.321098
YGL099W_3-CDS	0.550939	-0.0084033	-0.176515	-0.273156	0.10719	0.129842	-0.480973	-0.640548	-0.393724	0.138216	0.221136	-0.169212	-0.516093	-0.470633	-0.24995	-0.402726	-0.718839	-0.215098
YGL100W_3-CDS	-0.0840608	-0.27807	-0.157182	-0.438156	-0.18081	-0.252158	-0.0893066	-0.331215	-0.190058	-0.162117	-0.0101969	-0.453879	-0.521426	-0.5063	-0.179616	-0.631392	-0.410839	-0.896098
YGL101W_3-CDS	0.912939	0.61693	0.707818	0.655844	0.60519	0.609842	0.839693	1.19279	0.462942	0.060883	1.0298	0.988121	0.918574	1.1007	0.930384	0.750608	0.610161	0.570902
YGL103W_3-CDS	3.58844	2.94593	2.43232	2.38134	2.38969	2.99634	3.04019	2.83979	1.89394	0.615883	3.3698	2.83412	2.47757	2.2282	1.97288	1.00011	0.194661	0.288902
YGL104C_3-CDS	-0.275561	0.08893	0.295318	0.0823435	0.15319	0.0243421	0.678193	0.118785	0.411442	0.051883	0.300303	0.379621	0.407074	0.5157	0.774884	0.686108	0.694161	0.264902
YGL105W_3-CDS	0.986939	0.97493	0.838318	0.814344	0.77969	1.22684	1.27569	1.20079	0.672942	0.130383	0.965303	0.874121	0.818574	0.8447	0.895384	0.327108	0.459661	0.203402
YGL106W_3-CDS	1.23094	1.06693	0.631818	0.911844	0.69019	0.811842	0.614693	0.731785	0.424942	-0.213117	0.897803	0.908121	0.604574	0.3717	0.382384	-0.201392	-0.200839	-0.574098
YGL107C_3-CDS	0.000939215	-0.27407	-0.123682	-0.251656	0.0131905	-0.189158	0.0756934	-0.153715	-0.00255752	0.246383	-0.0301969	-0.0343789	0.390574	0.3727	0.543884	0.264108	0.334161	0.496402
YGL108C_3-CDS	0.784939	0.75793	0.0988183	0.418844	-0.20481	0.127842	-0.00730664	0.678785	0.115942	0.101883	-0.310197	-0.191879	-0.226426	-0.2133	-0.277616	-0.465392	-0.344839	-0.374098
YGL110C_3-CDS	0.400939	-0.05057	-0.244682	0.0588435	-0.00130952	0.519342	0.146693	0.302785	0.522442	0.380883	0.225303	-0.346379	-0.381926	-0.2893	-0.0296163	-0.238892	-0.030839	0.105402
YGL111W_3-CDS	-0.00306078	-0.85757	-0.559182	-0.254156	-0.22831	0.262342	-0.486307	-0.608715	-0.230558	0.160883	-0.0446969	-0.537379	-0.567426	-0.4013	-0.486616	-0.314392	-0.437839	-0.124598
YGL112C_3-CDS	-0.197394	-0.621737	-0.301515	-0.413823	-0.15581	-0.233158	-0.385973	-0.223548	0.0429425	0.321883	-0.0941969	-0.338212	-0.164426	-0.271967	0.025717	-0.105059	-0.199506	0.196902
YGL113W_3-CDS	-0.493561	-0.46057	-0.407182	-0.320156	-0.28981	-0.349658	-0.592307	-0.354215	-0.225058	0.116883	-0.574697	-0.508379	-0.717426	-0.5468	-0.396616	-0.249392	-0.363839	0.175402
YGL114W_3-CDS	-0.881061	-0.83657	-0.484182	-0.347156	-0.82281	-0.604658	-0.230307	-0.633715	-0.482558	-0.075117	-0.512697	-0.168379	0.129074	0.1472	-0.381116	0.121608	0.445161	0.368902
YGL115W_3-CDS	0.649439	0.23143	0.558318	0.268344	0.57219	0.277842	0.345193	0.259785	0.0549425	0.017883	0.642803	0.629621	0.667074	0.6072	0.451384	0.0131078	0.243661	-0.0515976
YGL116W_3-CDS	-0.163061	-0.08507	-0.285182	0.122844	0.0591905	0.0628421	-0.0783066	0.231785	-0.0960575	0.215883	-0.0701969	-0.0598789	-0.168426	0.0557002	-0.149616	-0.00139224	0.053161	0.363902
YGL117W_3-CDS	0.727939	0.34193	-0.0931817	0.286844	0.75819	0.522842	0.284693	0.114785	0.419942	-0.104117	0.879803	0.975121	0.659574	0.2377	0.507384	-0.181392	-0.276839	-0.389098
YGL119W_3-CDS	-1.20006	-0.95407	-0.775182	-0.864156	-0.50781	-0.958158	-0.897307	-0.746715	-0.408058	-0.167117	-0.829697	-0.676379	-0.739926	-0.4888	-0.235116	-0.323892	-0.347339	0.0099024
YGL120C_3-CDS	0.0779392	-0.85707	-0.626182	-0.452156	-0.18381	-0.0131579	-0.443307	-0.849215	-0.587058	-0.331117	-0.222197	-0.652879	-0.537426	-0.4933	-0.511616	-0.553392	-0.787839	-0.334098
YGL121C_3-CDS	1.22794	1.12593	1.46482	1.23484	1.35819	0.800842	1.12069	0.746785	0.301942	-0.119117	1.5108	1.28812	1.55357	1.5977	1.61938	0.749608	0.866161	-0.218098
YGL122C_3-CDS	1.29094	1.70593	1.22982	1.36834	1.39919	1.47434	1.53719	1.87479	1.15844	0.323383	1.5343	1.64962	1.69457	1.7202	1.62038	0.885108	1.37166	0.549402
YGL123W_3-CDS	3.47644	3.05193	2.29432	2.46384	2.62319	2.88634	2.72519	2.37229	1.24744	0.349883	3.0923	2.32262	2.04957	1.8927	2.04188	0.700108	0.492661	0.0854024
YGL124C_3-CDS	-0.604561	-0.19907	-0.257682	0.0713435	-0.38781	-0.356158	-0.0533066	0.348785	-0.0825575	-0.138117	-0.359197	-0.268879	-0.00642649	-0.2568	-0.218116	-0.529892	-0.290339	0.552402
YGL125W_3-CDS	-0.152561	0.81343	0.356818	0.450344	0.22769	0.0513421	0.729193	0.768785	0.432442	-0.075617	0.119303	0.680121	0.0875735	0.0917002	-0.317616	-0.0478922	0.112661	0.0514024
YGL126W_3-CDS	-0.566061	0.000430028	-0.551682	-0.204156	-0.40431	-0.646658	-0.374307	-0.356215	-1.10506	-0.894117	-0.426697	-0.317379	-0.187426	-0.1548	-0.163116	-0.771392	-0.966839	-0.923598
YGL127C_3-CDS	0.369939	0.42193	-0.0871817	0.0348435	-0.22181	0.00984212	0.176693	0.359785	-0.207058	-0.608117	-0.0191969	-0.0658789	-0.195426	0.0737002	0.166384	-0.515392	-0.505839	-0.804098
YGL128C_3-CDS	-0.399561	0.01443	-0.220682	-0.545656	-0.28031	-0.493658	-0.417307	-0.472715	-0.679058	-0.266117	-0.425697	-0.218879	-0.250926	-0.5118	-0.345616	-0.544892	-0.578339	-0.855098
YGL129C_3-CDS	-0.00406078	0.15293	0.0363183	-0.0796565	0.19569	0.0758421	0.423693	0.0817854	0.107942	0.068883	0.240303	0.168621	0.0950735	0.0937002	0.200384	0.0601078	0.136661	0.0999024
YGL130W_3-CDS	0.0809392	0.02193	0.132818	-0.0221565	0.0516905	0.273342	0.155693	0.452785	0.195442	0.021383	-0.0686969	-0.101379	-0.228926	0.0967002	-0.0716163	0.140608	0.150661	0.279402
YGL131C_3-CDS	-0.780061	-0.44207	-0.0391817	-0.169156	-0.45481	-0.292158	-0.308307	-0.157215	0.119942	0.000883028	-0.569197	-0.483879	-0.249426	-0.3003	-0.126616	0.140608	0.346161	0.456902
YGL133W_3-CDS	0.136939	0.25443	0.441818	0.203344	-0.0343095	0.0633421	0.548693	0.486785	0.441942	0.225383	0.189803	0.0411211	0.146574	-0.0227998	0.230884	0.432608	0.289161	0.509902
YGL134W_3-CDS	0.465439	0.72343	0.883318	0.866344	1.13369	0.361842	0.770693	0.923285	0.354942	0.018383	0.585803	0.454121	0.438074	0.5902	0.667884	0.178108	0.440161	0.487402
YGL136C_3-CDS	0.943439	0.75343	0.570318	0.426844	0.72869	0.549842	0.725193	0.496285	0.327442	0.196883	0.850803	0.549621	0.592074	0.5742	0.505884	0.535108	0.488161	0.271902
YGL137W_3-CDS	0.676939	0.73993	0.683818	0.383844	0.56719	0.667842	0.566693	0.967785	0.455942	0.370883	0.310803	0.154121	0.531574	0.4777	0.476384	0.465608	0.260161	0.400902
YGL138C_3-CDS	-1.08406	-1.38057	-0.984182	-1.03716	-1.04981	-0.633158	-1.37131	-0.993215	-0.00305752	0.576883	-1.0147	-0.798879	-0.975426	-0.7133	-0.892616	-0.0828922	0.313161	0.609402
YGL139W_3-CDS	-0.506727	-0.55507	-0.465848	-0.363156	-0.41081	-0.0564912	-0.563973	-0.372548	-0.171391	0.20755	-0.74553	-0.724546	-1.04576	-0.7473	-0.903616	-0.491392	-0.375506	0.0565691
YGL140C_3-CDS	-0.327727	-0.338403	-0.165515	-0.42849	-0.616143	-0.408158	-0.221973	-0.296215	0.128609	0.23055	-0.10853	-0.0185455	0.0999068	-0.0316332	0.142384	0.514941	0.255494	0.286236
YGL141W_3-CDS	-0.513061	-0.0974033	0.0118183	-0.215156	-0.277143	-0.221491	-0.03864	-0.00221463	0.0492758	0.49255	-0.21353	0.343454	0.48824	0.3427	0.47505	0.416274	0.457161	0.388236
YGL142C_3-CDS	-0.627061	-0.24557	0.187818	-0.226156	-0.17981	-0.211158	-0.0178066	-0.197215	0.0304425	0.347883	-0.281197	-0.209379	-0.261426	0.1192	0.0183837	0.163108	0.211661	0.191902
YGL143C_3-CDS	-0.809061	-0.60107	-0.599682	-0.426656	-0.48931	-0.567658	-0.953807	-0.581215	-0.926558	-0.482117	-1.0752	-1.00788	-1.09143	-0.7238	-0.915116	-0.958392	-0.643839	-0.541098
YGL144C_3-CDS	0.0609392	-0.25107	-0.442182	-0.473156	-0.12781	-0.101158	-0.285807	-0.416715	-0.119558	0.233383	-0.223197	-0.385379	-0.560926	-0.1343	0.115384	-0.0808922	-0.376339	0.175902
YGL146C_3-CDS	0.718439	0.76593	0.394818	0.317344	0.51369	0.321842	-0.122307	-0.328215	-0.715558	-0.606117	0.224303	0.0876211	-0.121926	-0.2333	-0.268616	-0.747392	-0.595339	-0.672598
YGL147C_3-CDS	2.79794	1.80693	1.14982	1.12084	1.46119	1.58284	1.57069	0.950785	0.424942	0.269883	2.3728	1.84212	1.57357	1.2837	1.45538	0.811608	0.123161	0.533902
YGL148W_3-CDS	1.42194	0.81293	-0.0216817	0.435844	1.25769	1.24434	0.413193	0.418785	0.0714425	-0.052117	1.0248	0.344621	0.0880735	0.4222	0.289384	-0.395892	-0.401839	-0.0285976
YGL150C_3-CDS	0.00593922	0.05893	0.321818	0.324344	0.10069	-0.0271579	0.304693	0.309285	0.455942	0.188383	-0.0561969	0.0641211	0.192574	0.1847	0.473384	0.529108	0.483161	0.469902
YGL151W_3-CDS	0.0934392	-0.05007	-0.145182	-0.237656	-0.15681	0.0278421	-0.0813066	-0.0932146	0.199942	0.168383	-0.206197	-0.223379	-0.0914265	-0.1943	0.176384	0.378108	0.320161	0.271902
YGL153W_3-CDS	0.832439	0.66193	0.296818	0.508844	0.37019	0.363342	0.318693	0.217285	0.200442	0.151883	0.472803	0.289121	0.189574	-0.2003	0.164384	-0.0198922	0.012161	-0.239098
YGL154C_3-CDS	-0.0210608	-0.15707	0.0618183	-0.0921565	0.0671905	-0.349158	-0.369307	-0.441215	-0.191058	-0.115117	-0.0901969	-0.164879	-0.205426	-0.0442998	-0.465616	-0.361392	-0.457839	-0.397098
YGL155W_3-CDS	-0.266561	0.11543	-0.0921817	0.0403435	-0.14381	-0.0696579	0.0166934	-0.358715	-0.461558	-0.196617	-0.166197	-0.188879	-0.622926	-0.1323	-0.471116	-0.218892	-0.379839	0.0119024
YGL156W_3-CDS	-0.230061	0.00643003	-0.0141817	0.187344	0.16119	0.0543421	-0.304307	-0.0517146	-0.506058	-0.185117	-0.0991969	-0.405879	-0.504926	-0.1923	-0.0681164	-0.421892	-0.254839	-0.232098
YGL157W_3-CDS	-0.782061	-0.370737	-0.226848	-0.31649	-0.33981	-0.644158	-0.477307	-0.264215	-0.119058	0.00688303	-0.72053	-0.0795455	-0.12676	-0.0586332	0.00571698	0.141608	-0.0725057	0.482569
YGL158W_3-CDS	-1.52456	-1.62957	-1.15068	-0.873156	-1.08831	-0.937158	-1.51931	-1.43321	-0.656058	-0.196617	-1.3297	-1.39638	-1.54893	-1.1098	-0.960616	-0.562892	-0.688839	-0.121098
YGL159W_3-CDS	-0.531561	-0.36457	-0.375682	-0.592656	-0.44981	-0.408658	-0.583307	-1.06221	-0.221058	-0.019617	-0.683697	-0.618879	-0.868926	-1.0063	-0.694616	-0.340392	-0.314839	-0.383098
YGL160W_3-CDS	-0.290061	-0.36557	-0.156682	-0.422656	-0.33131	0.00284212	-0.162807	-0.221715	0.194442	0.138383	-0.232197	-0.279379	-0.312426	-0.3428	0.0983837	0.129608	0.116161	0.0984024
YGL161C_3-CDS	0.463439	0.48493	0.427818	0.370344	0.24469	0.431842	0.554693	0.485785	0.197442	-0.051617	0.651303	0.576621	0.513574	-0.0227998	0.0358837	0.473108	0.292161	0.102902
YGL162W_3-CDS	0.784939	0.45243	0.390818	0.452344	0.42369	0.628342	0.291193	0.176785	-0.377558	-0.029617	0.719303	0.599121	0.257574	-0.5598	-0.201616	0.124108	0.252161	-0.140598
YGL163C_3-CDS	-0.143061	0.26293	-0.0861817	0.145844	0.20319	-0.0501579	-0.124307	0.00778537	0.468942	0.315883	-0.0791969	-0.240879	-0.0184265	-0.0242998	0.158384	-0.163392	0.226161	0.250902
YGL164C_3-CDS	-0.594061	-0.25657	-0.444182	-0.305656	-0.46631	-0.317658	-0.425807	-0.131215	-0.350558	-0.250617	-0.832197	-0.630879	-0.788426	-0.6558	-0.768616	-0.694892	-0.547339	-0.0320976
YGL166W_3-CDS	-0.520061	-0.75107	-0.618182	-0.887156	-0.33281	-1.05016	-1.07931	-0.943215	-0.343058	-0.755117	-0.409197	-0.200879	-0.273426	-0.2503	0.352384	0.118608	-0.574839	-0.618098
YGL168W_3-CDS	0.306939	0.21593	0.195818	0.291844	-0.0828095	0.374842	0.388693	0.530785	0.335942	0.439883	0.236803	0.701121	0.762574	0.5317	0.534384	0.204608	0.471161	0.766902
YGL169W_3-CDS	-0.00856078	-0.69407	-0.436182	-0.678656	-0.20131	-0.265658	-0.544307	-0.786215	-0.420058	-0.091117	-0.228697	-0.650879	-0.474926	-0.5108	-0.225616	-0.472392	-0.452839	0.0119024
YGL170C_3-CDS	-0.227061	-1.16507	-1.07918	-0.303156	-0.49781	-0.381158	-1.34631	-1.06121	-0.0610575	0.034883	-0.0871969	-0.775879	-1.00743	-0.5813	-0.0166163	-0.284392	-0.106839	0.258902
YGL171W_3-CDS	-0.394561	-1.53857	-1.31118	-0.773656	-0.74081	-0.487658	-1.56581	-1.21421	-0.598558	-0.166617	-0.587197	-0.926879	-1.53443	-1.1943	-1.20262	-0.607892	-0.613839	-0.0070976
YGL172W_3-CDS	0.476606	0.174597	0.0961516	0.0233435	0.110524	0.200509	0.156693	0.491119	0.285276	0.216883	0.252803	0.133454	0.288907	0.542367	0.332717	0.362608	0.377828	0.299569
YGL173C_3-CDS	0.656439	0.77393	0.669318	0.580844	0.62669	0.602842	0.953193	0.914785	0.537442	0.150383	1.1123	0.944621	1.10457	1.1197	1.15488	0.696108	0.962661	0.574902
YGL174W_3-CDS	0.730439	0.93893	0.510318	0.412344	0.46319	0.842342	0.974193	0.896785	0.542942	0.098383	0.759303	0.719121	0.760574	0.6252	0.665884	0.521608	0.548161	0.163902
YGL175C_3-CDS	-0.162061	-0.00306997	-0.0571817	-0.109156	-0.0848095	-0.0891579	-0.220307	-0.0312146	-0.411058	0.074883	-0.616197	-0.284879	-0.407426	-0.4663	-0.847616	-0.436392	-0.122839	0.0069024
YGL176C_3-CDS	-0.270061	-0.20207	-0.281182	-0.0896565	-0.0638095	0.109342	-0.464307	-0.317215	0.139442	0.036383	-0.159697	0.220121	-0.542426	-0.5403	-0.289116	0.113108	-0.148839	0.380902
YGL178W_3-CDS	0.225939	0.37093	0.538818	0.861844	0.25419	0.980842	1.14969	1.44279	0.826942	0.777883	0.895803	0.647121	1.17957	1.4677	1.11438	0.833608	1.37216	1.4059
YGL179C_3-CDS	-1.54673	-0.997403	-0.726848	-0.65949	-0.927143	-0.744158	-0.986307	-1.11955	-0.434058	-0.213117	-1.29486	-0.908879	-0.822426	-0.655967	-0.458283	-0.328726	-0.252506	0.0179024
YGL180W_3-CDS	-1.07056	-0.45157	-0.0471817	0.247844	-0.52081	-0.177158	-0.208807	0.335285	0.136942	0.380883	-0.780197	-0.0473789	0.292574	0.8237	0.294384	0.461108	0.801161	1.0174
YGL181W_3-CDS	-0.217561	0.63493	0.493318	0.335844	0.0416905	0.0443421	0.550693	0.436785	-0.101058	-0.282617	0.184303	0.313621	0.279574	0.3077	0.297384	0.100608	0.171161	-0.177598
YGL183C_3-CDS	-1.70306	-1.11907	-0.984182	-0.761156	-0.98181	-0.713158	-0.823307	-0.146215	-0.515058	0.222883	-1.0012	-0.598879	-1.18343	-0.6403	-0.685616	-0.521392	-0.427839	0.0249024
YGL184C_3-CDS	-1.18273	-0.808403	-0.509515	-0.570823	-0.468143	-0.737825	-0.880307	-0.734215	-0.419058	-0.257117	-0.53953	-0.439546	-0.952426	-0.850967	-0.227283	-0.388059	-0.324506	0.0112357
YGL185C_3-CDS	-0.402561	0.00843003	0.303318	0.334844	0.20019	0.0113421	-0.287307	-0.285715	-0.532058	0.209883	-0.358197	-0.578379	-0.489926	-0.5413	-0.466116	-0.360392	-0.649839	-0.278598
YGL186C_3-CDS	-0.141061	-0.27057	-0.0981817	0.376844	0.0446905	-0.159658	-0.203307	-0.226215	-0.212558	-0.049617	-0.475197	-0.272379	-0.835926	-0.3723	-0.543616	-0.157892	-0.512839	0.0449024
YGL190C_3-CDS	-0.256061	-0.17507	-0.0251817	-0.565156	-0.42981	-0.492158	0.183693	0.124785	-0.130058	-0.059117	-0.0621969	0.291121	0.533574	0.4397	0.190384	1.27061	0.541161	0.483902
YGL191W_3-CDS	0.407939	0.28493	0.0448183	-0.401156	0.26619	-0.115158	0.909693	0.665785	0.783942	0.092883	0.949803	0.983121	0.917574	0.2227	0.699384	0.656608	0.141161	-0.261098
YGL192W_3-CDS	0.815939	0.83943	0.831818	0.899344	0.86069	0.862342	1.03419	0.807785	0.506942	0.182383	0.889303	0.593621	0.433074	0.5412	0.319884	0.389608	0.382661	0.123902
YGL194C_3-CDS	0.451939	0.16893	0.0948183	-0.0711565	0.0931905	0.0128421	0.00269336	0.180785	0.586942	0.236883	0.663803	0.290121	0.371574	0.3087	0.633384	0.321608	0.249161	-0.0220976
YGL195W_3-CDS	0.753439	0.40593	0.460318	0.425344	0.55869	0.467842	0.326693	0.620785	0.309442	0.298883	0.692803	0.473621	0.426574	0.4237	0.488884	0.164608	0.031161	0.612902
YGL197W_3-CDS	0.123439	0.30643	0.387318	0.454844	0.20469	0.138342	0.555193	0.529285	0.324942	0.158883	0.270303	0.229621	0.301074	0.2982	0.426884	0.443608	0.618661	0.546902
YGL198W_3-CDS	1.21744	1.28243	0.931318	0.759844	0.59819	0.598842	1.01119	1.21079	0.280442	-0.110617	0.725303	0.917121	1.10657	1.0027	0.659384	0.792108	0.275161	0.144402
YGL200C_3-CDS	0.906939	1.38593	0.943818	1.00884	0.80819	0.479842	0.485693	0.204785	-0.272058	-0.354117	0.627803	0.395121	0.402574	0.2967	0.196384	-0.337392	0.031161	-0.445098
YGL201C_3-CDS	-0.465061	0.02693	-0.544182	-0.0151565	-0.57881	0.118842	-0.100307	-0.0362146	0.0849425	0.135883	-0.493197	-0.386879	-0.607426	-0.2993	-0.683616	-0.919392	-0.476839	-0.0150976
YGL202W_3-CDS	0.137439	0.18793	-0.0711817	0.0313435	0.23919	0.390842	0.448193	0.365285	0.273442	0.129883	0.533803	0.855121	0.697574	0.8792	0.562384	0.651108	0.407661	0.530902
YGL203C_3-CDS	-0.858561	-0.64357	-0.658182	-0.420656	-0.68831	-0.578658	-0.783307	-0.256215	-0.223058	-0.150617	-0.958697	-0.615879	-0.671926	-0.5458	-0.817616	-0.457392	-0.249839	0.143902
YGL205W_3-CDS	-0.913061	-0.78557	-0.434182	-0.635156	-0.31381	-0.781658	-0.484307	-0.652715	-0.421058	0.409383	-0.622697	-0.797379	-0.0604265	-0.2568	-0.160616	0.0546078	-0.030839	0.0724024
YGL206C_3-CDS	0.228439	0.73143	0.827818	0.707844	0.51819	0.413842	0.820693	1.12729	0.715942	0.388383	0.154303	0.317621	0.512574	0.3787	0.258384	0.736108	0.969161	0.912902
YGL207W_3-CDS	0.563939	1.10293	1.06982	1.35684	0.92319	1.08184	1.29969	1.36779	0.830942	0.767883	0.850803	0.880121	0.978574	1.2247	0.531384	0.736608	1.47016	1.3779
YGL208W_3-CDS	-0.128061	0.18743	0.340318	0.554844	0.17119	-0.474158	0.0511934	-0.151215	-0.515558	-0.275617	-0.196697	-0.330379	0.0465735	0.3402	0.0888836	-0.0833922	0.00466095	0.0259024
YGL209W_3-CDS	1.12727	0.86493	0.987818	0.974177	1.05652	1.37418	0.327693	0.335119	-0.0587242	0.194216	0.761803	0.831454	0.807907	0.342367	0.0540503	-0.217059	-0.129506	-0.314098
YGL210W_3-CDS	1.43394	0.68293	0.463818	0.602844	1.19719	0.390842	0.384693	0.256785	-0.0710575	0.016883	0.826803	0.738121	0.708574	0.3937	0.373384	-0.233392	-0.117839	-0.0590976
YGL211W_3-CDS	0.813939	0.33893	0.405818	0.493844	0.71119	0.759842	0.239193	-0.198215	-0.298058	-0.071617	1.0628	0.186621	0.288074	0.0792002	-0.0301164	-0.329892	-0.576339	-0.147598
YGL212W_3-CDS	0.408939	0.09743	0.0498183	0.287344	0.50369	0.570342	0.541693	0.0142854	-0.166058	-0.371617	0.235303	0.0121211	-0.245426	0.0462002	0.161884	-0.253892	-0.728339	-0.316598
YGL213C_3-CDS	0.130939	0.13093	-0.0581817	-0.233156	-0.21081	-0.0561579	-0.0563066	-0.248215	0.309942	0.164883	-0.315197	-0.454879	-0.403426	-0.5343	-0.534616	-0.225392	-0.00483905	-0.243098
YGL215W_3-CDS	0.910939	0.608597	0.386818	0.315844	0.196524	0.572509	0.549027	0.629452	0.727609	0.45855	0.694136	0.553454	0.601907	0.3027	0.45205	0.742941	0.692161	0.311236
YGL216W_3-CDS	-0.314061	-0.18107	0.142818	-0.339156	0.14419	-0.162158	-0.180307	-0.231215	-0.183058	0.435883	0.0288031	0.0921211	0.0755735	-0.1573	0.433384	0.303608	-0.00983904	0.182902
YGL219C_3-CDS	0.425439	0.70543	0.480318	0.620844	0.40669	0.694842	0.745693	0.963285	0.312942	-0.130617	0.333303	0.380621	0.267574	0.2747	0.00488365	-0.120392	0.033661	0.107402
YGL221C_3-CDS	0.649939	0.64093	0.431818	0.444344	0.67569	0.686842	0.572193	0.581285	0.0694425	-0.048617	0.536803	0.540121	0.464074	0.6742	0.901384	-0.132892	-0.251839	-0.505098
YGL222C_3-CDS	1.01594	1.07693	0.612818	0.657844	0.65719	1.01684	1.28569	1.20579	0.961942	-0.000116972	0.994803	1.16212	1.08357	0.4547	0.828384	0.525608	0.214161	-0.235098
YGL223C_3-CDS	0.170939	-0.12857	-0.469682	-0.341656	-0.55631	-0.0141579	-0.526307	-0.0962146	0.107942	0.134883	0.577803	0.655621	0.461574	0.00170015	0.160884	-0.220892	-0.291839	-0.195098
YGL224C_3-CDS	0.810939	0.78393	0.279818	0.245844	-0.0798095	0.547842	0.412693	0.260785	0.0319425	-0.129117	0.895803	0.720121	0.898574	0.5677	0.448384	0.143608	0.336161	-0.0550976
YGL225W_3-CDS	1.47294	1.21643	0.613818	0.878844	0.77969	1.03334	0.857193	0.832285	0.836942	0.370883	1.4493	0.873621	1.01257	0.5482	0.829384	0.427108	0.245161	0.213402
YGL226C-A_3-CDS	0.516939	0.81693	0.500818	0.828844	0.52619	0.369842	0.782693	0.773785	0.436942	-0.254117	0.364803	0.407121	0.458574	0.8717	0.273384	0.281608	0.103161	0.0089024
YGL226W_3-CDS	1.01294	0.48693	-0.0551817	-0.222156	0.43219	0.0418421	0.242693	-0.0102146	0.291942	-0.325117	0.943803	0.906121	1.03357	0.6717	1.05738	0.701608	-0.214839	-0.0490976
YGL227W_3-CDS	-0.187061	-0.14107	0.367818	0.0208435	-0.0278095	-0.178158	0.566693	0.156785	0.237942	-0.369117	0.149803	0.505121	0.298574	0.0367002	0.228384	0.410608	0.263161	0.306902
YGL228W_3-CDS	-0.146394	-0.0524033	-0.332848	-0.22949	-0.46981	-0.0568245	-0.189973	0.359785	0.0872758	-0.239117	-0.254197	-0.418546	-0.25476	-0.4503	-0.535283	-0.197392	-0.206172	-0.216764
YGL229C_3-CDS	-1.26306	-0.617403	-0.436515	-0.71849	-1.23948	-0.934158	-0.693307	-0.403548	-0.00172419	0.0985497	-1.10886	-0.512546	-0.662093	-0.545633	-0.55595	0.228274	-0.0231724	0.612569
YGL231C_3-CDS	0.233439	-0.04257	-0.171682	-0.225156	-0.22131	-0.386658	-0.232307	-0.422715	-0.237058	-0.246117	0.00430312	0.0696211	0.0160735	0.1362	0.0343837	0.105108	-0.251339	-0.100598
YGL232W_3-CDS	0.0134392	-0.07357	0.0773183	-0.0486565	0.11919	-0.230158	0.100693	0.0182854	0.143442	-0.046617	0.275303	-0.0828789	0.267074	-0.1708	0.320884	0.0851078	0.303161	0.259902
YGL233W_3-CDS	-0.710061	-0.49957	-0.120682	-0.483156	-0.59981	-0.793658	-0.287807	-0.475715	-0.113558	0.036383	-0.640697	-0.276379	-0.0394265	0.1217	-0.369116	0.230608	0.213661	-0.0355976
YGL234W_3-CDS	0.352939	-0.53907	-0.332182	-0.0501565	-0.11781	0.585842	-0.448307	-0.930215	-0.331058	-0.165117	0.477803	-0.665879	-0.434426	-0.4383	0.0203836	-0.309392	-0.464839	-0.593098
YGL236C_3-CDS	0.542939	0.00143003	0.176818	0.0498435	0.43319	0.243842	-0.585307	-0.392215	-0.223058	-0.125617	0.200803	-0.454879	-0.0339265	-0.0742998	0.282884	-0.369892	0.107661	-0.0780976
YGL237C_3-CDS	0.198439	0.46693	0.293318	0.111344	0.44469	0.145842	0.303193	0.368285	-0.0310575	-0.035617	0.126303	-0.0923789	-0.0449265	-0.0592998	0.0183837	-0.0503922	0.297661	0.105402
YGL238W_3-CDS	0.552939	0.24543	0.809318	0.469344	0.46419	0.149842	0.791193	0.936285	0.747942	0.791883	0.777303	0.850121	1.27657	1.3177	0.890384	1.10361	1.18066	1.3669
YGL240W_3-CDS	0.352939	0.46943	0.199818	0.264344	0.16269	0.498842	0.384693	0.443285	-0.250058	-0.294617	0.286803	0.271121	0.394074	0.5652	0.512384	-0.258892	-0.350339	-0.370598
YGL241W_3-CDS	-0.431061	-0.31407	-0.390182	-0.325156	0.0291905	-0.142158	-0.183307	0.165785	-0.211058	0.244883	-0.329197	-0.730879	-0.799426	-0.5163	-0.334616	-0.367392	-0.351839	0.336902
YGL242C_3-CDS	-0.352061	0.10693	-0.143182	0.00534351	-0.48031	-0.437158	-0.380807	0.246785	-0.364558	-0.232617	-0.952197	-0.616379	-0.572426	-0.6523	-0.656116	-0.235392	-0.464339	-0.134598
YGL243W_3-CDS	-0.949561	-0.87957	-0.492182	-0.870156	-0.64781	-0.935158	-0.971307	-0.664215	-0.305058	-0.023617	-0.743697	-0.602379	-0.427926	-0.5493	-0.406116	0.319108	-0.018839	0.245902
YGL244W_3-CDS	-0.473394	-0.59407	-0.838848	-0.70849	-1.05114	-0.639491	-0.719307	-0.349215	0.280276	0.0582164	-0.809197	-0.558212	-0.943093	-0.901967	-0.861616	-0.370059	-0.394506	-0.339764
YGL245W_3-CDS	0.548273	0.476597	0.379818	0.446844	0.705524	0.891175	0.647693	0.675785	0.586609	0.097883	0.509136	0.523454	0.440907	0.260033	0.349717	0.0982744	0.0324943	0.142569
YGL246C_3-CDS	0.692439	-0.08807	0.112318	-0.0316565	0.54769	0.0973421	0.103693	-0.172715	0.367942	0.141883	0.464303	0.343621	0.303574	0.3422	0.432384	0.139108	0.186661	-0.0460976
YGL247W_3-CDS	0.713939	0.05593	0.160818	0.284844	0.27419	0.211842	0.140693	0.226785	0.218942	0.363883	0.696803	0.431121	0.328574	0.4477	0.572384	0.333608	0.414161	0.0549024
YGL248W_3-CDS	0.198606	0.35793	0.382485	0.415844	0.417524	0.0315088	0.31636	0.278452	0.0309425	0.0602164	0.380803	0.280788	0.208574	0.209367	0.341384	-0.307726	0.315161	0.0169024
YGL249W_3-CDS	-0.154061	-0.37407	-0.248182	-0.284156	0.12019	-0.722158	-0.338307	-0.214215	0.287942	0.277883	-0.545197	-0.401879	-0.104426	-0.2343	-0.226616	-0.166392	-0.191839	0.0109024
YGL250W_3-CDS	-0.267061	-0.06107	0.425818	0.235844	0.43319	-0.533158	0.228693	0.0917854	0.650942	0.289883	-0.324197	-0.0778789	0.0435735	0.2147	0.482384	0.295608	0.400161	0.782902
YGL251C_3-CDS	-0.567061	-0.29857	-0.285182	-0.0696565	-0.16181	-0.308158	-0.339307	-0.614715	-0.370058	-0.210117	-0.434197	-0.384379	-0.440926	-0.2068	-0.348616	-0.438392	-0.428339	-0.0970976
YGL252C_3-CDS	0.692439	0.61843	0.344818	0.339844	0.28169	0.674342	0.679193	0.553785	0.480442	0.278383	0.760303	1.04162	0.991574	0.8472	0.495884	0.699608	0.503661	0.532902
YGL253W_3-CDS	1.61244	1.49043	0.656318	0.974844	0.75069	1.87434	1.45969	1.11079	0.642442	0.221383	1.8263	1.90562	1.33957	0.8067	0.799384	0.855108	0.548661	0.122902
YGL254W_3-CDS	0.569439	0.08043	-0.0436817	-0.0861565	-0.0908095	0.474842	-0.359307	-0.350715	-0.970558	-0.416117	0.280803	0.459621	0.449574	-0.2058	-0.146116	-0.710892	-0.718839	-0.694098
YGL255W_3-CDS	0.0232725	0.108597	-0.289182	-0.119656	-0.123143	-0.0341579	-0.02964	-0.00321463	-0.0490575	-0.151784	-0.608864	-0.380212	-0.39976	-0.444633	-0.428283	-0.547726	-0.133839	0.0202357
YGL256W_3-CDS	0.116439	-0.03257	0.0783183	0.390344	0.0976905	0.528842	0.116193	0.168785	0.237442	-0.032117	-0.0811969	-0.104379	-0.327426	0.1047	0.152884	-0.207892	0.166161	0.0504024
YGL257C_3-CDS	-0.527061	-0.62757	-0.428182	-0.451656	-0.38331	-0.584158	-0.662307	-0.869215	-0.122558	0.239883	-0.168197	-0.268379	-0.161926	-0.2343	-0.113116	-0.00689224	-0.010839	-0.0110976
YGL258W_3-CDS	-1.46606	-1.17407	-1.00318	-0.824156	-0.75081	-0.882158	-1.02231	-1.01421	-0.173058	-0.252117	-1.2982	-1.33588	-1.17443	-1.0253	-0.587616	-0.566392	-0.374839	0.100902
YGL259W_3-CDS	-1.42906	-1.40507	-0.782182	-0.979156	-0.91281	-1.11216	-0.978307	-0.866215	-0.290058	-0.314117	-1.2372	-1.04188	-1.13043	-0.9623	-0.682616	-0.393392	-0.251839	-0.122098
YGL262W_3-CDS	-2.21256	-2.02757	-1.66568	-1.68366	-2.03831	-1.74116	-1.89231	-1.62471	-0.551058	-0.266117	-1.9702	-1.58388	-1.56893	-1.4288	-1.33212	-0.0578922	-0.560839	0.0149024
YGL263W_3-CDS	-1.66606	-1.82257	-0.608182	-1.05316	-1.57431	-0.458658	-0.458807	-0.682215	-0.368058	-0.088617	-0.189697	-0.384379	-0.178426	-0.0937998	-0.0111164	-0.694892	-0.053339	0.0724024
YGR001C_3-CDS	0.378939	0.12193	-0.103182	0.169844	0.61319	0.0668421	0.00369336	-0.216215	-0.124058	0.144883	0.314803	0.371121	0.272574	0.3657	0.443384	0.251608	-0.223839	-0.115098
YGR002C_3-CDS	-0.332394	-0.246737	-0.404515	-0.46449	-0.617476	-0.214491	-0.373307	-0.229215	-0.248391	0.034883	-0.423197	-0.467212	-0.531093	-0.5423	-0.427283	-0.200392	-0.266506	-0.492098
YGR003W_3-CDS	-0.287561	-0.79857	-0.281682	-0.713656	-0.38381	-0.774158	-0.859807	-0.836715	-0.260558	0.346383	-0.460697	-0.607879	-0.616926	-0.4238	-0.141616	-0.295392	-0.130339	0.0549024
YGR004W_3-CDS	-0.661561	-0.85257	-0.482682	-0.894156	-0.71931	-0.951658	-0.744307	-1.09921	-0.433058	-0.554617	-0.913697	-0.616379	-0.719926	-0.8828	-0.861116	-0.768392	-0.390839	-0.295098
YGR005C_3-CDS	-0.467561	-0.34607	-0.127182	-0.491656	-0.38531	-0.197158	-0.257807	-0.00171463	-0.347058	-0.000616972	-0.411197	-0.245379	-0.206426	-0.0312998	0.0293837	0.0131078	0.121161	0.187902
YGR006W_3-CDS	0.747939	0.74393	0.705818	0.625844	0.25619	0.796842	-0.0283066	-0.141215	-0.514058	-0.299117	0.470803	0.275121	0.192574	0.4577	0.235384	-0.298392	-0.105839	-0.282098
YGR007W_3-CDS	0.575939	1.52793	1.42832	1.02134	0.78569	0.803842	1.59769	1.23679	0.320442	-0.130617	0.581303	1.06062	1.37857	1.1677	0.966884	1.13761	1.47166	0.319902
YGR008C_3-CDS	0.960939	2.16893	2.09382	1.74984	1.42019	0.725842	1.82069	1.96279	1.01794	0.142883	0.868803	1.35112	1.85457	1.5437	1.50338	1.70661	2.01216	0.467902
YGR009C_3-CDS	-0.401061	-0.20157	-0.221182	-0.186156	-0.17331	-0.212658	-0.160807	0.0757854	0.000442482	0.139383	-0.308697	-0.554879	-0.190926	-0.2598	-0.331616	-0.00789224	0.097161	-0.0695976
YGR010W_3-CDS	0.110606	0.0432634	0.0594849	0.237177	0.0438571	-0.187491	-0.180307	0.111785	-0.222724	0.0975497	-0.434864	-0.134212	0.16124	0.250033	-0.239283	-0.0260589	0.136494	-0.198431
YGR012W_3-CDS	0.200939	0.000930028	-0.0501817	-0.335156	0.43819	-0.361158	-0.0603066	-0.371215	-0.276058	-0.198117	-0.00119688	-0.243879	-0.384426	-0.2233	-0.0946164	-0.456392	-0.380839	-0.226098
YGR013W_3-CDS	0.511439	1.13243	0.794318	0.525344	0.44369	0.475342	0.321693	0.452785	-0.671558	-0.337617	0.352803	0.423121	0.447574	0.1907	0.210884	-0.171392	-0.332839	-0.907598
YGR014W_3-CDS	1.22994	1.05193	1.13582	0.998844	0.85419	0.834842	0.848193	0.739285	0.687442	0.390383	1.2108	0.906121	1.15157	1.0577	1.18238	0.554608	0.649161	0.261902
YGR015C_3-CDS	0.427439	0.46243	0.280818	0.281844	0.35369	0.168842	0.142693	-0.0472146	-0.0400575	-0.225117	0.475803	0.328621	0.476574	0.4172	0.659884	0.169608	-0.306839	0.0314024
YGR016W_3-CDS	0.0689392	-0.48307	0.158818	-0.293156	0.18819	-0.521158	-0.258307	-0.997215	-0.245058	-0.112117	0.0178031	-0.0708789	-0.0564265	-0.1373	0.270384	0.173608	-0.425839	0.304902
YGR017W_3-CDS	0.491939	0.79993	0.130818	0.643844	0.12919	0.480842	0.448693	0.734785	-0.0400575	-0.614117	0.0648031	-0.166879	-0.180426	-0.2033	-0.322616	-0.304392	-0.549839	-0.435098
YGR019W_3-CDS	0.148939	1.22043	0.946318	0.898344	0.70819	0.501342	0.915693	0.466785	-0.114058	-0.240117	0.454303	0.724621	0.844574	0.6272	0.133384	0.164608	0.357161	-0.0995976
YGR021W_3-CDS	0.135939	0.48793	0.145818	0.0908435	0.52019	-0.276158	-0.116307	-0.374215	-0.272058	-0.221117	-0.225197	-0.298879	-0.318426	-0.6033	-0.511616	-0.197392	-0.431839	-0.240098
YGR023W_3-CDS	-1.14706	-0.49807	-0.321182	-0.226156	-0.32081	-0.129158	-0.561307	0.0297854	-0.233058	-0.038117	-0.795197	-0.595879	-0.564426	-0.6693	-0.913616	-0.142392	0.421161	-0.137098
YGR024C_3-CDS	0.291939	0.06293	0.488818	0.326844	0.32419	-0.0641579	0.193693	-0.0512146	0.156942	0.189883	0.350803	0.340121	0.136574	0.5677	-0.180616	-0.185392	0.571161	0.0219024
YGR026W_3-CDS	1.20394	1.15693	0.939818	1.09184	0.89019	1.24884	1.05169	1.00379	0.214942	0.047883	1.0098	1.02512	0.969574	0.7557	0.260384	0.0686078	0.316161	0.406902
YGR028W_3-CDS	-0.656727	-0.53107	-0.404182	-0.535156	-0.515476	-0.724491	-0.719973	-0.592548	-0.163391	-0.45745	-0.61053	-0.288879	-0.0314265	0.1557	0.266717	-0.0497256	-0.047839	0.220902
YGR029W_3-CDS	0.121939	0.14593	0.0668183	-0.223156	-0.19581	-0.0781579	-0.344307	-0.812215	-0.724058	-0.344117	-0.197197	-0.216879	0.182574	-0.0942998	-0.0906163	-0.211392	-0.546839	-0.460098
YGR030C_3-CDS	2.60594	1.66793	1.13282	1.30084	1.39919	1.45784	1.27769	1.04779	0.271942	0.436883	2.3828	2.02612	2.18557	1.7787	1.81838	1.38361	0.580161	0.937902
YGR031W_3-CDS	0.211939	0.33593	0.104818	0.395844	0.40819	-0.0771579	-0.0803066	-0.0502146	-1.08306	-0.887117	-0.192197	0.0791211	0.161574	-0.1953	-0.188616	-0.813392	-0.425839	-0.623098
YGR032W_3-CDS	0.451939	0.29543	0.279818	0.242344	0.84919	-0.186658	0.0206934	-0.447715	-0.164058	0.174383	0.255303	0.124621	0.244574	0.3537	0.508884	0.423608	0.405661	0.322402
YGR033C_3-CDS	0.519939	0.34693	0.399818	0.598844	0.62919	0.194842	0.203693	0.102785	-0.118058	0.085883	0.307803	0.291121	0.449574	0.4227	0.153384	0.0976078	0.119161	-0.241098
YGR036C_3-CDS	0.534439	0.52643	0.503318	0.423344	0.17919	0.116342	0.191693	0.124285	0.0974425	0.00888303	0.00680312	0.209121	0.122574	0.0552002	-0.422116	-0.344392	-0.289339	-0.0100976
YGR038W_3-CDS	0.456939	0.12793	0.107818	0.0398435	0.37519	-0.0791579	0.297693	0.385785	0.691942	-0.113117	0.397803	0.608121	0.650574	0.7947	0.932384	0.336608	0.269161	0.169902
YGR040W_3-CDS	1.32594	1.03593	0.920818	0.938844	1.19019	0.800842	0.259693	0.00278537	-0.255058	-0.271117	0.970803	0.403121	0.294574	0.1647	0.549384	-0.511392	-0.320839	-0.660098
YGR041W_3-CDS	-0.0190608	0.22493	0.178818	0.249844	0.13919	-0.0201579	-0.252307	-0.0752146	-0.100058	-0.453117	-0.189197	-0.351879	-0.442426	-0.0642998	-0.170616	-0.528392	-0.547839	-0.129098
YGR042W_3-CDS	-0.672561	-0.44557	-0.518182	-0.223156	-0.36231	-0.377158	-0.458807	0.0132854	-0.0365575	-0.223617	-0.693197	-0.886379	-0.917926	-0.6293	-0.490616	-0.583892	-0.506839	-0.171098
YGR043C_3-CDS	-1.50906	-1.38757	-0.587182	-1.07166	-1.18281	-1.36116	-0.872307	-0.682215	-0.170558	-0.177617	-1.6567	-1.06038	-1.16743	-0.8023	-0.933616	-0.539892	0.031661	-0.297598
YGR044C_3-CDS	-0.842561	-0.28657	-0.266182	-0.534656	-0.44831	-0.206658	-0.428807	-0.203215	-0.00605752	0.167383	-0.363197	-0.579379	-0.550926	-0.7308	-0.521116	-0.509392	-0.328839	-0.328598
YGR045C_3-CDS	-0.594061	-0.34607	-0.195182	-0.779156	-0.26381	-1.44816	-0.908307	-1.12421	-0.661058	-0.828117	-0.846197	-0.157879	0.0115735	-0.5463	-0.206616	-0.175392	-0.360839	-0.777098
YGR046W_3-CDS	-0.381061	-0.226737	0.0728183	0.0131768	-0.10081	-0.210825	-0.0849733	0.0161187	0.0192758	0.142883	-0.176864	0.0837878	0.0952402	-0.0416332	-0.12195	0.490941	0.392494	0.138902
YGR047C_3-CDS	-0.722561	-0.59857	-0.438682	-0.538656	-0.55481	-0.609658	-0.627307	-0.287215	-0.0355575	-0.254617	-0.442197	-0.419879	-0.347926	-0.4718	-0.387616	0.211108	-0.202839	0.374402
YGR048W_3-CDS	0.154939	0.62143	0.371318	0.384344	0.28919	0.757842	0.961693	0.957785	0.428442	-0.033117	0.615803	0.495121	0.825074	0.8157	1.01788	0.257108	0.390161	-0.187098
YGR049W_3-CDS	0.106939	0.30493	0.257818	0.191844	0.39519	0.374842	0.0336934	0.288785	-0.279058	-0.296117	0.413803	0.330121	0.264574	-0.0592998	-0.354616	-0.0403922	-0.376839	-0.950098
YGR052W_3-CDS	-2.02856	-0.75957	-0.611682	-0.840656	-0.84981	-0.450658	0.135193	0.315785	-0.254058	-0.064117	-1.2877	-1.07438	-0.877926	-0.8293	-1.07862	0.342108	0.485661	-0.0365976
YGR053C_3-CDS	-1.61956	-0.84407	-0.692182	-1.00166	-1.21031	-1.03816	-0.423307	-0.0242146	-0.327058	0.095883	-1.4287	-0.744379	-0.849926	-0.9923	-0.895116	0.378608	0.157161	0.436402
YGR054W_3-CDS	1.26294	1.02393	0.302318	0.654844	0.74119	0.897842	0.799693	0.836785	0.620442	0.099883	1.0633	0.738621	0.506074	0.5317	0.676384	0.226108	-0.138339	-0.447598
YGR055W_3-CDS	0.969939	1.31693	1.06532	1.09584	0.0931905	1.18784	1.41019	1.68329	1.13044	0.075383	1.1823	1.88212	1.60207	1.5207	1.48588	1.10111	1.38816	0.895902
YGR056W_3-CDS	0.416939	0.02593	0.0598183	0.0298435	0.0431905	0.257842	0.0586934	-0.0872146	-0.0210575	0.055883	0.371803	0.115121	0.0565735	0.1297	0.307384	0.390608	0.123161	0.142902
YGR057C_3-CDS	0.132439	-0.32807	-0.294682	-0.129156	-0.10081	-0.0166579	-0.0218066	-0.213215	-0.00855752	0.129383	0.0633031	-0.189879	-0.219426	-0.00529985	-0.108116	0.197608	0.064161	-0.0345976
YGR058W_3-CDS	-0.0860608	-0.05407	-0.191182	0.245844	-0.0638095	-0.0501579	-0.00230664	0.264785	-0.159058	-0.373117	-0.360197	-0.506879	-0.891426	-0.0172998	-0.488616	-0.553392	-0.120839	0.197902
YGR059W_3-CDS	0.609939	-0.189403	-0.355848	-0.252823	0.28319	-0.290158	-0.566307	-0.426881	0.0302758	0.0532164	0.102136	-0.0775455	-0.0944265	-0.356967	0.0330503	0.0639411	-0.294172	0.173569
YGR060W_3-CDS	0.903939	0.50093	0.320818	1.04584	0.76769	1.60334	0.996193	1.62129	1.04444	0.201383	1.5908	0.886621	0.831074	1.4212	0.886384	-0.0323922	0.147661	0.330902
YGR061C_3-CDS	0.591439	0.42393	0.163818	0.595844	0.64419	0.692342	0.363693	0.464285	0.281442	0.484883	0.801803	-0.0488789	-0.419426	0.2952	-0.225116	-0.244392	-0.287839	-0.128098
YGR062C_3-CDS	1.37294	0.97743	0.579818	0.765344	0.83369	0.504842	0.446193	0.0712854	-0.154558	-0.464617	0.656303	0.147121	-0.0184265	-0.0627998	-0.0886163	-0.364392	-0.354839	-0.704598
YGR065C_3-CDS	-0.126061	-0.17107	-0.279182	-0.100156	-0.26381	-0.305158	-0.274307	0.245785	0.313942	0.191883	-0.223197	0.0701211	0.0945735	-0.0982998	0.0693837	0.107608	-0.339839	0.0809024
YGR066C_3-CDS	-1.01906	-1.07207	-0.682182	-0.694156	-0.89181	-0.624158	-0.375307	-0.339215	-0.533058	-0.028117	-1.2362	-0.971879	-1.04543	-0.9223	-0.879616	-0.638392	-0.320839	-0.135098
YGR067C_3-CDS	-1.71306	-1.08007	-0.844182	-0.868156	-0.83481	-0.997158	-1.26681	-1.13421	-0.432558	-0.099617	-1.7782	-1.22288	-1.36943	-1.1478	-1.05512	-0.868892	-0.778339	-0.439098
YGR068C_3-CDS	-0.245061	-0.23607	-0.626182	-0.479156	-0.15381	-0.328158	-0.151307	-0.292215	-0.571058	-0.598117	-0.441197	-0.0948789	-0.822426	-0.6423	-0.836616	-0.654392	-1.20784	-1.0111
YGR070W_3-CDS	-0.949061	-0.21107	0.339818	-0.655156	-0.49681	-0.704158	-0.0333066	-0.0492146	0.264942	0.034883	-0.767197	-0.0988789	-0.0864265	-0.3513	-0.306616	0.675608	0.320161	0.283902
YGR071C_3-CDS	-0.0595608	0.23443	0.00281826	0.0893435	-0.0863095	0.205342	0.318693	0.180285	0.513442	0.469883	-0.246197	-0.0798789	-0.148426	-0.5553	-0.146116	0.338608	0.278661	0.0804024
YGR072W_3-CDS	0.0764392	-0.23207	-0.550682	-0.242656	-0.56781	-0.0481579	-0.251807	-0.0207146	0.0909425	0.236883	-0.222697	-0.412379	-0.454926	-0.4938	-0.602616	-0.292392	-0.450339	-0.198098
YGR076C_3-CDS	0.516939	0.23693	-0.204182	-0.248156	0.48319	0.109842	0.0776934	0.142785	0.230942	-0.090117	0.287803	0.354121	0.159574	-0.0182998	0.392384	-0.0303922	0.267161	-0.176098
YGR077C_3-CDS	0.0809392	-0.04207	0.141818	-0.219656	-0.28581	-0.137658	0.265193	0.0557854	-0.166558	-0.076117	-0.113697	-0.0563789	-0.0234265	-0.3768	-0.257616	0.0211078	-0.036339	-0.0310976
YGR078C_3-CDS	1.30894	0.64093	0.435818	0.486844	0.61319	0.783842	0.677693	0.533785	0.0549425	-0.343117	1.3158	0.610121	0.513574	0.3387	0.467384	-0.302392	-0.295839	-0.145098
YGR079W_3-CDS	1.39044	-0.52157	-0.351682	0.488344	0.70019	1.29334	-0.0738066	-0.369715	-0.521058	-0.555117	1.0253	-0.308879	-0.471926	-0.2243	0.419384	-0.670392	-0.784839	-0.387598
YGR080W_3-CDS	0.660939	0.55793	0.125818	0.142344	0.46719	0.578842	0.260693	0.156785	0.146442	0.080383	0.504303	0.137621	-0.0249265	-0.2633	0.0283836	-0.179892	-0.022839	-0.167598
YGR081C_3-CDS	0.848939	0.23793	0.163818	0.120844	1.00319	0.312842	0.206693	0.182785	-0.368058	-0.057117	1.0468	0.518121	0.690574	0.1947	0.520384	0.163608	0.311161	0.985902
YGR082W_3-CDS	0.547939	0.08693	0.172818	0.135844	0.26519	0.179842	0.297693	0.164785	-0.102058	0.072883	0.870803	0.326121	0.278574	0.3117	-0.267616	-0.0603922	-0.132839	-0.143098
YGR084C_3-CDS	0.494606	0.156263	0.0868183	-0.0604898	0.268524	0.0205088	0.343027	0.0331187	0.0829425	-0.12445	0.754803	0.617454	0.604574	0.513033	0.530384	0.513274	0.020161	-0.0107643
YGR086C_3-CDS	0.769439	1.70043	1.41182	1.06934	0.84769	0.715842	1.47469	1.53279	0.757942	0.134383	0.813803	1.37662	1.39257	0.9727	0.667384	0.928608	0.919661	-0.0945976
YGR087C_3-CDS	-0.955061	0.22043	-0.324682	-0.164656	-0.39931	-0.549658	-0.177807	-0.406215	-0.623058	-0.507117	-0.616197	-0.565379	-0.813426	-0.7703	-0.586616	-0.748892	-0.988339	-0.780598
YGR088W_3-CDS	0.227439	0.04893	0.200818	-0.231156	0.25919	-0.326658	-0.130307	-0.669715	-0.399058	0.016383	-0.305197	0.0216211	0.242074	0.1317	0.320384	0.300608	0.588161	0.106402
YGR089W_3-CDS	-0.152727	-0.11307	-0.0421817	-0.274156	-0.462143	0.142509	0.0156934	0.630785	0.446276	0.348883	-0.118864	-0.0492122	0.337907	0.4187	0.346717	0.106941	0.260494	0.295236
YGR090W_3-CDS	0.284439	0.07293	-0.277682	-0.173156	-0.18281	0.0323421	-0.0623066	-0.117215	0.223942	-0.048617	0.363803	-0.179879	-0.297926	-0.2238	-0.380116	-0.0938922	-0.237839	0.172402
YGR091W_3-CDS	0.600939	0.600263	0.348818	0.46851	0.406857	0.452842	0.221027	0.523119	0.210276	-0.00711697	0.62847	0.446121	0.698574	0.7247	0.353717	0.248274	-0.213506	-0.00176426
YGR092W_3-CDS	-0.0955608	0.25743	0.190818	0.420344	0.0701905	-0.206158	0.281193	0.559285	0.257942	0.129383	0.0703031	-0.0488789	-0.0604265	0.0197002	-0.265116	-0.276892	-0.074339	0.218402
YGR093W_3-CDS	0.132939	-0.02007	0.0368183	-0.216656	0.0491905	-0.259658	-0.896807	-0.524215	-0.426558	-0.128117	-0.0161969	-0.249379	-0.164926	-0.3923	-0.155116	-0.589892	-0.423839	-0.251098
YGR094W_3-CDS	0.860939	0.38043	0.259818	0.397344	0.19569	0.716842	0.233193	0.193785	0.230942	0.355883	0.555803	0.453621	0.171074	0.2627	-0.263116	-0.315892	-0.131339	0.0094024
YGR095C_3-CDS	0.700939	-0.18207	-0.0331817	-0.180156	0.13119	0.341842	-0.482307	-0.362215	-0.253058	-0.350117	0.359803	0.168121	0.371574	-0.2393	-0.149616	-0.0813922	-0.493839	-0.563098
YGR096W_3-CDS	-0.171061	-0.0777366	-0.331515	-0.237823	-0.42681	-0.234158	-0.48164	-0.852548	-0.958724	-0.14445	-0.0498635	-0.271546	-0.291426	-0.6923	-0.545616	-0.536726	-0.567839	-0.836431
YGR097W_3-CDS	-0.00956079	-0.07757	-0.0711817	0.00384351	0.12319	0.0318421	-0.136307	-0.132715	-0.0335575	-0.212617	0.328303	-0.0968789	-0.263926	0.0412002	0.289384	-0.154392	0.088161	0.191402
YGR098C_3-CDS	0.000939215	-0.16707	-0.395182	-0.157156	0.0401905	0.0248421	0.00369336	0.107785	0.475942	0.226883	-0.251197	-0.0828789	-0.300426	-0.2163	0.284384	-0.180392	-0.041839	0.0439024
YGR099W_3-CDS	-0.270727	-0.108403	-0.139848	-0.13349	0.129857	-0.321491	-0.247973	-0.450881	-0.236724	-0.0894503	-0.34853	-0.322546	-0.37476	-0.5163	-0.24895	-0.279726	-0.259506	-0.196764
YGR100W_3-CDS	-0.399561	-0.10157	-0.193182	-0.296156	-0.45131	-0.282158	-0.358307	-0.270215	-0.353558	-0.227117	-0.294697	-0.481879	-0.492926	-0.2638	-0.253616	-0.306892	-0.056339	-0.758098
YGR101W_3-CDS	0.305939	0.44293	0.529818	0.748844	0.28419	0.445842	0.672693	0.896785	0.303942	0.111883	0.161803	0.289121	0.325574	0.4817	0.193384	0.0336078	0.020161	0.0839024
YGR102C_3-CDS	0.892939	0.42593	0.545818	0.484844	0.83419	0.436842	0.248693	0.337785	0.378942	-0.108117	0.782803	0.500121	0.512574	0.3267	0.627384	0.311608	0.125161	0.0439024
YGR103W_3-CDS	1.25394	-0.88457	-0.957182	-0.128156	0.56019	0.751842	-0.550807	-0.167715	0.293442	0.387883	0.406303	-0.530879	-0.652926	-0.0522998	0.0788836	0.00460776	-0.260839	0.425902
YGR104C_3-CDS	0.545273	-0.46707	-0.231848	-0.19349	0.339857	0.215842	-0.01464	-0.401881	-0.132391	-0.0887836	0.462803	-0.126212	-0.248093	-0.209967	-0.0336164	-0.0953922	-0.204506	-0.105431
YGR106C_3-CDS	0.965439	0.81843	0.917818	0.825844	0.78219	0.738342	0.789193	0.902785	0.465942	0.048883	0.927803	0.782121	0.762574	0.9437	0.505384	0.319608	0.263661	0.429902
YGR108W_3-CDS	-0.142061	-0.29357	-0.0636817	-0.327656	-0.13731	-0.106158	0.174693	-0.0602146	-0.0230575	0.032883	-0.0536969	-0.0953789	-0.201926	-0.4298	-0.648116	-0.0833922	0.089161	0.301902
YGR109C_3-CDS	0.0619392	-0.07707	-0.271182	-0.187156	0.17519	0.243842	0.0776934	-0.209215	0.201942	0.281883	0.321803	-0.0408789	0.00857351	-0.0812998	-0.343616	-0.0933922	0.194161	0.556902
YGR110W_3-CDS	-0.644061	-0.62107	-0.172682	-0.129656	-0.29131	-0.191158	-0.418807	-0.277715	-0.0380575	0.102383	-0.668697	-0.603379	-0.463426	0.00570015	-0.183616	-0.0898922	0.157161	0.341402
YGR111W_3-CDS	-0.856061	-0.135403	0.101485	-0.0881565	-0.273476	-0.642825	-0.0289733	-0.161215	-0.132391	-0.00811697	-0.652864	-0.270879	-0.291093	-0.5143	-0.374283	0.0269411	0.247828	0.127236
YGR112W_3-CDS	-0.576561	0.02493	0.0793183	0.135844	-0.24981	-0.486658	0.0916934	-0.267715	-0.475058	0.267383	-0.781697	-0.406879	-0.214926	-0.2473	-0.411616	-0.182892	-0.221839	-0.107598
YGR113W_3-CDS	-0.147061	0.46193	0.125818	0.365844	0.0361905	0.418842	0.0316934	0.262785	-0.198058	-0.182117	-0.250197	-0.119879	-0.374426	-0.5313	-0.707616	-0.561392	-0.284839	-0.380098
YGR116W_3-CDS	0.395439	0.22693	0.474318	-0.118156	0.0716905	0.144342	0.540693	0.267285	0.424942	0.534383	0.344303	0.626121	0.562574	0.6307	0.622384	0.765608	0.507661	0.815902
YGR117C_3-CDS	-0.0585608	0.19843	0.374318	0.236344	-0.12331	0.131342	0.187693	-0.0547146	-0.221058	-0.134617	-0.125197	0.0206211	-0.0294265	0.1002	-0.242616	-0.350392	-0.042339	0.139902
YGR119C_3-CDS	1.60194	1.15593	1.02382	0.788844	0.99369	0.997342	1.14469	1.01929	0.553442	0.268383	1.4078	1.22012	1.38107	0.7782	0.947384	0.803608	0.574161	0.649902
YGR120C_3-CDS	0.829439	0.62543	0.390818	0.277844	0.62169	0.147842	0.314693	-0.107215	-0.0695575	-0.184617	0.626803	0.360621	0.527574	0.3112	0.156384	-0.162392	-0.280839	0.0069024
YGR121C_3-CDS	0.0199392	0.25093	-0.337182	0.387844	0.30119	0.187842	0.100693	-0.585215	-0.545058	-0.555117	-0.0651969	-0.156879	-0.353426	-0.4013	-0.470616	-0.904392	-0.910839	-0.774098
YGR122W_3-CDS	-0.785561	-0.47707	-0.276182	-0.370656	-0.48431	-0.609158	-0.381307	-0.419215	-0.243558	-0.057617	-0.740197	-0.203879	-0.137426	-0.3208	-0.335616	0.120108	0.114661	0.446402
YGR123C_3-CDS	-0.0510608	-0.82357	-0.222182	-0.221656	-0.0963095	-0.180158	-0.537807	-0.646715	-0.525058	-0.00311697	0.0293031	-0.347879	-0.156426	-0.2898	-0.365116	-0.0458922	-0.179339	0.416902
YGR124W_3-CDS	0.908439	0.56843	-0.190682	-0.0211565	0.17919	0.883842	0.552693	0.772285	0.454442	-0.275617	1.1283	1.12362	0.869074	0.7857	0.913384	0.303608	-0.050339	-0.359098
YGR125W_3-CDS	-0.0885608	-0.13507	0.0503183	0.128344	0.0246905	-0.00115788	-0.0223066	0.0657854	-0.0350575	0.024383	-0.0571969	-0.228379	-0.100426	-0.0867998	-0.0581163	-0.00489224	0.315161	0.106902
YGR126W_3-CDS	-0.0450608	0.35993	0.568818	0.207844	0.57619	-0.282158	0.413693	0.132785	0.217942	0.018883	0.235803	0.328121	0.534574	0.3947	0.437384	0.437608	0.422161	-0.0110976
YGR127W_3-CDS	0.127939	0.47993	0.729818	0.447844	0.10019	0.145842	0.624693	0.568785	0.227942	0.146883	0.597803	0.390121	0.497574	0.6107	0.183384	0.713608	1.07016	0.986902
YGR128C_3-CDS	0.735939	-0.17957	0.0198183	-0.0596565	0.28069	0.316842	-0.331807	-0.623715	-0.0795575	0.205883	0.619303	0.0881211	-0.188426	-0.1183	0.209884	0.0981078	0.158661	0.228402
YGR129W_3-CDS	0.293939	0.21093	-0.00118174	0.0978435	0.0921905	0.402842	0.454693	-0.0162146	-0.230058	-0.474117	0.285803	0.00812112	-0.146426	-0.3773	-0.301616	-0.307392	-0.226839	-0.516098
YGR130C_3-CDS	0.680939	1.03993	0.748818	0.390844	0.48619	0.771842	0.970693	1.02979	0.663942	0.306883	0.604803	0.771121	0.743574	0.2617	0.266384	1.17461	0.956161	0.347902
YGR131W_3-CDS	0.175939	0.06493	-0.0911817	-0.169156	0.15419	-0.423158	-0.252307	0.0857854	0.203942	0.303883	-0.00619688	-0.00187888	0.0225735	0.0317002	0.318384	0.402608	0.274161	0.297902
YGR132C_3-CDS	0.590939	0.86993	0.539818	0.399844	0.50519	0.572842	0.493693	0.389785	0.292942	0.00288303	0.393803	0.501121	0.672574	0.4617	0.585384	0.392608	0.512161	-0.0250976
YGR134W_3-CDS	0.0674392	0.13193	0.137318	0.160844	0.0601905	0.119842	0.161693	0.131785	0.0959425	-0.286117	0.184803	0.213121	0.835574	0.6442	0.766384	0.154608	0.110661	0.158402
YGR135W_3-CDS	1.81494	1.60393	1.22782	0.983844	1.37119	1.13284	1.44569	1.73479	1.44794	0.086883	1.2668	1.31712	1.84157	1.3707	2.10038	1.21561	1.25116	0.269902
YGR136W_3-CDS	0.245939	0.72393	0.830818	0.339844	0.49919	0.448842	0.925693	0.694785	0.571942	-0.119117	0.387803	0.774121	0.534574	0.7917	0.928384	0.486608	1.02616	0.385902
YGR138C_3-CDS	-0.475061	-0.74307	-0.449182	-0.921156	-0.57381	-0.755158	-0.215307	-0.363215	-0.0480575	0.293883	-0.0671969	0.182121	0.286574	-0.2623	0.0953837	0.653608	0.111161	0.271902
YGR140W_3-CDS	-0.233061	0.09693	0.290318	0.257344	-0.00130952	-0.199658	-0.0188066	0.261785	0.240442	-0.321117	0.0908031	0.0316211	0.331074	0.4042	0.427884	1.17211	1.12216	0.172902
YGR141W_3-CDS	-0.422394	0.553263	0.686485	0.565177	0.179857	0.105842	0.461693	0.592785	-0.0387242	-0.434784	0.0861365	0.470454	0.634907	0.4507	0.609384	0.810941	0.959828	-0.693431
YGR142W_3-CDS	-0.529061	1.50993	1.24682	0.526844	-0.38481	0.733842	2.44369	2.94979	2.51194	0.502883	0.964803	1.89612	2.34957	2.3157	2.64538	2.93061	3.47916	1.7619
YGR143W_3-CDS	-0.245061	-0.01407	0.629818	0.432844	-0.0278095	-0.298158	0.240693	0.232785	0.218942	0.011883	-0.356197	-0.196879	0.0535735	-0.2033	-0.291616	0.0776078	0.389161	0.516902
YGR144W_3-CDS	-1.18106	-1.07157	-1.01818	-0.674156	-0.21531	-1.09116	-1.00731	-1.19321	-0.669058	-0.219117	-1.2577	-1.37888	-1.39593	-1.1828	-0.952616	-0.759892	-0.695839	-0.187098
YGR145W_3-CDS	0.159939	-0.96607	-0.627182	-0.152656	-0.0603095	0.560342	-0.532307	0.141285	0.123942	0.144383	0.104303	-0.195379	-0.337426	-0.0607998	-0.151116	0.139608	0.065161	0.118402
YGR146C_3-CDS	0.671939	0.52893	0.543818	0.880844	0.80819	1.31984	1.56869	1.55479	1.26894	0.485883	1.5808	1.51512	1.91657	1.8497	1.40938	1.66561	1.97716	0.168902
YGR147C_3-CDS	0.866939	0.76493	0.340818	0.571844	0.91119	0.589842	0.390693	0.228785	-0.135058	-0.534117	0.723803	0.593121	0.256574	0.4437	0.407384	-0.511392	-0.364839	-1.1241
YGR149W_3-CDS	-0.678061	-0.28807	-0.272182	-0.252156	-0.28581	-0.645658	-0.480807	-0.447215	-0.113558	-0.140117	-0.397197	-0.168879	-0.112426	-0.0897998	-0.0991164	0.386108	-0.00433904	-0.0385976
YGR150C_3-CDS	-0.101061	0.28193	-0.0681817	-0.0951565	-0.12781	-0.213158	-0.505307	-0.473215	0.104942	0.162883	0.00480312	-0.160879	-0.233426	-0.1293	-0.00861635	-0.0183922	0.048161	0.316902
YGR152C_3-CDS	-0.148061	-0.16407	-0.612182	-0.662656	-0.62231	-0.427158	-0.516807	-0.703715	-0.229558	-0.332617	-0.331697	-0.601879	-0.471926	-0.4258	-0.415616	-0.434892	-0.874839	-0.495598
YGR153W_3-CDS	-0.313061	-0.07307	-0.589182	-0.154156	-0.24481	-0.362158	-0.431307	-0.136215	-0.366058	-0.268117	-0.688197	-0.553879	-0.556426	-0.6353	-0.361616	-0.534392	-0.603839	-0.607098
YGR154C_3-CDS	-0.259561	-0.15557	-0.0666817	0.00734351	0.27919	-0.395158	-0.0863066	-0.162715	-0.0235575	0.179883	-0.246197	-0.135379	0.105074	0.1677	0.159384	0.0996078	0.323661	0.287402
YGR155W_3-CDS	2.34894	1.36693	0.737818	0.795844	1.38919	1.66584	1.46469	1.45579	1.00294	-0.069117	1.9588	1.62612	1.46757	1.3957	1.51838	0.611608	0.726161	0.0169024
YGR156W_3-CDS	1.70794	1.74593	1.48982	1.44984	1.28519	1.32284	1.64869	1.36379	0.928942	-0.143117	1.5158	1.37412	1.56457	1.4707	1.64738	0.607608	0.631161	-0.562098
YGR157W_3-CDS	1.03661	1.40493	1.27015	1.36618	1.23586	1.44318	1.64936	1.70512	1.30694	0.62055	1.22214	1.35279	1.66257	1.83737	1.62338	1.03694	1.34449	0.968236
YGR158C_3-CDS	0.763939	0.48193	-0.0251817	0.487844	0.12519	0.632842	0.628693	0.974785	0.443942	0.050883	0.538803	0.551121	0.597574	0.7577	0.613384	0.341608	0.338161	0.275902
YGR159C_3-CDS	2.34594	-0.435737	-0.880848	0.310177	1.27486	1.93284	-0.49264	-0.540215	-0.453724	-0.43245	1.60147	-0.318546	-0.76076	-0.583633	0.0173837	-1.04906	-0.535839	-0.351431
YGR161C_3-CDS	-0.577061	0.48193	0.309818	0.380844	-0.41881	0.0508421	0.516693	1.09379	0.416942	0.081883	0.00980312	0.526121	0.703574	-0.1173	-0.338616	0.612608	1.10716	0.132902
YGR162W_3-CDS	0.742939	0.36993	0.0823183	0.540844	0.61519	0.552842	0.154693	0.333785	0.0784425	0.257383	0.822803	0.290621	0.213574	0.2737	0.480884	0.0576078	0.303661	0.716402
YGR163W_3-CDS	-0.247061	0.11893	-0.166182	-0.189156	-0.47781	-0.140158	0.0196934	0.135785	-0.128058	-0.177117	-0.347197	-0.262879	-0.316426	-0.3413	-0.411616	-0.357392	-0.227839	-0.501098
YGR165W_3-CDS	-0.297061	-0.00106997	0.228818	0.422844	0.51419	0.143842	0.151693	-0.135215	-0.0730575	-0.030117	-0.0621969	-0.193879	-0.166426	0.0417002	-0.412616	-0.0453922	0.198161	0.0799024
YGR166W_3-CDS	-0.393561	-0.32707	-0.0786817	-0.449656	-0.32531	-0.197158	-0.0903066	-0.236715	-0.202558	-0.097617	-0.121197	-0.107379	0.107574	0.1802	0.212884	-0.245392	0.00716096	0.324902
YGR167W_3-CDS	1.12294	1.46193	1.21382	1.10384	0.95319	1.20684	1.27669	0.846785	0.682942	0.103883	0.835803	0.543121	0.411574	0.2347	0.396384	0.291608	0.380161	-0.232098
YGR168C_3-CDS	-0.0915608	-0.07707	0.300818	-0.104656	-0.10331	-0.297158	0.389193	0.206285	-0.127558	-0.00361697	0.213803	0.358621	0.353574	0.4337	0.377384	0.414608	0.363161	0.297402
YGR169C_3-CDS	-0.259561	-0.28457	-0.229182	-0.138656	-0.25631	-0.327158	-0.103807	-0.473715	-0.454058	-0.350617	-0.254697	-0.633879	-0.576926	-0.5608	-0.291116	-0.406392	-0.632839	-0.539098
YGR169C-A_3-CDS	0.981939	0.91493	0.515818	0.490844	0.27219	0.792842	0.596693	0.889785	0.154942	-0.286117	0.789803	0.546121	0.710574	0.5777	-0.0116163	0.111608	0.216161	-0.398098
YGR170W_3-CDS	-0.318061	-0.16457	0.0538183	0.0343435	-0.0983095	-0.260658	0.0431934	-0.118715	-0.0545575	-0.142117	-0.276197	-0.359379	-0.146426	-0.1753	-0.216616	-0.218892	0.298661	0.169402
YGR171C_3-CDS	-0.276061	-0.29557	-0.166182	-0.232156	-0.21731	-0.371658	-0.0868066	0.0507854	0.0719425	0.163383	0.125803	-0.100379	0.206574	0.0592002	-0.259116	0.208608	0.208661	0.113902
YGR172C_3-CDS	0.133939	0.12993	-0.144182	-0.0671565	-0.0948095	-0.168158	-0.177307	0.209785	-0.0880575	-0.311117	0.00080312	0.471121	0.143574	0.3267	0.210384	-0.280392	-0.355839	-0.239098
YGR173W_3-CDS	0.367939	-0.44357	-0.452682	-0.373156	0.11669	0.333842	-0.391307	-0.361215	-0.0690575	0.174383	0.196803	-0.308379	-0.410426	0.0887002	0.0828837	-0.414392	-0.656839	-0.000597596
YGR174C_3-CDS	-0.189061	0.32593	0.0728183	-0.0361565	-0.49781	-0.0371579	-0.242307	0.465785	-0.279058	-0.250117	-0.541197	-0.0628789	-0.0204265	-0.0822998	-0.506616	-0.173392	-0.029839	-0.591098
YGR175C_3-CDS	1.35794	1.11193	0.971818	1.46884	1.47319	1.44884	0.951693	0.853785	0.711942	0.422883	1.4608	0.528121	0.0165735	0.5197	0.734384	0.105608	0.642161	0.636902
YGR177C_3-CDS	0.183439	-0.33157	0.0678183	-0.0376565	0.59019	0.338342	-0.0808066	-0.611715	-0.459058	-0.281617	0.241303	-0.148879	0.0305735	-0.0797998	0.399384	-0.483892	-0.174339	-0.186098
YGR178C_3-CDS	1.03294	0.37493	0.613818	0.618844	0.54819	0.367842	0.776693	0.278785	0.184942	0.706883	1.1498	1.08512	0.883574	0.6437	0.842384	0.795608	0.518161	0.182902
YGR179C_3-CDS	-0.105394	-0.000736639	-0.0628484	-0.0484898	-0.00314286	-0.0264912	0.193027	-0.0528813	-0.225058	-0.116117	0.17247	-0.0262122	-0.100093	-0.1163	-0.199283	-0.198392	-0.367172	-0.275764
YGR180C_3-CDS	0.480939	-0.08857	-0.0866817	-0.0706565	-0.0593095	-0.206158	-0.281807	-0.257215	0.154942	0.098883	0.351803	0.201121	-0.363926	-0.00229985	-0.143616	-0.0803922	0.100661	0.0479024
YGR181W_3-CDS	0.905939	1.26193	0.495818	0.257844	0.74419	0.821842	1.11169	1.32079	0.780942	-0.110117	0.997803	1.28812	0.904574	0.5287	0.583384	0.736608	0.484161	-0.153098
YGR183C_3-CDS	0.688939	1.40493	0.811818	0.870844	0.55319	0.884842	1.31469	1.21579	0.316942	0.237883	1.0958	1.50812	1.39457	0.9067	0.615384	0.997608	0.939161	-0.334098
YGR184C_3-CDS	-0.130561	0.14143	0.0538183	-0.398656	-0.15781	-0.444658	0.0731934	-0.0202146	-0.132058	-0.050117	0.00380312	0.206121	0.304574	0.2872	0.167884	0.451608	0.498661	-0.153598
YGR185C_3-CDS	1.26794	0.63293	0.136318	-0.156156	0.0711905	0.644342	0.560193	0.791285	0.890442	0.202883	1.0313	1.15012	1.20657	0.6832	0.823884	0.986608	0.489161	-0.0590976
YGR186W_3-CDS	0.0809392	0.0405967	-0.236848	-0.152156	0.10119	0.169509	-0.104307	0.133119	0.287609	0.157883	-0.197197	-0.0938789	-0.0964265	-0.0349665	-0.157283	-0.179059	-0.063839	0.218902
YGR187C_3-CDS	0.234939	-0.53907	-0.683182	-0.451156	-0.12781	-0.120158	-0.734307	-0.372215	-0.614058	0.050883	-0.297197	-0.336879	-0.727426	-0.5423	-0.437616	-0.665392	-0.535839	-0.288098
YGR188C_3-CDS	-0.953561	-0.93307	-0.361182	-0.170156	-0.41381	-0.476158	-0.556307	-0.0902146	-0.356558	0.054883	-0.786197	-0.950879	-0.674926	-0.6618	-0.414616	-0.370892	-0.112339	0.424902
YGR189C_3-CDS	0.242439	0.06793	-0.467682	-0.203156	-0.42981	0.671342	-0.00230664	0.359785	0.238942	0.088883	0.401803	-0.115379	-0.0514265	0.3547	0.890884	-0.617892	-0.462339	-0.391598
YGR191W_3-CDS	0.493939	0.68293	0.515818	0.602844	0.58719	0.806842	0.621693	0.499785	0.350942	-0.087117	0.131803	0.0691211	-0.234426	-0.3853	-0.0206163	-0.297392	-0.165839	-0.0680976
YGR192C_3-CDS	2.90494	2.53693	1.80082	1.76984	1.58319	3.17184	3.16669	3.08379	2.58794	1.09588	3.3818	2.81512	2.79457	2.3487	2.44938	2.20761	2.71116	1.0119
YGR193C_3-CDS	0.623439	1.27843	1.02832	1.07984	0.74669	0.460342	0.882693	0.917785	0.249942	0.032383	0.617803	0.570121	0.795574	0.6777	0.564884	0.435108	0.222661	0.232402
YGR194C_3-CDS	-0.484561	0.31543	0.427318	0.111844	-0.20481	-0.327658	0.137693	-0.283215	-0.503058	-0.151617	-0.440697	-0.290879	-0.164926	-0.7753	-0.723116	0.0961078	0.213661	-0.265598
YGR195W_3-CDS	0.758939	0.39393	0.342818	0.327844	0.24719	0.509842	0.351693	0.333785	-0.0720575	0.051883	0.475803	0.330121	0.437574	0.5107	0.211384	-0.0933922	-0.053839	-0.203098
YGR196C_3-CDS	0.196273	0.129263	0.222818	0.256177	0.141524	0.229509	0.15336	0.369452	-0.120724	-0.10845	0.206136	0.0761211	0.246907	0.3027	0.0383836	-0.0953922	-0.167172	0.443569
YGR197C_3-CDS	-0.664561	-0.27857	-0.320682	-0.522656	-0.40781	-0.654158	-0.572307	-0.489715	-0.317558	-0.438117	-1.2737	-0.472879	-0.659926	-0.3408	-0.260116	-0.309892	-0.181839	-0.237598
YGR198W_3-CDS	0.0584392	0.04193	0.117818	-0.231656	-0.20781	-0.253658	0.00419336	-0.0747146	-0.278558	0.065883	-0.195197	0.0271211	0.210074	0.2022	0.319384	0.406108	0.372661	0.302402
YGR199W_3-CDS	0.346939	-0.35907	-0.115182	-0.302156	-0.23781	-0.0501579	-0.114307	-0.321215	0.0929425	0.472883	0.279803	0.133121	-0.00142649	0.2507	0.400384	0.501608	0.035161	0.303902
YGR200C_3-CDS	0.696273	0.0805967	0.00648492	0.140844	0.253857	0.422842	-0.0409733	-0.049548	0.187942	0.304883	0.663136	-0.00821221	-0.263093	0.00970015	-0.0176163	-0.388726	-0.117506	0.0299024
YGR201C_3-CDS	0.0479392	-0.18307	-0.298182	0.135844	0.24219	-0.246158	-0.298307	-0.514215	-0.103058	-0.243117	-0.131197	-0.507879	-0.680426	-0.5533	-0.267616	-0.363392	-0.457839	-0.416098
YGR202C_3-CDS	-0.432061	-0.25457	-0.150682	-0.151656	-0.24781	-0.208158	-0.410307	-0.602715	-0.402558	-0.227117	-0.246197	-0.368379	-0.350426	-0.2993	-0.358116	-0.309892	-0.429839	-0.418098
YGR204C-A_3-CDS	0.498939	0.75693	0.214818	0.0388435	0.11019	0.0698421	0.396693	0.139785	0.285942	-0.107117	0.135803	0.680121	0.798574	0.4707	0.301384	0.512608	0.434161	-0.173098
YGR204W_3-CDS	-0.287061	0.75143	0.332818	0.353844	0.0616905	0.305842	0.380693	-0.157215	-0.273558	-0.105117	0.228803	0.0676211	0.400574	0.1717	0.196384	0.291608	0.282161	-0.0865976
YGR205W_3-CDS	0.00693922	0.57493	0.630818	0.540844	0.70319	0.249842	0.155693	0.485785	-0.0800575	0.235883	-0.0611969	0.356121	0.405574	-0.1373	-0.157616	0.540608	0.678161	0.119902
YGR206W_3-CDS	0.193939	0.60593	0.324818	0.482844	0.21319	-0.182158	0.414693	0.160785	0.205942	-0.229117	-0.0141969	0.248121	0.376574	0.2267	-0.0966164	0.295608	0.387161	0.112902
YGR207C_3-CDS	0.452439	0.59243	0.450818	0.371344	0.45269	0.158842	0.667193	0.435785	0.0239425	-0.00561697	0.471803	0.189621	0.304074	0.2147	0.248384	0.154608	0.151661	-0.0100976
YGR208W_3-CDS	1.36194	1.58493	1.23682	1.03584	0.99619	1.06784	1.42869	0.665785	0.466942	0.138883	1.2098	2.12112	2.08557	2.0037	2.00438	1.38561	1.61516	0.236902
YGR209C_3-CDS	1.95294	2.05293	1.60082	1.37884	1.36219	1.33184	1.64869	1.87579	1.18794	-0.031117	1.8548	2.75812	3.18357	3.2987	3.16738	2.29061	2.43516	0.944902
YGR210C_3-CDS	0.378939	0.95893	0.573818	0.470844	0.21519	0.314842	0.552693	0.511785	-0.441058	-0.459117	0.446803	1.53712	1.65357	1.3797	1.44238	0.679608	0.376161	-0.720098
YGR211W_3-CDS	0.773273	0.528263	0.536485	0.491177	0.921524	1.04251	1.13569	0.905452	0.633276	0.0982164	1.10447	0.574788	0.28924	0.6567	1.21938	0.488941	0.710828	0.0995691
YGR212W_3-CDS	-0.866061	-0.88257	-0.257682	-0.681156	-0.89931	-0.440658	-0.659807	-0.772215	-0.308558	0.295883	-0.703197	-0.626379	-0.355926	-0.5028	-0.100616	-0.133392	-0.166339	0.0889024
YGR213C_3-CDS	-0.977561	-0.77857	-0.726682	-0.758656	-0.81581	-0.712658	-0.664307	-0.768215	-0.388558	-0.247117	-0.906697	-0.856379	-0.783926	-0.8073	-0.449116	-0.316392	-0.352839	-0.277098
YGR214W_3-CDS	2.36694	1.67743	0.662818	1.03484	1.26969	1.31284	1.25969	1.09779	0.329442	-0.155117	1.7058	0.932121	0.661574	0.4312	0.256884	-0.296892	-0.546339	-0.413598
YGR215W_3-CDS	1.60094	0.82493	0.326818	0.261844	0.51819	0.490842	0.527693	0.395785	0.738942	0.171883	0.840803	0.537121	0.448574	0.2857	0.439384	0.291608	-0.276839	-0.227098
YGR216C_3-CDS	0.327606	0.01793	-0.177848	-0.200823	-0.0884762	-0.188825	0.19536	-0.0398813	0.417942	0.181883	0.24247	0.117454	0.248907	0.275033	0.122717	0.375274	0.209494	0.191569
YGR217W_3-CDS	-0.446061	-0.55907	-0.680682	-0.514156	-0.49281	-0.623658	-0.781807	-0.631215	0.0259425	-0.00261697	-0.343197	-0.865379	-0.819426	-0.6578	-0.199616	-0.531892	-0.443839	-0.131098
YGR218W_3-CDS	0.264273	0.47193	0.464818	0.355844	0.45419	0.266175	0.763027	0.492785	0.450609	0.43655	0.729136	0.752121	0.935907	0.609367	1.05138	1.11394	0.936828	0.622569
YGR220C_3-CDS	0.444439	0.86293	0.516318	0.668344	0.32169	0.524842	0.613193	0.696785	0.206942	0.017383	0.249303	0.517121	0.616574	0.5092	0.232384	0.345608	0.231661	0.394902
YGR221C_3-CDS	-0.368561	0.12993	-0.0741817	0.291344	0.0901905	-0.0846579	0.0776934	0.110785	-0.0360575	-0.188617	-0.150697	-0.456379	-0.282926	-0.1528	-0.189116	-0.295892	-0.322839	-0.0560976
YGR222W_3-CDS	0.206939	0.16443	0.117318	-0.421156	-0.17481	-0.156158	0.263693	0.212285	0.123942	-0.040617	0.301303	0.671121	0.520574	0.4397	0.354884	0.690608	0.330661	-0.0275976
YGR223C_3-CDS	-0.0400608	0.04143	0.0158183	-0.623656	-0.44681	-0.458658	0.247193	-0.385215	0.148442	-0.068617	-0.0311969	0.245121	0.732074	0.3122	0.655384	0.619608	0.402661	0.245902
YGR224W_3-CDS	-0.620061	-0.41207	-0.179682	-0.195656	-0.12731	-0.805658	-0.00830664	-0.535715	-0.361558	0.134883	-0.476697	-0.262879	-0.0839265	-0.0732998	-0.233616	-0.0693922	-0.268339	0.241402
YGR225W_3-CDS	-1.94906	-1.73807	-0.926182	-1.13616	-0.79881	-1.00516	-1.19331	-0.918215	-0.709058	-0.146117	-1.3152	-1.12788	-1.27943	-0.7713	-0.744616	-0.410392	-0.322839	0.168902
YGR226C_3-CDS	-2.08406	-1.83407	-0.900182	-1.21916	-1.24481	-0.927158	-1.30031	-1.50821	-0.557058	0.037883	-1.4942	-1.21288	-1.61343	-1.1353	-0.904616	-0.510392	-0.367839	-0.191098
YGR227W_3-CDS	-0.177061	-0.06607	-0.0781817	0.21251	0.0995238	0.0585088	0.22136	0.289785	0.0769425	0.0625497	0.112803	-0.0835455	-0.119093	-0.191633	-0.138616	-0.130726	-0.0371724	0.158902
YGR229C_3-CDS	0.334439	0.47343	-0.0286817	0.0213435	-0.0523095	0.383342	0.0586934	0.529285	0.0819425	0.434883	-0.0386969	-0.0188789	-0.259926	-0.2703	-0.383616	-0.359392	-0.412839	-0.116098
YGR231C_3-CDS	0.522439	0.81293	0.543318	0.406844	0.30819	0.515842	0.809693	1.23179	0.742942	0.029883	0.408303	0.612621	0.830074	1.0312	0.599884	0.631608	0.700161	0.440402
YGR232W_3-CDS	0.142939	0.35693	0.702818	0.280844	0.65819	-0.161158	0.162693	-0.301215	-0.0270575	0.130883	0.255803	0.448121	0.806574	0.9057	0.684384	0.148608	0.456161	0.423902
YGR233C_3-CDS	0.796939	0.76593	0.621818	0.904844	0.50669	0.781342	0.505193	0.403285	0.291942	0.293383	0.746303	0.737621	0.893574	0.8482	0.528384	0.245608	0.340661	0.468902
YGR234W_3-CDS	1.34744	0.32893	-0.0346817	0.183344	0.27369	1.87784	1.64669	1.02829	0.453942	-0.134117	2.3318	1.99012	1.92157	1.9087	1.60288	0.903108	0.504161	0.470902
YGR235C_3-CDS	1.96694	1.26293	0.398818	0.349844	0.76319	1.75784	1.67669	0.652785	0.389942	0.321883	2.4728	2.15912	2.00557	1.9747	2.01338	0.559608	0.611161	-0.225098
YGR236C_3-CDS	-0.604061	-0.15507	0.380818	0.283844	0.0651905	-0.479158	-0.155307	-0.157215	-0.543058	-0.886117	-0.849197	-0.267879	-0.0834265	-0.1143	-0.438616	-0.0413922	0.159161	-0.441098
YGR238C_3-CDS	-0.740061	-0.49207	-0.386182	-0.639156	-0.59881	-0.578158	-0.501307	-0.593215	-0.0365575	0.200883	-0.843697	-0.614379	-0.594426	-0.6288	-0.452616	0.271108	0.00516096	0.202402
YGR239C_3-CDS	0.480939	0.75693	0.0188183	0.828844	0.94119	0.678842	0.801693	0.486785	-0.652058	-0.495117	0.591803	0.611121	0.268574	0.1157	-0.170616	-0.495392	-0.328839	-0.0980976
YGR240C_3-CDS	1.16994	1.74093	1.13982	1.49684	1.03019	1.42684	1.37269	1.21979	0.479942	0.384883	0.967803	0.732121	0.357574	0.1677	0.00438365	0.0816078	0.353161	-0.217098
YGR240C-A_3-CDS	0.933939	0.49693	0.550818	0.593844	0.56019	0.0828421	0.708693	0.522785	-0.102058	-0.205117	0.554803	0.456121	0.645574	0.2937	0.472384	0.271608	-0.134839	-0.185098
YGR241C_3-CDS	0.308939	0.93343	0.127318	0.403344	0.23069	0.464842	0.414193	0.600285	-0.251058	-0.324617	-0.0506969	-0.0478789	-0.0984265	-0.4308	-0.547116	-0.171892	-0.198339	-0.517098
YGR244C_3-CDS	-0.285061	0.32393	0.330152	0.0298435	-0.16381	0.0225088	0.22636	0.203785	-0.345058	-0.410117	-0.31153	0.524121	1.04691	0.4717	-0.32795	0.704608	0.773828	0.0645691
YGR245C_3-CDS	0.433939	-0.84907	-0.983182	-0.135156	-0.32481	0.455842	-1.12431	-0.831215	-0.416058	-0.300117	-0.150197	-1.07088	-1.30143	-0.8773	-0.692616	-0.924392	-0.626839	-0.349098
YGR246C_3-CDS	-0.584061	-0.67057	-0.572682	-0.276656	-0.50731	-0.237658	-0.723807	-0.566715	-0.216558	-0.169617	-0.865697	-0.774379	-1.25543	-0.9598	-0.841116	-0.743892	-0.649839	-0.0765976
YGR247W_3-CDS	-1.22006	-0.18207	-0.168182	-0.720156	-0.88481	-0.778158	-0.162307	-0.312215	-0.922058	0.233883	-1.1652	-0.652879	-0.990426	-1.0453	-1.18462	-0.241392	-0.014839	-0.478098
YGR248W_3-CDS	-1.40206	-0.44007	0.109818	-0.502156	-0.35581	-0.904158	-0.0733066	0.0437854	-0.200058	-0.032117	-1.1162	-0.416879	-0.939426	-0.6653	-0.635616	0.587608	0.407161	0.0419024
YGR249W_3-CDS	-1.28406	-0.57307	-0.292182	-0.241156	-0.48631	0.0718421	0.0396934	-0.125215	-0.329058	0.090383	-1.1647	-0.914379	-1.27493	-1.1568	-1.16562	-0.193892	-0.154339	0.475402
YGR250C_3-CDS	-1.22406	-0.82757	-0.307182	-0.245656	-0.55681	-0.805658	-0.476307	-0.0597146	0.139442	0.323383	-1.0752	-0.704379	-0.479926	-0.1898	-0.382616	0.513108	0.846661	0.822402
YGR251W_3-CDS	0.0509392	-0.58707	-0.726182	-0.617156	-0.36481	-0.200158	-0.755307	-0.713215	-0.394058	-0.283117	-0.597197	-0.916879	-1.03943	-0.8453	-0.783616	-0.790392	-0.893839	-0.574098
YGR252W_3-CDS	0.875939	0.67893	0.999318	0.511844	0.62069	0.766842	1.14169	1.22629	1.09594	0.444383	1.0923	1.06712	1.51107	1.2782	1.34938	1.21161	1.26016	0.683402
YGR253C_3-CDS	1.99794	1.60593	1.32282	1.21984	1.26919	1.44784	1.58969	1.61779	1.43694	0.631883	1.6108	1.48212	1.70057	1.7467	2.15638	1.36061	1.39116	0.417902
YGR254W_3-CDS	1.32194	2.05793	1.28882	1.35184	0.97619	1.90084	2.08069	2.31879	1.10994	0.407883	1.6198	1.59212	1.16257	1.3247	1.04138	0.509608	1.09616	0.0919024
YGR255C_3-CDS	-0.233727	0.351263	0.558818	0.0411768	0.116524	-0.673491	0.207027	-0.0848813	-0.0643909	0.161883	-0.237864	-0.0815455	0.0892402	-0.0409665	0.258717	0.465608	0.501828	0.181569
YGR256W_3-CDS	-0.890061	-0.60257	-0.242182	-0.306156	-0.24381	-0.462158	-0.431307	-0.422215	-0.659058	-0.128117	-0.984197	-0.497379	-0.416426	-0.6028	-0.502116	-0.377392	-0.244339	-0.299598
YGR257C_3-CDS	-0.122061	-0.20107	-0.132515	-0.0538232	-0.0741429	-0.452825	-0.257307	-0.506548	-0.395058	-0.170784	-0.190197	0.0424545	0.10924	0.0697002	-0.259283	-0.134059	0.113494	-0.0777643
[truncated: 16,873 more rows]
