# Supplementary material for: RNA polymerase mapping during stress responses reveals widespread nonproductive transcription in yeast
Source: Genome Biol. 2010 Jul 16;11(7):R75. doi: 10.1186/gb-2010-11-7-r75 (PMC2926786; doi:10.1186/gb-2010-11-7-r75)
Supplement: Additional file 3 — Table S3. PolII localization sorted by 5'/3' bias. For genes with a mid-CDS annotation (that is, genes over 1 kb in length), data are shown for 5' CDS, mid-CDS, and 3' CDS. Genes are ordered by the ratio of 5' to 3' PolII abundance. [file gb-2010-11-7-r75-S3.XLS]

## Sheet: Sheet1
GENE_NAME	t=0_5'/3'_bias		t=0_5CDS_Pol2	t=0_midCDS_Pol2	t=0_3CDS_Pol2
YNL251C	2.6225		3.07244	1.11194	0.449939
YLR077W	2.324		2.14744	-0.125561	-0.176561
YFL024C	2.272		1.88694	0.640939	-0.385061
YMR014W	1.958		2.12244	0.445939	0.164439
YOL123W	1.93233		2.60094	1.09394	0.668606
YFR031C	1.8325		1.10144	-0.508918	-0.731061
YPR091C	1.808		1.43494	-0.409461	-0.373061
YIL108W	1.78833		0.942606	-0.590061	-0.845727
YGL179C	1.74867		0.201939	-1.07206	-1.54673
YHR184W	1.742		-0.214561	-1.61006	-1.95656
YGR221C	1.715		1.34644	-0.179811	-0.368561
YDR127W	1.693		1.57894	-0.0495275	-0.114061
YPL219W	1.68533		0.881273	-0.406061	-0.804061
YML124C	1.635		1.37494	-0.117561	-0.260061
YDR524C	1.5445		1.66644	1.06094	0.121939
YKL198C	1.531		1.22394	0.678939	-0.307061
YDR234W	1.5305		0.969439	-0.203061	-0.561061
YHR216W	1.522		1.41494	-0.183061	-0.107061
YER127W	1.506		1.64694	0.776939	0.140939
YPL270W	1.474		0.624439	-0.451661	-0.849561
YDR195W	1.44983		1.43427	0.198939	-0.0155608
YKL201C	1.446		0.657939	0.227273	-0.788061
YDR386W	1.44467		0.542939	-0.822811	-0.901727
YMR231W	1.38167		0.716939	-0.302918	-0.664727
YMR237W	1.342		0.453939	-0.435661	-0.888061
YDR172W	1.326		2.22394	1.30119	0.897939
YDR228C	1.301		0.954939	0.382689	-0.346061
YGL190C	1.287		1.03094	0.848939	-0.256061
YEL050C	1.2835		1.06294	-0.225061	-0.220561
YPL245W	1.28		1.83994	0.476939	0.559939
YOR227W	1.2785		0.320439	-0.491697	-0.958061
YIL155C	1.278		-0.00406078	-0.806261	-1.28206
YFL033C	1.264		0.427939	-0.699531	-0.836061
YLR134W	1.26		1.13594	-0.283061	-0.124061
YKL171W	1.2385		0.816439	-0.360561	-0.422061
YKL021C	1.2375		1.06044	0.0209392	-0.177061
YOR296W	1.234		0.226939	-0.70795	-1.00706
YBR238C	1.228		0.487939	0.294189	-0.740061
YGL016W	1.2275		0.328439	-0.488561	-0.899061
YLR247C	1.2245		0.401939	-0.357527	-0.822561
YER001W	1.194		0.819939	0.176689	-0.374061
YOR272W	1.194		1.78044	0.466939	0.586439
YMR277W	1.1915		1.13694	0.284739	-0.0545608
YGR204W	1.151		0.863939	0.0808142	-0.287061
YMR013C	1.151		0.970939	0.175439	-0.180061
YDR046C	1.1395		1.63844	0.990439	0.498939
YGL119W	1.13467		-0.0653941	-0.951061	-1.20006
YJR149W	1.13		-0.416061	-1.27606	-1.54606
YPR115W	1.13		0.517439	-0.457561	-0.612561
YDR036C	1.1295		0.882439	-0.315061	-0.247061
YKL210W	1.1295		1.70444	0.286796	0.574939
YOR243C	1.12933		0.910939	0.139439	-0.218394
YJR089W	1.129		-0.127061	-0.781489	-1.25606
YBR162C	1.1165		2.45994	1.42194	1.34344
YCL044C	1.105		0.643939	0.0599392	-0.461061
YNL220W	1.1015		1.06544	0.461939	-0.0360608
YOR092W	1.101		0.828939	0.122273	-0.272061
YKL132C	1.09467		0.0619392	-0.981061	-1.03273
YKL125W	1.093		1.40194	1.03769	0.308939
YDR407C	1.08567		0.313606	-0.262727	-0.772061
YNR001C	1.083		0.488939	0.279939	-0.594061
YBR163W	1.0785		0.850939	0.0949392	-0.227561
YMR204C	1.0775		0.528439	-0.148061	-0.549061
YDR188W	1.075		1.46294	1.30094	0.387939
YOR221C	1.07467		0.616939	-0.217061	-0.457727
YLL024C	1.074		2.69694	1.48494	1.62294
YLR259C	1.0635		1.59794	1.18794	0.534439
YDL207W	1.0625		0.711939	0.0759392	-0.350561
YCL011C	1.05467		1.44394	0.936939	0.389273
YNL330C	1.054		1.00394	0.530939	-0.0500608
YOR176W	1.053		0.397939	0.390939	-0.655061
YGL026C	1.0495		0.614439	0.232939	-0.435061
YOL130W	1.03667		1.28361	0.547773	0.246939
YCL030C	1.0325		0.820939	0.133339	-0.211561
YGL234W	1.027		1.37994	0.504939	0.352939
YAL005C	1.024		1.41694	0.674939	0.392939
YPR008W	1.016		0.372439	0.00893922	-0.643561
YCR030C	1.0155		0.373439	-0.344727	-0.642061
YIL162W	1.0155		-0.379061	-1.13556	-1.39456
YPR042C	1.01217		0.548606	0.0963142	-0.463561
YMR229C	1.0055		1.18644	0.830175	0.180939
YKL205W	1.005		1.01094	0.0739392	0.00593922
YGL171W	1.004		0.609439	-0.0520608	-0.394561
YDR507C	1.003		0.473939	-0.0268386	-0.529061
YHL048W	0.999		-0.0400608	-0.524061	-1.03906
YKL100C	0.993		0.535939	-0.394727	-0.457061
YDL229W	0.993		3.14194	2.97994	2.14894
YAL019W	0.991667		0.221939	-0.23995	-0.769727
YGL064C	0.981		-0.0350608	-0.564061	-1.01606
YDR523C	0.973333		-0.598061	-1.40506	-1.57139
YML123C	0.972		3.53894	2.56244	2.56694
YOR290C	0.9705		0.596939	0.21617	-0.373561
YDR138W	0.967		0.650939	0.0509392	-0.316061
YOR349W	0.9595		0.737439	-0.246632	-0.222061
YLR096W	0.9555		0.836939	0.0223142	-0.118561
YML086C	0.953		0.535939	0.181273	-0.417061
YIL056W	0.9505		0.724939	-0.0537275	-0.225561
YOL034W	0.9485		0.499939	-0.688686	-0.448561
YOR237W	0.9465		-1.00806	-1.50506	-1.95456
YNR044W	0.9435		0.635939	0.0541892	-0.307561
YKL032C	0.938		0.783439	0.604273	-0.154561
YKL054C	0.935		1.84094	0.818939	0.905939
YDR208W	0.9315		0.915939	0.342139	-0.0155608
YDL060W	0.93		1.11894	0.646739	0.188939
YDL020C	0.9265		1.79944	1.19194	0.872939
YDR508C	0.917333		2.21094	1.76961	1.29361
YLR060W	0.916333		1.76461	0.913939	0.848273
YBR241C	0.915		-0.698561	-1.19806	-1.61356
YCR024C	0.914		0.350439	-0.141061	-0.563561
YKR039W	0.91		-0.584061	-1.09873	-1.49406
YOR360C	0.9065		1.04894	0.435939	0.142439
YOR108W	0.906		1.60194	0.765939	0.695939
YDR370C	0.905		0.580939	-0.0345608	-0.324061
YDR331W	0.9015		0.568439	-0.0470608	-0.333061
YPL060W	0.8985		0.230439	-0.0200608	-0.668061
YJL049W	0.8975		0.176439	-0.165061	-0.721061
YBR283C	0.8915		1.80444	0.849439	0.912939
YMR125W	0.8905		0.935439	0.429082	0.0449392
YFL055W	0.8865		-0.788561	-1.40556	-1.67506
YMR011W	0.8855		0.823939	0.334439	-0.0615608
YIL130W	0.884		0.509439	0.453368	-0.374561
YDR105C	0.877		0.502939	0.111939	-0.374061
YER157W	0.875667		0.535606	-0.393394	-0.340061
YGR197C	0.8735		0.208939	-0.347561	-0.664561
YER155C	0.866		1.00194	0.434089	0.135939
YLR313C	0.864		0.159939	-0.589061	-0.704061
YKR042W	0.863		2.97594	2.40694	2.11294
YCR057C	0.86		0.900939	0.362939	0.0409392
YIL090W	0.859833		0.635273	0.222939	-0.224561
YOR168W	0.859		1.26844	0.625273	0.409439
YOR001W	0.8555		0.578939	0.400739	-0.276561
YBL039C	0.8555		1.46994	0.984606	0.614439
YBR196C	0.8545		2.25044	2.18194	1.39594
YGR288W	0.853		-0.412394	-0.792061	-1.26539
YOR166C	0.8525		1.11944	-0.592061	0.266939
YML016C	0.852		0.390939	0.00618921	-0.461061
YPL137C	0.851833		0.567273	-0.197283	-0.284561
YDL167C	0.8515		0.783939	0.385606	-0.0675608
YHR074W	0.8505		-0.0870608	-0.347061	-0.937561
YBL042C	0.8485		0.880439	0.562939	0.0319392
YOL082W	0.8455		0.319439	-0.0990608	-0.526061
YGL062W	0.8445		0.0254392	-0.523394	-0.819061
YNR016C	0.844		1.19594	0.749389	0.351939
YDR303C	0.842		0.372439	-0.0336163	-0.469561
YDR052C	0.839		0.500939	0.118189	-0.338061
YJL200C	0.838		0.524439	-0.0647275	-0.313561
YNL287W	0.838		1.05594	0.608606	0.217939
YOR303W	0.838		1.06994	0.358939	0.231939
YDR345C	0.837		1.57994	0.786939	0.742939
YDR019C	0.835		-0.0820608	-0.398061	-0.917061
YIR033W	0.8315		0.595439	0.0488392	-0.236061
YBR284W	0.8205		-0.866561	-1.25846	-1.68706
YOR027W	0.8185		1.39694	1.05544	0.578439
YMR224C	0.8175		0.0844392	-0.582061	-0.733061
YNL051W	0.8165		-0.00206078	-0.0680608	-0.818561
YGR108W	0.815		0.672939	0.480939	-0.142061
YPR152C	0.815		-0.173061	-0.707061	-0.988061
YKL220C	0.8145		-0.236561	-0.968061	-1.05106
YLR399C	0.813		1.97644	1.40369	1.16344
YPL158C	0.809		0.594939	0.0831892	-0.214061
YHR158C	0.806333		0.0642725	-0.346839	-0.742061
YER089C	0.8055		1.29194	0.579939	0.486439
YGR067C	0.8015		-0.911561	-1.86873	-1.71306
YDR324C	0.8015		1.09944	0.629739	0.297939
YIL115C	0.798		0.498439	-0.105788	-0.299561
YEL013W	0.7975		0.905439	0.190439	0.107939
YOL051W	0.7975		0.466939	0.0795106	-0.330561
YPL075W	0.796833		1.10227	0.702273	0.305439
YFR002W	0.7955		0.627939	0.174606	-0.167561
YJR045C	0.7955		2.27644	1.78194	1.48094
YOL011W	0.7935		1.66144	1.00261	0.867939
YBR133C	0.793		0.893439	0.111606	0.100439
YKL027W	0.793		0.698439	-0.131061	-0.0945608
YKL108W	0.793		0.184939	-0.395061	-0.608061
YOL076W	0.791		0.929939	0.130939	0.138939
YJL013C	0.790667		0.0566059	-0.222061	-0.734061
YOR355W	0.79		1.77094	1.30994	0.980939
YOL141W	0.789		-0.0730608	-0.712561	-0.862061
YJL186W	0.7875		0.449439	0.118439	-0.338061
YGR264C	0.785667		1.46061	1.16869	0.674939
YGL203C	0.784167		-0.0743941	-0.213061	-0.858561
YOL027C	0.784		0.551939	0.347439	-0.232061
YPR137W	0.783333		1.07294	0.965939	0.289606
YOR353C	0.783		0.397939	-0.430311	-0.385061
YLR203C	0.78225		0.284689	0.494939	-0.497561
YJL082W	0.782		0.402439	-0.606394	-0.379561
YPL126W	0.7815		0.988939	0.971368	0.207439
YCR079W	0.779		0.542439	0.538439	-0.236561
YHR039C	0.779		0.526439	-0.00131079	-0.252561
YKL035W	0.779		0.957939	0.873939	0.178939
YML130C	0.777333		0.580606	0.336439	-0.196727
YNL077W	0.7765		0.675939	-0.130394	-0.100561
YGR212W	0.775		-0.0910608	0.213939	-0.866061
YMR205C	0.775		1.91594	1.41819	1.14094
YEL040W	0.772		2.43294	2.14094	1.66094
YLR436C	0.772		0.456439	0.191303	-0.315561
YIR002C	0.771		-0.107061	-0.635936	-0.878061
YLR114C	0.7695		0.178439	-0.427061	-0.591061
YCR098C	0.768		-0.497561	-1.27873	-1.26556
YML103C	0.768		1.32944	0.360773	0.561439
YFR022W	0.7675		-0.401061	-0.974561	-1.16856
YDL215C	0.764		0.784439	0.292564	0.0204392
YHR070W	0.763		1.03694	0.940939	0.273939
YGL107C	0.762		0.762939	0.299273	0.000939215
YDL063C	0.76		0.878939	0.284273	0.118939
YER158C	0.759833		-0.697561	-0.527394	-1.45739
YPL032C	0.7585		1.19194	0.971689	0.433439
YGL114W	0.7555		-0.125561	-0.446394	-0.881061
YDR243C	0.7535		0.142439	-0.459561	-0.611061
YBR169C	0.751		-0.248561	-1.04373	-0.999561
YHR183W	0.749		1.27744	1.03244	0.528439
YGR055W	0.748		1.71794	1.47294	0.969939
YGL208W	0.748		0.619939	0.211939	-0.128061
YJL212C	0.7465		1.18994	0.705939	0.443439
YGL120C	0.742		0.819939	0.455739	0.0779392
YML081W	0.741		0.665939	0.298666	-0.0750608
YPL061W	0.7405		1.41344	0.587439	0.672939
YPR145W	0.739		1.46544	0.863939	0.726439
YPR074C	0.7385		2.29294	1.20127	1.55444
YAL040C	0.7375		1.23494	0.855689	0.497439
YPL106C	0.7295		1.58794	1.21894	0.858439
YLR234W	0.728167		-0.350561	-0.736061	-1.07873
YBL054W	0.7275		1.20444	0.752439	0.476939
YOR038C	0.726		0.342939	-0.135186	-0.383061
YPL043W	0.725333		0.962273	0.635939	0.236939
YGL126W	0.725		0.158939	-0.123061	-0.566061
YML120C	0.723		0.751939	-0.0355608	0.0289392
YGR286C	0.723		-0.269061	-0.779061	-0.992061
YDR011W	0.722		1.40394	0.71717	0.681939
YPL019C	0.72		1.90194	1.29144	1.18194
YPR144C	0.718		1.54744	0.520439	0.829439
YHR011W	0.7175		0.889939	0.580939	0.172439
YIL107C	0.716		-0.277061	-1.06406	-0.993061
YBL015W	0.716		-0.789394	-1.08706	-1.50539
YNL243W	0.715833		0.463439	0.200939	-0.252394
YNL154C	0.7155		1.27994	0.434606	0.564439
YMR307W	0.714333		2.65594	2.15194	1.94161
YGL066W	0.714		0.225939	-0.283394	-0.488061
YPL160W	0.714		1.65794	0.857939	0.943939
YGL244W	0.712333		0.238939	-0.245061	-0.473394
YDR346C	0.712167		1.14044	0.797439	0.428273
YOR171C	0.712		0.248939	-0.533727	-0.463061
YOR047C	0.708833		1.16144	0.823439	0.452606
YNL192W	0.708667		0.295939	-0.162436	-0.412727
YML059C	0.706		0.167939	-0.319561	-0.538061
YBR279W	0.705		0.667439	0.348939	-0.0375608
YJR076C	0.703333		0.839939	0.469939	0.136606
YLR005W	0.702		-0.120561	-0.586061	-0.822561
YMR278W	0.702		-0.0960608	-0.717061	-0.798061
YGL233W	0.7015		-0.00856078	-0.502727	-0.710061
YMR164C	0.7015		-0.272061	-0.714061	-0.973561
YML020W	0.6965		-0.226561	-0.528561	-0.923061
YNR047W	0.696333		0.782939	-0.220227	0.0866059
YBR074W	0.696		0.188939	-0.250632	-0.507061
YAL022C	0.695167		0.390606	0.0729392	-0.304561
YKL191W	0.695		0.342939	-0.112561	-0.352061
YLR084C	0.6905		0.852439	0.381576	0.161939
YBL051C	0.6885		0.746439	0.334189	0.0579392
YDL055C	0.688		2.51894	0.435939	1.83094
YLR276C	0.685		0.798439	0.704273	0.113439
YDR212W	0.684		0.703939	0.218273	0.0199392
YER064C	0.6835		2.19844	1.41444	1.51494
YCR077C	0.6825		0.518439	0.132939	-0.164061
YMR001C	0.677667		0.852606	0.517689	0.174939
YBR068C	0.677		2.65294	2.54544	1.97594
YLR443W	0.675		-0.301061	-0.415061	-0.976061
YMR111C	0.671		-0.526061	-1.16306	-1.19706
YBR225W	0.671		-0.273561	-0.374561	-0.944561
YCL061C	0.671		0.327939	-0.460346	-0.343061
YLR240W	0.6665		-0.209061	-1.01606	-0.875561
YPR201W	0.666		-0.672061	-0.993061	-1.33806
YER047C	0.665		-0.293061	-0.367204	-0.958061
YJL054W	0.665		0.334439	-0.201061	-0.330561
YNL183C	0.665		0.181939	-0.444311	-0.483061
YOR219C	0.6605		0.112439	-0.453561	-0.548061
YNL186W	0.66		1.23194	0.872439	0.571939
YBL105C	0.6595		0.575439	0.258848	-0.0840608
YHR161C	0.659		-0.0890608	-0.711561	-0.748061
YPL242C	0.657667		0.225606	-0.37583	-0.432061
YMR319C	0.657		1.23461	0.598939	0.577606
YML017W	0.657		0.222939	-0.138727	-0.434061
YAL023C	0.6565		1.12294	0.643939	0.466439
YDR387C	0.652		-0.163061	-0.730394	-0.815061
YPL235W	0.651		0.755939	0.559939	0.104939
YHR020W	0.650667		1.54161	0.940439	0.890939
YLR206W	0.6485		0.499939	0.127606	-0.148561
YER043C	0.647		1.98894	1.51694	1.34194
YMR171C	0.646667		0.799939	0.221939	0.153273
YGL201C	0.645		0.179939	-0.228936	-0.465061
YGR142W	0.645		0.115939	-0.474061	-0.529061
YJR042W	0.644		0.471939	0.200739	-0.172061
YDL093W	0.6435		-0.0430608	-0.477261	-0.686561
YOR375C	0.642		1.03994	0.507439	0.397939
YMR102C	0.639		0.204939	-0.232204	-0.434061
YBR136W	0.6385		-0.0245608	-0.945104	-0.663061
YBR172C	0.637667		1.57194	1.02794	0.934273
YHL047C	0.635		0.0309392	-0.184811	-0.604061
YGL243W	0.634		-0.315561	-0.851061	-0.949561
YBR222C	0.6325		0.230939	-0.703061	-0.401561
YLR309C	0.6325		-0.139561	-0.688686	-0.772061
YEL071W	0.6325		0.919439	0.723939	0.286939
YCR066W	0.632		-0.0770608	-0.612061	-0.709061
YGR090W	0.632		0.916439	0.497939	0.284439
YFR028C	0.632		0.468439	-0.157061	-0.163561
YNL248C	0.632		1.09494	1.13394	0.462939
YIL119C	0.6315		0.717939	-0.757061	0.0864392
YKL082C	0.6305		1.39394	1.68394	0.763439
YKL212W	0.628		0.882439	0.161939	0.254439
YIL015W	0.628		1.80994	1.08294	1.18194
YLR452C	0.627833		1.62427	1.13427	0.996439
YPL016W	0.627167		0.109606	-0.358561	-0.517561
YMR199W	0.6265		1.18394	0.572939	0.557439
YPR048W	0.624667		-0.235394	-0.552811	-0.860061
YOR301W	0.6235		1.08444	0.835939	0.460939
YML010W	0.623333		0.613939	0.495439	-0.00939412
YDR261C	0.623		0.480939	0.192939	-0.142061
YPL003W	0.623		0.132939	0.114939	-0.490061
YCR005C	0.622		1.05894	0.336939	0.436939
YLR094C	0.622		1.32544	1.11494	0.703439
YLR153C	0.621333		0.904939	0.610606	0.283606
YDR481C	0.6165		0.868439	0.237939	0.251939
YNL199C	0.616		0.598939	0.471606	-0.0170608
YPR184W	0.616		-0.484061	-1.35724	-1.10006
YPL263C	0.6155		0.409939	0.154273	-0.205561
YKL078W	0.613		0.335939	-0.272261	-0.277061
YIL149C	0.6125		0.0239392	-0.0494608	-0.588561
YDL199C	0.61		-1.02706	-1.24466	-1.63706
YOL054W	0.61		-0.325061	-0.634061	-0.935061
YOR250C	0.61		-0.268061	-0.703061	-0.878061
YPL190C	0.609667		0.990939	0.672273	0.381273
YHR120W	0.609		-0.200561	-0.458204	-0.809561
YML051W	0.609		0.307439	0.479939	-0.301561
YMR246W	0.609		1.79694	1.33119	1.18794
YJR016C	0.6085		1.67344	1.36127	1.06494
YLL063C	0.6085		-0.487061	-0.327561	-1.09556
YGL055W	0.608		1.06027	0.212939	0.452273
YOL115W	0.608		0.575939	0.224939	-0.0320608
YHR004C	0.606667		-0.228061	-0.508061	-0.834727
YLR189C	0.6065		-0.381061	-0.775424	-0.987561
YPL277C	0.6035		-1.23156	-0.788461	-1.83506
YGR077C	0.6025		0.683439	0.321939	0.0809392
YDR354W	0.6		0.549939	0.153939	-0.0500608
YHL007C	0.6		1.09444	0.457273	0.494439
YLR187W	0.6		0.0629392	-0.560918	-0.537061
YDR516C	0.5995		-0.205061	-1.19506	-0.804561
YKR103W	0.5995		-0.252061	-0.933961	-0.851561
YNL307C	0.5995		0.679439	0.429939	0.0799392
YFL013C	0.599		-0.0510608	-0.162061	-0.650061
YIL126W	0.598667		0.668606	0.0696315	0.0699392
YOR056C	0.598333		0.869939	0.488939	0.271606
YBL084C	0.598		0.0769392	-0.419061	-0.521061
YPL265W	0.597667		1.24961	0.670939	0.651939
YBL079W	0.597		0.586939	0.241011	-0.0100608
YNL080C	0.597		0.539939	0.0729392	-0.0570608
YER045C	0.595833		-0.118561	-0.477061	-0.714394
YLR427W	0.595167		0.301439	-0.131727	-0.293727
YJL201W	0.594		0.744939	0.345939	0.150939
YNL045W	0.593167		0.517606	-0.369811	-0.0755608
YNR056C	0.592		-0.706061	-1.16773	-1.29806
YLL026W	0.591667		-0.136394	-0.486061	-0.728061
YLR080W	0.590667		-0.876061	-1.15106	-1.46673
YML115C	0.589833		0.534273	-0.214561	-0.0555608
YGL092W	0.589		0.542939	0.338121	-0.0460608
YPL195W	0.588		0.111939	-0.467918	-0.476061
YPL256C	0.5875		0.793939	0.473939	0.206439
YMR085W	0.587		-1.29006	-1.32906	-1.87706
YLR108C	0.586		0.243939	-0.0270608	-0.342061
YBL007C	0.5855		0.528939	-0.17595	-0.0565608
YNL016W	0.585		1.03694	1.10394	0.451939
YOR208W	0.5825		-0.511561	-0.718311	-1.09406
YDL220C	0.581		-0.606061	-0.976061	-1.18706
YMR266W	0.58		0.377439	0.196739	-0.202561
YHR171W	0.579667		-0.524061	-1.23273	-1.10373
YNL272C	0.578833		0.0664392	-0.292311	-0.512394
YML018C	0.578		0.632939	0.453939	0.0549392
YAL038W	0.5775		3.49994	3.25344	2.92244
YGL124C	0.5775		-0.0270608	-0.801561	-0.604561
YKL189W	0.5775		-0.0970608	-0.121061	-0.674561
YDR395W	0.5765		1.01444	0.492511	0.437939
YML088W	0.576		-0.344061	-0.422061	-0.920061
YMR109W	0.576		0.720939	0.204339	0.144939
YMR186W	0.575		2.18244	2.10694	1.60744
YJL095W	0.574167		-0.0733941	-0.408292	-0.647561
YDR109C	0.574		-0.321061	-0.692061	-0.895061
YJR041C	0.5725		0.785939	0.0704948	0.213439
YLR044C	0.572333		3.21194	2.98694	2.63961
YGR162W	0.571		1.31394	1.27777	0.742939
YOR334W	0.568		0.414939	-0.0220608	-0.153061
YML126C	0.567		1.35544	0.831939	0.788439
YEL031W	0.5655		0.716439	0.472739	0.150939
YDR420W	0.564667		0.414606	0.128582	-0.150061
YOR363C	0.5645		-0.452061	-0.783061	-1.01656
YOR384W	0.563		0.411939	0.215939	-0.151061
YCL045C	0.5605		0.133439	0.0424392	-0.427061
YLL040C	0.5605		-0.321561	-0.676577	-0.882061
YDR072C	0.5595		1.34594	1.01294	0.786439
YPL042C	0.558		-0.100061	-0.564727	-0.658061
YLR368W	0.557333		0.245939	-0.117061	-0.311394
YOR241W	0.557		0.595939	0.325939	0.0389392
YOL045W	0.555333		-0.273727	-0.343616	-0.829061
YNL124W	0.555		-0.00256078	-6.08e-05	-0.557561
YOR109W	0.554667		0.277606	-0.0477275	-0.277061
YGL197W	0.5545		0.677939	-0.11397	0.123439
YNL142W	0.552333		-0.136394	-0.543061	-0.688727
YGL194C	0.552		1.00394	0.457939	0.451939
YML007W	0.5515		0.944439	0.525689	0.392939
YLR069C	0.551		-0.0395608	-0.418661	-0.590561
YDR359C	0.5505		0.353439	-0.282918	-0.197061
YBR273C	0.55		-0.351061	-0.206061	-0.901061
YOR188W	0.5495		0.273439	-0.103061	-0.276061
YBL106C	0.549		-0.169561	-0.775186	-0.718561
YPL262W	0.548667		-0.00206078	-0.456061	-0.550727
YGL253W	0.5485		2.16094	2.10194	1.61244
YJR127C	0.5475		0.130939	-0.304292	-0.416561
YIL030C	0.5465		0.531939	0.251632	-0.0145608
YJL033W	0.5465		0.624939	0.156739	0.0784392
YJL194W	0.546		0.486273	0.860939	-0.0597275
YFL039C	0.5455		2.46644	2.08894	1.92094
YKL068W	0.545333		0.862939	0.590654	0.317606
YIL068C	0.543		-0.0300608	-0.495727	-0.573061
YLR130C	0.541667		1.42094	1.20594	0.879273
YNR059W	0.5415		0.156939	-0.0405608	-0.384561
YOR330C	0.541167		0.325606	-0.0299497	-0.215561
YBR025C	0.5405		2.06344	1.93794	1.52294
YHR094C	0.54		0.217939	-0.0267275	-0.322061
YJL109C	0.538		0.759939	0.583739	0.221939
YBR126C	0.537		0.312939	-0.284061	-0.224061
YGR052W	0.537		-1.49156	-1.78006	-2.02856
YDL203C	0.536333		0.0522725	-0.0727275	-0.484061
YGR121C	0.536		0.555939	0.00343921	0.0199392
YNL275W	0.5345		-0.361561	-0.274394	-0.896061
YCL025C	0.532667		-6.08e-05	-0.115061	-0.532727
YDR406W	0.5315		-0.198061	-0.711661	-0.729561
YPL066W	0.5315		0.567939	0.132939	0.0364392
YJL034W	0.5305		1.58244	1.24294	1.05194
YOL148C	0.5305		-0.287061	-0.354394	-0.817561
YML049C	0.529333		-0.0527275	-0.404879	-0.582061
YPL202C	0.529		0.562939	0.110939	0.0339392
YDL003W	0.5275		0.608939	0.191439	0.0814392
YOR198C	0.5255		1.41194	1.08494	0.886439
YOL030W	0.525167		0.618439	0.245939	0.0932725
YMR216C	0.525		1.43794	0.714689	0.912939
YJR132W	0.525		0.422939	-0.0381719	-0.102061
YPL049C	0.524		0.833939	0.742939	0.309939
YPR119W	0.5235		0.886939	0.820939	0.363439
YGR287C	0.523333		-0.976061	-1.41106	-1.49939
YBR202W	0.523		0.373439	0.0505392	-0.149561
YHR137W	0.523		-0.348561	-0.0597275	-0.871561
YPL028W	0.522167		0.847439	0.748939	0.325273
YDR283C	0.522		0.322939	-0.392984	-0.199061
YKL064W	0.522		0.748939	-0.435811	0.226939
YCR011C	0.521667		0.196939	-0.209936	-0.324727
YKL079W	0.5215		-0.128061	-0.349311	-0.649561
YPR010C	0.5215		1.61194	1.23367	1.09044
YGR177C	0.521167		0.704606	0.322439	0.183439
YGL008C	0.521		3.37944	3.44477	2.85844
YER151C	0.5205		0.449939	0.177368	-0.0705608
YCR028C	0.520333		0.401273	0.0214392	-0.119061
YLR378C	0.5195		1.45694	1.17594	0.937439
YOL020W	0.519		1.27994	1.14861	0.760939
YML038C	0.518667		0.797606	0.641939	0.278939
YPL029W	0.518667		-0.0243941	-0.482061	-0.543061
YMR092C	0.517667		0.307939	0.201689	-0.209727
YHR194W	0.517		-0.159061	-0.759561	-0.676061
YFL004W	0.5155		0.895439	0.563606	0.379939
YOR093C	0.5155		-0.0325608	-0.392907	-0.548061
YDR295C	0.515333		0.221273	-0.622061	-0.294061
YLR214W	0.515		1.48194	1.09454	0.966939
YBR297W	0.514		-0.820061	-1.50106	-1.33406
YNL126W	0.511667		0.00660588	-0.323561	-0.505061
YBR143C	0.510833		1.52427	1.94294	1.01344
YOR322C	0.509667		0.499606	0.0501059	-0.0100608
YLR403W	0.5095		0.859439	0.423606	0.349939
YAL012W	0.5085		1.86494	1.30594	1.35644
YDR191W	0.5085		-0.234061	-0.598061	-0.742561
YDR364C	0.508		0.946939	0.0729392	0.438939
YFL047W	0.508		0.0574392	-0.166811	-0.450561
YOR230W	0.508		0.645939	0.394939	0.137939
YAL056W	0.5075		0.167439	-0.209489	-0.340061
YJL050W	0.507		0.523939	0.392939	0.0169392
YOR081C	0.507		0.450939	-0.0158108	-0.0560608
YPL204W	0.507		1.33394	1.58944	0.826939
YLR300W	0.507		1.65694	1.79794	1.14994
YLR304C	0.505333		0.668273	0.245139	0.162939
YOL059W	0.503		0.671939	0.290939	0.168939
YDR381W	0.502667		3.00394	2.66794	2.50127
YOR329C	0.5015		0.124939	-0.317394	-0.376561
YDR369C	0.501		-0.465061	-1.06026	-0.966061
YGR070W	0.500667		-0.448394	-1.05297	-0.949061
YDR120C	0.5		0.452939	0.179439	-0.0470608
YGR261C	0.5		-0.128061	-0.432311	-0.628061
YGL238W	0.499		1.05194	0.636273	0.552939
YLR098C	0.499		0.0204392	-0.621394	-0.478561
YMR190C	0.498667		-0.424394	-0.671727	-0.923061
YAL047C	0.4985		-0.549561	-0.790727	-1.04806
YMR192W	0.4975		-0.367561	-0.296811	-0.865061
YER061C	0.497		-0.973061	-0.863061	-1.47006
YCL038C	0.495667		-0.262061	-0.782061	-0.757727
YJR051W	0.4945		-0.0180608	-0.0975608	-0.512561
YJL093C	0.4915		-0.0290608	-0.420461	-0.520561
YMR309C	0.491		1.72394	1.48394	1.23294
YDL240W	0.49		0.308439	0.0651892	-0.181561
YIL137C	0.4895		-0.113061	-0.296918	-0.602561
YER021W	0.488333		1.17427	1.02294	0.685939
YDL073W	0.4875		-0.0920608	-0.444561	-0.579561
YNL027W	0.485667		-0.0830608	-0.315811	-0.568727
YHR082C	0.4855		0.318439	0.102939	-0.167061
YPL207W	0.485		0.441939	-0.0902608	-0.0430608
YDR028C	0.4845		0.275439	-0.0383465	-0.209061
YPR019W	0.484167		-0.151394	-0.272561	-0.635561
YDL116W	0.484		0.773939	0.373689	0.289939
YOR310C	0.4835		1.67794	1.34394	1.19444
YGL202W	0.482167		0.619606	0.141439	0.137439
YKR096W	0.48		0.114939	-0.455394	-0.365061
YBR028C	0.479167		0.318606	0.0479392	-0.160561
YDR181C	0.479		-0.130561	-0.295561	-0.609561
YMR080C	0.478		0.804439	0.210273	0.326439
YDL042C	0.4775		-0.129561	-0.315727	-0.607061
YDR091C	0.477		1.18194	1.01594	0.704939
YOR380W	0.4765		-0.556561	-1.11856	-1.03306
YLR099C	0.476		0.361439	0.0439392	-0.114561
YLR129W	0.476		1.53644	0.697225	1.06044
YMR217W	0.476		1.49094	1.52544	1.01494
YLR222C	0.475		0.807939	0.441539	0.332939
YOL041C	0.474667		1.03294	0.749439	0.558273
YCL024W	0.4745		-0.357061	-0.810918	-0.831561
YPR003C	0.473667		-0.808394	-0.975061	-1.28206
YOL049W	0.473		0.0509392	-0.0690608	-0.422061
YDL077C	0.473		-0.611561	-0.920811	-1.08456
YDR356W	0.472		-0.0330608	-0.409561	-0.505061
YER090W	0.4715		0.196439	0.136439	-0.275061
YLR359W	0.471167		0.961606	0.376939	0.490439
YOR361C	0.471		1.83044	1.60719	1.35944
YBR281C	0.468		-0.451061	-0.596061	-0.919061
YMR065W	0.468		0.304439	-0.372561	-0.163561
YML111W	0.4675		0.392939	0.0221059	-0.0745608
YOR154W	0.4675		-0.0930608	-0.630061	-0.560561
YCR053W	0.466667		1.24494	1.20194	0.778273
YDR129C	0.466667		0.617273	0.0684392	0.150606
YDR463W	0.466667		0.478606	0.329939	0.0119392
YOL095C	0.4665		-0.476561	-0.833727	-0.943061
YOR002W	0.466333		0.519273	-0.0340608	0.0529392
YAR042W	0.466		0.247939	-0.385839	-0.218061
YHR196W	0.465667		1.13994	0.857939	0.674273
YDR534C	0.465333		-1.06173	-1.33106	-1.52706
YDR108W	0.465		-0.343561	-0.504261	-0.808561
YJL162C	0.465		-0.613061	-0.831561	-1.07806
YLR321C	0.464667		0.236606	0.0239392	-0.228061
YLL034C	0.4645		0.251939	-0.0732608	-0.212561
YFR019W	0.4625		-0.572061	-0.661211	-1.03456
YKL104C	0.4625		0.364439	0.436939	-0.0980608
YBR158W	0.4625		1.57544	1.18961	1.11294
YOR206W	0.462		0.874939	0.804606	0.412939
YGR229C	0.461167		0.795606	0.586439	0.334439
YGR198W	0.461		0.519439	0.414939	0.0584392
YFR038W	0.46		0.0309392	-0.427727	-0.429061
YPL231W	0.46		1.59094	1.16413	1.13094
YJL012C	0.457667		1.59661	1.24669	1.13894
YOR204W	0.457		2.03694	2.17861	1.57994
YFR016C	0.456333		-0.478061	-0.909243	-0.934394
YDR006C	0.456		0.537939	0.257939	0.0819392
YHR073W	0.454		0.353939	0.102082	-0.100061
YER075C	0.453833		0.263439	-0.357632	-0.190394
YJL057C	0.453667		-0.148061	-0.661061	-0.601727
YNR063W	0.4535		-0.518561	-1.05756	-0.972061
YPL084W	0.453333		0.207939	-0.181861	-0.245394
YNL298W	0.452667		0.286606	-0.00831078	-0.166061
YOR304W	0.452		0.443939	-0.228686	-0.00806079
YJR010W	0.452		-0.0860608	-0.706061	-0.538061
YDL113C	0.452		-0.576394	-0.837561	-1.02839
YDR222W	0.4515		0.209939	0.0339392	-0.241561
YER144C	0.4515		0.156439	-0.280394	-0.295061
YJL046W	0.451		-0.539727	-0.926061	-0.990727
YJR137C	0.451		-0.411061	-0.723861	-0.862061
YFR024C-A	0.451		-0.104061	-0.304061	-0.555061
YKR048C	0.451		0.552939	0.232939	0.101939
YAL058W	0.450667		-0.379394	-0.868561	-0.830061
YLR014C	0.450667		-0.562061	-0.728632	-1.01273
YNL207W	0.4505		0.646439	0.168939	0.195939
YLR197W	0.4505		2.09194	1.85844	1.64144
YER166W	0.448		0.0539392	-0.185984	-0.394061
YOR129C	0.447667		-0.592061	-0.557061	-1.03973
YGR188C	0.4475		-0.506061	-0.905489	-0.953561
YBR086C	0.447		0.613439	0.395139	0.166439
YPL115C	0.447		0.365939	-0.346686	-0.0810608
YLR057W	0.446333		0.529273	-0.443632	0.0829392
YDR111C	0.446167		0.595439	-0.0290608	0.149273
YMR270C	0.446		-0.00706078	-0.523061	-0.453061
YMR006C	0.446		0.274439	-0.217394	-0.171561
YBR114W	0.445		-0.854061	-1.02406	-1.29906
YBL066C	0.4445		-0.0295608	-0.365283	-0.474061
YLR241W	0.4445		-0.0955608	-0.570661	-0.540061
YDL097C	0.4435		1.21744	1.16794	0.773939
YNR067C	0.4435		0.478939	-0.120561	0.0354392
YML070W	0.442		-0.527061	-0.595394	-0.969061
YOR161C	0.4405		-0.340061	-0.735061	-0.780561
YIL129C	0.4405		-0.165561	-0.469411	-0.606061
YML046W	0.4405		-0.450561	-0.265727	-0.891061
YMR221C	0.44		0.683439	-0.354061	0.243439
YGL022W	0.44		0.723939	0.474606	0.283939
YFL054C	0.44		-1.00906	-1.16426	-1.44906
YLR090W	0.439		0.205939	-0.358561	-0.233061
YNR023W	0.439		-0.00656079	-0.468811	-0.445561
YLL013C	0.438667		0.595606	0.362606	0.156939
YPR198W	0.438		-0.116561	-0.421561	-0.554561
YIL001W	0.4375		0.0214392	-0.270061	-0.416061
YLL048C	0.4375		0.430439	0.237406	-0.00706078
YGL173C	0.437		1.09344	0.674539	0.656439
YJL157C	0.4365		1.17244	0.941606	0.735939
YJL099W	0.435833		-0.187727	-0.674661	-0.623561
YJL060W	0.4355		-0.151561	-0.921061	-0.587061
YLR431C	0.4355		-0.484561	-0.688061	-0.920061
YHR099W	0.434		0.546939	-0.119087	0.112939
YLR341W	0.434		0.355939	-0.684061	-0.0780608
YOL021C	0.434		0.656939	0.192773	0.222939
YHR001W	0.4315		-0.117561	-0.354061	-0.549061
YFL001W	0.429167		0.195439	-0.101061	-0.233727
YHR177W	0.428		-0.432061	-0.668561	-0.860061
YNL234W	0.4275		-0.635561	-0.595061	-1.06306
YIL085C	0.427		0.566939	-0.0757275	0.139939
YNL103W	0.425		0.748939	0.614689	0.323939
YBL013W	0.4245		-0.596561	-0.930061	-1.02106
YCL051W	0.424		-0.373061	-0.369311	-0.797061
YBR168W	0.423667		-0.860394	-0.990061	-1.28406
YNL123W	0.4235		0.684939	0.577511	0.261439
YJL098W	0.421667		0.351606	0.175814	-0.0700608
YNL101W	0.421		-0.0440608	-0.465727	-0.465061
YDL109C	0.420333		-0.571727	-0.779061	-0.992061
YGL122C	0.419333		1.71027	1.69744	1.29094
YMR058W	0.419		1.32361	0.999606	0.904606
YDR096W	0.418		-0.248061	-0.391561	-0.666061
YMR145C	0.417667		1.07894	1.37394	0.661273
YEL020C	0.4175		-0.562061	-0.728061	-0.979561
YHR030C	0.4175		-0.0125608	-0.223061	-0.430061
YPL012W	0.4175		1.08644	0.552606	0.668939
YBR131W	0.4165		-0.584061	-0.654861	-1.00056
YDR017C	0.4155		0.577939	0.319739	0.162439
YDR137W	0.415		0.174939	-0.584661	-0.240061
YJR121W	0.414167		1.81761	1.23944	1.40344
YLR369W	0.414		-0.353061	-0.474061	-0.767061
YER017C	0.413667		0.432606	-0.205061	0.0189392
YFL036W	0.413		0.432439	-0.0987531	0.0194392
YGL257C	0.413		-0.114061	0.0936059	-0.527061
YLR429W	0.4125		0.437939	0.132139	0.0254392
YMR239C	0.4115		0.215439	-0.0910608	-0.196061
YJR090C	0.41		0.425939	-0.0441719	0.0159392
YBL082C	0.409		-0.0250608	0.147939	-0.434061
YBL099W	0.409		1.40244	1.09744	0.993439
YPR018W	0.4085		-0.0405608	-0.277061	-0.449061
YCR061W	0.408167		-0.915394	-0.992561	-1.32356
YLL008W	0.408167		0.666606	0.490689	0.258439
YER088C	0.407167		0.987439	0.741273	0.580273
YNL059C	0.4065		0.219439	-0.417061	-0.187061
YPL093W	0.405		1.58694	1.22927	1.18194
YKL124W	0.4035		-0.0215608	-0.603561	-0.425061
YML117W	0.4035		0.576939	0.191384	0.173439
YOL006C	0.403		0.955939	0.301439	0.552939
YPL258C	0.403		-0.159061	-0.874561	-0.562061
YMR089C	0.4025		-0.339561	-0.558861	-0.742061
YMR054W	0.4025		0.443939	0.354439	0.0414392
YDR341C	0.402167		0.688606	0.472689	0.286439
YOR217W	0.402		0.223939	-0.146261	-0.178061
YPL203W	0.402		-0.352061	-0.694061	-0.754061
YKL222C	0.4015		-0.671061	-0.955061	-1.07256
YPL140C	0.401		-0.381061	-0.742061	-0.782061
YPR161C	0.400833		0.308439	-0.0145608	-0.0923941
YAL011W	0.4005		0.259939	-0.566061	-0.140561
YMR019W	0.4005		-0.513061	-0.661061	-0.913561
YBR097W	0.400333		-0.546727	-0.871311	-0.947061
YBL017C	0.4		0.427939	0.0106665	0.0279392
YER082C	0.3995		0.621939	0.0284392	0.222439
YLR120C	0.3995		0.570939	0.180606	0.171439
YDR145W	0.399		0.723939	0.655939	0.324939
YGR270W	0.398		0.250939	0.142239	-0.147061
YKL215C	0.3975		-0.668061	-0.806907	-1.06556
YOR356W	0.397		0.0459392	-0.482727	-0.351061
YDR168W	0.396667		0.282606	0.246939	-0.114061
YJL026W	0.396667		0.129606	0.343939	-0.267061
YJL112W	0.395667		0.322939	0.0771392	-0.0727275
YBL008W	0.395		-0.635561	-1.01026	-1.03056
YER096W	0.395		-1.21906	-1.69256	-1.61406
YPR138C	0.395		1.09194	0.634939	0.696939
YKR015C	0.3945		-0.397061	-0.706561	-0.791561
YIL151C	0.394		0.426939	0.102314	0.0329392
YJR064W	0.394		1.02594	0.970439	0.631939
YOL152W	0.3935		-0.00556079	-0.649394	-0.399061
YKL005C	0.393		0.377939	-0.126061	-0.0150608
YDR449C	0.392		1.50394	0.867939	1.11194
YDL019C	0.392		-0.172061	-0.547761	-0.564061
YNL271C	0.391833		0.251273	0.023717	-0.140561
YNL112W	0.3915		1.82144	1.82377	1.42994
YNL267W	0.391167		0.733439	0.232064	0.342273
YDR055W	0.390167		-0.0885608	-0.553061	-0.478727
YNL197C	0.39		0.926273	0.917939	0.536273
YHR131C	0.39		-0.121061	-0.448311	-0.511061
YPR022C	0.39		0.0439392	-0.403561	-0.346061
YLR249W	0.3885		3.09994	2.77544	2.71144
YMR139W	0.388		-0.164561	-0.494061	-0.552561
YDR014W	0.388		-0.446561	-0.831727	-0.834561
YLR381W	0.387		-0.251394	-0.521261	-0.638394
YDL044C	0.3865		0.147439	-0.0970608	-0.239061
YAL035W	0.385333		1.25094	0.853082	0.865606
YOL125W	0.385		0.605939	0.195939	0.220939
YLL061W	0.3845		-0.748061	-0.707561	-1.13256
YDL195W	0.384		1.17194	0.609576	0.787939
YKL139W	0.384		0.0909392	0.0899392	-0.293061
YDR190C	0.3825		1.24094	1.02794	0.858439
YER164W	0.382		0.495606	-0.38083	0.113606
YLR413W	0.381		2.74594	2.01169	2.36494
YMR015C	0.380667		0.999939	0.444939	0.619273
YLR345W	0.3805		-0.194061	-0.742061	-0.574561
YDR270W	0.378833		-0.0847275	-0.340936	-0.463561
YDR027C	0.3785		0.281939	-0.391861	-0.0965608
YLL006W	0.378		-0.474561	-0.824061	-0.852561
YHR098C	0.378		0.521939	0.246739	0.143939
YOR256C	0.378		-0.393061	-0.699632	-0.771061
YGR041W	0.377		0.357939	-0.119394	-0.0190608
YPL009C	0.375333		0.307939	-0.289394	-0.0673941
YEL043W	0.375		-0.0470608	-0.0783465	-0.422061
YDL148C	0.3745		0.550939	0.136139	0.176439
YPL086C	0.374		0.214939	0.0359392	-0.159061
YMR100W	0.3735		0.695439	0.547273	0.321939
YPL128C	0.373333		0.287939	-0.309061	-0.0853941
YDR326C	0.373		0.465939	-0.148644	0.0929392
YOR140W	0.373		1.12094	0.439139	0.747939
YML080W	0.3725		-0.210061	-0.238061	-0.582561
YGR009C	0.372333		-0.0287275	-0.706061	-0.401061
YNL065W	0.372167		0.345439	-0.140561	-0.0267275
YKL074C	0.372		0.0189392	-0.0503941	-0.353061
YFL053W	0.3715		-1.15256	-1.51239	-1.52406
YLR089C	0.370667		0.0456059	-0.302394	-0.325061
YPL212C	0.37		0.558439	0.535939	0.188439
YAL021C	0.3695		0.278439	-0.134561	-0.0910608
YFL022C	0.3695		1.18944	0.547439	0.819939
YLL004W	0.369333		-0.438727	-0.632727	-0.808061
YPL183C	0.369		0.685939	0.352689	0.316939
YLR337C	0.369		-0.484061	-0.660561	-0.853061
YLR210W	0.3685		-0.331561	-0.603061	-0.700061
YJL014W	0.3685		0.780439	0.485939	0.411939
YEL042W	0.367		0.417939	0.307939	0.0509392
YIL014W	0.367		0.0279392	-0.435727	-0.339061
YDL040C	0.367		0.0669392	0.284106	-0.300061
YBR001C	0.3665		-0.285061	-0.764461	-0.651561
YMR300C	0.366333		0.499273	0.321439	0.132939
YJR046W	0.366		0.0979392	-0.348394	-0.268061
YGL256W	0.3655		0.481939	-0.0930608	0.116439
YOR172W	0.365		0.00993921	-0.263227	-0.355061
YLR105C	0.3645		0.680439	-0.0590608	0.315939
YDR117C	0.3635		-0.166061	-0.255561	-0.529561
YPL020C	0.363		-0.480061	-0.456561	-0.843061
YOR128C	0.362		-0.182061	-0.585061	-0.544061
YPR035W	0.362		0.745439	0.448939	0.383439
YLL028W	0.361333		0.361273	-0.0113941	-6.08e-05
YDR457W	0.360667		0.313273	-0.119704	-0.0473941
YER056C	0.359333		1.85294	1.57144	1.49361
YGR047C	0.3585		-0.364061	-0.629632	-0.722561
YML099C	0.3575		-0.131561	-0.457227	-0.489061
YIL142W	0.3575		1.30194	0.983439	0.944439
YFL027C	0.355667		0.196606	0.169939	-0.159061
YKL034W	0.3545		-0.313061	-0.845061	-0.667561
YHR005C	0.354		1.24894	0.904939	0.894939
YCR033W	0.354		0.551939	0.514717	0.197939
YPL217C	0.353		0.680439	0.340576	0.327439
YGR211W	0.352667		1.12594	0.700439	0.773273
YGL125W	0.3525		0.199939	-0.464061	-0.152561
YKL181W	0.352		1.17794	1.09294	0.825939
YOL124C	0.351		0.0164392	-0.273561	-0.334561
YPR104C	0.3505		0.481439	0.0534392	0.130939
YHR066W	0.35		0.759939	0.740939	0.409939
YBL011W	0.349		0.403939	0.175739	0.0549392
YPL150W	0.349		-0.234061	-0.650489	-0.583061
YOR370C	0.3485		0.946439	1.19227	0.597939
YDL117W	0.348		0.0709392	-0.119461	-0.277061
YER041W	0.348		-0.453061	-0.711861	-0.801061
YCR032W	0.3475		0.204939	-0.75295	-0.142561
YKR079C	0.347		0.315939	-0.164311	-0.0310608
YBL060W	0.3465		0.247439	-0.238061	-0.0990608
YBR140C	0.3465		0.0854392	-0.343527	-0.261061
YNR052C	0.3465		0.884939	0.520939	0.538439
YDR194C	0.3455		1.05894	0.723939	0.713439
YCR052W	0.3455		0.301939	-0.746061	-0.0435608
YLR440C	0.345333		0.805939	0.142939	0.460606
YOR337W	0.345167		-0.0543941	-0.231061	-0.399561
YLR310C	0.344833		0.301439	-0.132311	-0.0433941
YIL105C	0.343		0.435439	0.150606	0.0924392
YLL029W	0.343		0.845939	0.509739	0.502939
YJL183W	0.339		0.334939	0.0359392	-0.00406078
YNL216W	0.338167		0.773606	0.282339	0.435439
YAL067C	0.338		-1.94006	-2.06939	-2.27806
YOR119C	0.338		0.640939	0.469939	0.302939
YER091C	0.3375		0.141439	-0.236394	-0.196061
YAL041W	0.337		1.09344	0.255654	0.756439
YLR347C	0.3365		1.29344	0.920689	0.956939
YMR108W	0.3365		1.27944	1.20161	0.942939
YNR066C	0.336		-0.664061	-0.785061	-1.00006
YIR004W	0.335833		-0.187727	-0.641061	-0.523561
YNL021W	0.335833		-0.205727	-0.475727	-0.541561
YIL022W	0.3355		0.502439	0.972939	0.166939
YMR031C	0.335		-0.0620608	-0.402561	-0.397061
YOR116C	0.3345		0.675439	0.415773	0.340939
YHR075C	0.334		-0.555061	-0.587061	-0.889061
YMR110C	0.334		-0.205061	-0.497394	-0.539061
YFL026W	0.333		2.70594	2.91094	2.37294
YGL077C	0.333		1.19894	1.33994	0.865939
YMR257C	0.333		-0.291061	-0.616861	-0.624061
YER167W	0.3315		0.0339392	-0.138861	-0.297561
YNL068C	0.3315		0.211439	-0.236061	-0.120061
YBR200W	0.331333		-0.192061	-0.849561	-0.523394
YDL160C	0.331		1.00594	0.861939	0.674939
YOL158C	0.331		0.185939	0.234606	-0.145061
YPL022W	0.330667		-0.151061	-0.311616	-0.481727
YDL029W	0.33		0.279939	0.0589392	-0.0500608
YBR004C	0.329		-0.0987275	-0.318061	-0.427727
YOL089C	0.329		-0.125561	-0.622436	-0.454561
YHR170W	0.328		1.02544	0.869939	0.697439
YNL241C	0.328		0.416939	0.899939	0.0889392
YCR084C	0.327		0.908939	0.638689	0.581939
YPR031W	0.326667		-0.560394	-0.363727	-0.887061
YGR089W	0.326167		0.173439	0.230368	-0.152727
YLR397C	0.326		0.487939	0.0817392	0.161939
YOR073W	0.326		0.137439	-0.404061	-0.188561
YOL010W	0.326		0.831939	0.597939	0.505939
YHR115C	0.325667		0.519606	0.0469392	0.193939
YJL071W	0.3255		-0.730061	-1.12856	-1.05556
YBR092C	0.325333		0.700273	0.251939	0.374939
YDR323C	0.3245		-0.0905608	-0.788061	-0.415061
YER086W	0.323		0.754939	0.480439	0.431939
YHR108W	0.323		0.311939	0.344939	-0.0110608
YEL047C	0.3225		0.300939	-0.389061	-0.0215608
YGR191W	0.3225		0.816439	0.562439	0.493939
YKL203C	0.322		-0.0560608	-0.674379	-0.378061
YPR118W	0.321833		0.382439	0.00993921	0.0606059
YCR067C	0.3215		0.229939	0.0298142	-0.0915608
YDL140C	0.321333		1.47527	1.21579	1.15394
YGR123C	0.321		0.269939	0.110939	-0.0510608
YJL154C	0.32		0.590273	0.0922249	0.270273
YBR263W	0.3195		0.633939	0.427939	0.314439
YMR105C	0.319		-0.852061	-0.598394	-1.17106
YGR068C	0.319		0.0739392	-0.145561	-0.245061
YGL180W	0.3185		-0.752061	-0.853261	-1.07056
YBL014C	0.3185		-0.0980608	0.0557725	-0.416561
YDL171C	0.318		1.30894	0.174992	0.990939
YDR239C	0.318		0.00893922	-0.519261	-0.309061
YER171W	0.318		0.236439	0.263689	-0.0815608
YGR112W	0.318		-0.258561	-0.942061	-0.576561
YBR078W	0.317		2.25494	2.01344	1.93794
YJL081C	0.3165		0.311439	-0.397061	-0.00506078
YOR239W	0.3155		0.502439	0.0762725	0.186939
YJR143C	0.315		0.562439	0.293439	0.247439
YKL140W	0.3145		-0.505561	-0.487061	-0.820061
YKL046C	0.3135		0.300439	-0.209061	-0.0130608
YER005W	0.3135		0.532439	-0.176561	0.218939
YBL037W	0.3125		-0.0100608	-0.216204	-0.322561
YNL139C	0.3125		0.217939	-0.170061	-0.0945608
YKL033W	0.312		-0.573061	-0.495061	-0.885061
YMR061W	0.312		0.400939	0.259939	0.0889392
YER124C	0.311833		1.09944	0.758939	0.787606
YDR456W	0.3115		-0.0285608	-0.0383941	-0.340061
YML072C	0.311		0.515939	0.220862	0.204939
YPR159W	0.311		0.799939	0.493939	0.488939
YNR033W	0.310167		-0.0415608	-0.395661	-0.351727
YDR227W	0.31		-0.279061	-0.411515	-0.589061
YKL075C	0.31		0.321939	0.317939	0.0119392
YER114C	0.3095		-0.00456079	-0.20295	-0.314061
YLR233C	0.3085		-0.801561	-0.649061	-1.11006
YBR260C	0.308		0.0619392	-0.480311	-0.246061
YGL150C	0.308		0.313939	-0.293811	0.00593922
YBR049C	0.308		0.632939	0.184939	0.324939
YBR139W	0.3075		-0.511061	-0.694061	-0.818561
YLR258W	0.3075		-0.679561	-1.18966	-0.987061
YNL247W	0.3065		0.774939	0.217339	0.468439
YPR089W	0.3065		0.415939	-0.289204	0.109439
YLR049C	0.306		0.134273	0.337939	-0.171727
YEL036C	0.305667		0.962273	0.624939	0.656606
YOL103W	0.3055		0.184939	-0.180394	-0.120561
YKL176C	0.3055		0.685439	0.119139	0.379939
YGL116W	0.305		0.141939	-0.391061	-0.163061
YMR008C	0.305		-0.382061	-0.477394	-0.687061
YGL140C	0.304333		-0.0233941	-0.241839	-0.327727
YBR170C	0.303		0.166939	0.00193921	-0.136061
YCR093W	0.302833		1.25127	0.961889	0.948439
YGR171C	0.3025		0.0264392	-0.767561	-0.276061
YBR080C	0.302		0.331939	-0.253861	0.0299392
YHR197W	0.300667		0.665606	0.235439	0.364939
YCR072C	0.3		0.881939	0.615439	0.581939
YMR285C	0.3		0.0504392	0.215939	-0.249561
YMR093W	0.3		1.29844	0.981939	0.998439
YBR166C	0.298		0.236939	-0.416061	-0.0610608
YKR069W	0.298		0.216939	0.0676059	-0.0810608
YOR117W	0.297333		0.372273	0.492939	0.0749392
YPR088C	0.2965		0.725939	0.457439	0.429439
YDR242W	0.2965		-0.00456079	-0.184061	-0.301061
YNL104C	0.296		0.576439	0.512939	0.280439
YLR188W	0.295667		-0.660061	-0.667561	-0.955727
YMR172W	0.2945		-0.594561	-0.742061	-0.889061
YMR129W	0.293		0.134439	-0.0888108	-0.158561
YLL054C	0.292667		-0.444061	-0.685394	-0.736727
YDR517W	0.2925		0.270439	0.559939	-0.0220608
YEL063C	0.292		0.643939	0.773439	0.351939
YER133W	0.292		1.44644	1.46794	1.15444
YFL049W	0.292		-0.00606078	-0.0510608	-0.298061
YJR002W	0.2905		0.694439	0.410939	0.403939
YMR027W	0.290333		-0.339727	0.405939	-0.630061
YGR065C	0.29		0.163939	0.114273	-0.126061
YBR271W	0.289333		-0.0617275	-0.495061	-0.351061
YMR062C	0.289		-1.00156	-0.872061	-1.29056
YCR012W	0.287833		2.77427	2.88994	2.48644
YMR140W	0.2875		0.457439	-0.145061	0.169939
YER145C	0.2865		1.47294	1.50094	1.18644
YHR111W	0.2865		0.348939	0.00193921	0.0624392
YAL024C	0.286333		-0.347061	-0.550788	-0.633394
YDR093W	0.2855		0.174439	-0.0247275	-0.111061
YIL143C	0.2855		-0.0230608	0.128939	-0.308561
YBR177C	0.285333		-0.0340608	-0.221061	-0.319394
YCL028W	0.285		-0.110061	-0.209061	-0.395061
YKL020C	0.285		0.365939	0.0726892	0.0809392
YPR112C	0.285		0.585939	0.493739	0.300939
YOR359W	0.2845		1.22794	0.977939	0.943439
YDR148C	0.2845		0.0694392	-0.397061	-0.215061
YGL195W	0.2845		1.03794	0.406606	0.753439
YHL027W	0.284		0.323273	0.0872725	0.0392725
YJL165C	0.284		0.391439	-0.210261	0.107439
YDR443C	0.284		-0.802061	-0.877606	-1.08606
YHR007C	0.283		1.69394	1.25894	1.41094
YHR165C	0.283		0.0339392	-0.0987275	-0.249061
YJL025W	0.2825		-0.0680608	0.333939	-0.350561
YOR066W	0.282		0.210439	0.0392725	-0.0715608
YBR058C	0.282		0.248939	-0.309561	-0.0330608
YDL028C	0.282		-0.00306078	-0.352461	-0.285061
YBR250W	0.281		-1.25706	-1.75906	-1.53806
YMR302C	0.279667		-0.372394	-0.529061	-0.652061
YBR298C	0.2795		-0.292561	-0.470394	-0.572061
YDR249C	0.278167		-0.0113941	-0.602061	-0.289561
YOR165W	0.276		-0.0160608	-0.249311	-0.292061
YBR073W	0.275333		0.270939	-0.431394	-0.00439412
YPR083W	0.275		-0.217061	-0.565394	-0.492061
YKL211C	0.274167		0.397606	0.201939	0.123439
YOR123C	0.2735		0.700939	0.430939	0.427439
YNR026C	0.273		-0.0700608	-0.0160608	-0.343061
YBR276C	0.2725		-0.258061	-0.493061	-0.530561
YCR092C	0.2725		0.210439	-0.238936	-0.0620608
YIL075C	0.272333		1.22261	0.770082	0.950273
YHR018C	0.272		-0.0590608	-0.323061	-0.331061
YDR497C	0.2715		0.706439	0.734273	0.434939
YKR017C	0.271		-0.242061	-0.879061	-0.513061
YHR009C	0.2705		0.238439	-0.134561	-0.0320608
YIL125W	0.2705		-0.0150608	-0.174861	-0.285561
YDR539W	0.27		-0.376061	-0.677061	-0.646061
YJL080C	0.2695		0.730939	0.410606	0.461439
YKR089C	0.2685		0.121939	0.0284392	-0.146561
YIR008C	0.268167		-0.461561	-0.464061	-0.729727
YJL134W	0.268		0.0344392	-0.278061	-0.233561
YGL112C	0.266833		0.0694392	-0.338061	-0.197394
YPL095C	0.2655		0.0584392	-0.0910608	-0.207061
YHR065C	0.264667		0.434273	0.287939	0.169606
YGR092W	0.2645		0.168939	0.000605882	-0.0955608
YOR067C	0.2645		-0.402561	-0.145561	-0.667061
YIL078W	0.264		1.16394	1.07927	0.899939
YAL053W	0.2635		-0.498561	-0.404061	-0.762061
YOR023C	0.2635		0.571939	0.282939	0.308439
YGL206C	0.262167		0.490606	0.278862	0.228439
YJL069C	0.261		0.722939	0.356439	0.461939
YKL038W	0.260667		0.0326059	-0.392361	-0.228061
YDL101C	0.2605		0.0189392	-0.343561	-0.241561
YDR060W	0.260167		1.09261	0.627439	0.832439
YKR002W	0.257		-0.205061	-0.0490608	-0.462061
YDR101C	0.256		1.13144	0.948939	0.875439
YBL045C	0.255667		0.307939	0.343939	0.0522725
YGL097W	0.2555		0.371439	0.270939	0.115939
YHR078W	0.2555		-0.0430608	-0.374061	-0.298561
YIL131C	0.255		-0.153561	-0.568061	-0.408561
YOL070C	0.2545		-0.137061	-0.354394	-0.391561
YDR264C	0.254		0.475939	0.302273	0.221939
YIL039W	0.254		0.0869392	-0.471061	-0.167061
YLR002C	0.254		0.0364392	-0.0153108	-0.217561
YNL041C	0.253		-0.0345608	-0.724311	-0.287561
YNL225C	0.252833		-0.0795608	-0.266061	-0.332394
YGR061C	0.2525		0.843939	0.483212	0.591439
YER052C	0.2525		0.499439	0.166939	0.246939
YPL216W	0.252		0.600439	-0.345061	0.348439
YBL047C	0.250667		0.273939	0.171523	0.0232725
YBL024W	0.2505		0.668439	0.433439	0.417939
YBR156C	0.25		0.146939	-0.368394	-0.103061
YMR106C	0.2495		-0.592561	-0.295061	-0.842061
YLR083C	0.247833		0.553439	0.720689	0.305606
YOR335C	0.2475		0.872439	0.877082	0.624939
YJR106W	0.247167		-0.206394	-1.00181	-0.453561
YNR069C	0.2465		-0.491061	-0.863061	-0.737561
YER123W	0.2465		0.225439	-0.0750608	-0.0210608
YDL133W	0.246		0.428439	0.197939	0.182439
YOR071C	0.245		-0.788061	-1.09106	-1.03306
YFL050C	0.244		-0.788561	-0.749394	-1.03256
YFR010W	0.244		0.300439	0.358939	0.0564392
YNL173C	0.243		0.0179392	-0.147061	-0.225061
YHR205W	0.243		0.775939	0.365189	0.532939
YLR384C	0.242167		0.535606	0.259384	0.293439
YGR263C	0.242		-0.202561	-0.292061	-0.444561
YPL125W	0.242		0.316939	-0.344918	0.0749392
YLR299W	0.242		-0.763561	-0.958861	-1.00556
YBR274W	0.2405		-0.380561	-0.731561	-0.621061
YGL095C	0.2405		-0.232561	-0.403561	-0.473061
YNL189W	0.2405		0.516939	0.378273	0.276439
YGR250C	0.2405		-0.983561	-1.03006	-1.22406
YJL008C	0.24		0.815939	0.604939	0.575939
YDR282C	0.239		-0.597061	-0.972061	-0.836061
YMR162C	0.2385		-0.166061	-0.532394	-0.404561
YCL017C	0.2365		0.0319392	-0.238061	-0.204561
YDR434W	0.2355		-0.138561	-0.640561	-0.374061
YDL126C	0.2355		1.32294	0.950939	1.08744
YLR274W	0.234833		-0.234561	-0.186861	-0.469394
YIL146C	0.234		-0.366561	-0.530394	-0.600561
YMR094W	0.234		-0.429061	-1.02906	-0.663061
YNL188W	0.234		0.245939	-0.0980608	0.0119392
YLR047C	0.233		-0.450061	-0.582061	-0.683061
YLR424W	0.233		-1.02606	-1.11806	-1.25906
YEL064C	0.232833		-0.310727	-1.00506	-0.543561
YHR186C	0.232333		-0.401727	-0.578311	-0.634061
YLR357W	0.232		0.514939	0.299273	0.282939
YOR043W	0.231833		1.28344	0.830939	1.05161
YBR207W	0.230333		0.335273	0.0914392	0.104939
YJR126C	0.229667		-0.253394	-0.420861	-0.483061
YEL037C	0.229		0.955939	0.475939	0.726939
YML031W	0.229		0.757439	0.776606	0.528439
YPL085W	0.229		-0.108061	-0.294197	-0.337061
YPL058C	0.2285		0.0294392	-0.0491441	-0.199061
YGR241C	0.228333		0.537273	0.183439	0.308939
YMR207C	0.228		-0.724061	-0.864761	-0.952061
YDR023W	0.227		1.23294	1.39994	1.00594
YGL164C	0.227		-0.367061	-0.539061	-0.594061
YHR019C	0.2265		0.808439	0.727939	0.581939
YKR036C	0.226333		-0.293727	-0.602061	-0.520061
YPL089C	0.226		0.0569392	0.0552725	-0.169061
YNL327W	0.226		1.03894	0.585064	0.812939
YHR159W	0.225833		-0.596561	-0.984561	-0.822394
YER006W	0.2255		0.758939	0.574939	0.533439
YMR091C	0.2245		0.719939	0.609439	0.495439
YBR233W	0.223		-0.0350608	-0.443061	-0.258061
YLR107W	0.223		-0.254061	-0.622061	-0.477061
YDR496C	0.2225		1.15994	1.03827	0.937439
YPR108W	0.2225		0.436439	0.330939	0.213939
YKR098C	0.222		-0.905061	-1.26439	-1.12706
YGL111W	0.222		0.218939	-0.0240608	-0.00306078
YDL106C	0.221667		-0.147394	-0.364727	-0.369061
YDR238C	0.221		0.923939	0.316796	0.702939
YIL101C	0.221		-1.20006	-1.06173	-1.42106
YPR157W	0.220667		-1.05839	-1.31306	-1.27906
YJR075W	0.2205		0.367939	0.751939	0.147439
YPL101W	0.219		-0.136061	0.295439	-0.355061
YER113C	0.219		0.524939	-6.08e-05	0.305939
YPR072W	0.2185		0.342439	0.561606	0.123939
YOL164W	0.218167		0.105606	-0.175311	-0.112561
YER073W	0.2165		1.67794	1.47844	1.46144
YGR245C	0.2155		0.649439	0.411939	0.433939
YGR166W	0.215		-0.178561	-0.0145608	-0.393561
YDR206W	0.2145		0.153939	0.147439	-0.0605608
YAL017W	0.214		-0.786061	-0.687811	-1.00006
YPL120W	0.212333		-0.645061	-0.555561	-0.857394
YLL051C	0.212		0.514939	0.0612725	0.302939
YGR274C	0.2115		-0.0560608	-0.409172	-0.267561
YBR212W	0.211167		-0.125394	-0.236394	-0.336561
YMR296C	0.211		1.00994	0.439939	0.798939
YNL325C	0.210833		-0.925561	-1.10473	-1.13639
YLR032W	0.2105		-0.569561	-0.696172	-0.780061
YDL091C	0.2105		-0.101061	-0.770061	-0.311561
YNL249C	0.2105		0.125439	-0.644727	-0.0850608
YGR240C	0.2095		1.37944	1.30694	1.16994
YDR005C	0.208		0.0129392	-0.0710608	-0.195061
YMR005W	0.208		0.159439	-0.129061	-0.0485608
YBR150C	0.207333		-0.286727	-0.559811	-0.494061
YGR094W	0.206333		1.06727	0.960384	0.860939
YMR088C	0.206		-0.170061	-0.600561	-0.376061
YHL023C	0.206		-0.412061	-0.528977	-0.618061
YIL047C	0.2055		1.26494	1.11465	1.05944
YHL019C	0.2045		-0.310061	-0.981061	-0.514561
YPR186C	0.204		-0.240061	-0.389061	-0.444061
YDR518W	0.2035		0.0649392	-0.528061	-0.138561
YER049W	0.2025		0.438939	-0.0550608	0.236439
YKR101W	0.202		-0.681061	-0.785061	-0.883061
YPL053C	0.2015		-0.0255608	-0.352061	-0.227061
YJR103W	0.201		1.08094	-0.329061	0.879939
YDR334W	0.2005		0.117439	-0.0558465	-0.0830608
YER119C	0.2005		0.0859392	-0.274061	-0.114561
YPR033C	0.2		0.571439	0.0479392	0.371439
YMR259C	0.199667		0.367606	-0.21797	0.167939
YLL019C	0.1995		0.689439	0.222273	0.489939
YDR189W	0.1995		0.666939	0.0206892	0.467439
YDR159W	0.199		0.0189392	-0.400461	-0.180061
YOL013C	0.1985		-0.253061	0.0629392	-0.451561
YDL036C	0.198167		0.282439	0.0639392	0.0842725
YAL048C	0.1955		-0.687061	-0.906661	-0.882561
YOL072W	0.1945		-0.201561	-0.418061	-0.396061
YOR326W	0.1935		0.609939	0.200523	0.416439
YEL007W	0.193		1.34044	0.457939	1.14744
YLR342W	0.1925		1.53394	1.30255	1.34144
YNL022C	0.1925		0.0689392	-0.394061	-0.123561
YPL254W	0.192167		0.261606	-0.0570608	0.0694392
YLR223C	0.192167		0.425606	0.151368	0.233439
YHL036W	0.192		-0.345061	-0.550061	-0.537061
YDR394W	0.1915		1.09044	1.19894	0.898939
YDL170W	0.191		-0.599561	-0.694061	-0.790561
YKL105C	0.191		-0.589561	-0.830761	-0.780561
YIL088C	0.1905		-0.580061	-0.617061	-0.770561
YPL139C	0.19		-0.00456079	-0.361061	-0.194561
YGR238C	0.1895		-0.550561	-0.891227	-0.740061
YDR458C	0.1895		-0.172561	-0.554811	-0.362061
YKL145W	0.1895		1.05144	1.09494	0.861939
YDR074W	0.189		0.0659392	-0.346394	-0.123061
YOL053W	0.1885		-0.689061	-0.985061	-0.877561
YDR320C	0.1885		0.146939	-0.534394	-0.0415608
YIL156W	0.188		-0.284061	-0.780061	-0.472061
YGL245W	0.187667		0.735939	0.560939	0.548273
YCR088W	0.187167		0.344606	0.261606	0.157439
YNL237W	0.187		-0.159061	-0.349061	-0.346061
YHR092C	0.187		-0.566061	-0.654561	-0.753061
YMR208W	0.1865		-0.173061	-0.406061	-0.359561
YOR011W	0.1865		-0.782061	-1.2067	-0.968561
YER103W	0.1855		-0.815061	-0.921561	-1.00056
YJL070C	0.185		-0.628061	-1.05686	-0.813061
YHR048W	0.184		-0.0550608	-0.294061	-0.239061
YOL019W	0.183833		0.162439	0.290939	-0.0213941
YPR163C	0.1835		1.13694	0.965939	0.953439
YML006C	0.1825		0.106939	-0.611061	-0.0755608
YHR154W	0.181333		-0.370727	-0.464936	-0.552061
YFR051C	0.180667		0.816606	0.632939	0.635939
YHR042W	0.1805		0.563439	0.406539	0.382939
YLR166C	0.179667		0.0522725	-0.270561	-0.127394
YDR219C	0.1795		-0.0890608	-0.283061	-0.268561
YDL070W	0.1795		1.70494	1.78444	1.52544
YIR031C	0.178667		-0.432394	-0.472061	-0.611061
YKR010C	0.178		-0.0370608	-0.151811	-0.215061
YDR505C	0.1775		0.000939215	-0.413061	-0.176561
YDR037W	0.177167		1.38144	0.998439	1.20427
YGR186W	0.176		0.256939	0.0889392	0.0809392
YOL058W	0.176		-0.236061	-0.580061	-0.412061
YLR273C	0.1755		-1.57606	-1.10839	-1.75156
YER025W	0.1755		1.72994	1.56194	1.55444
YBR227C	0.175		-0.529061	-0.550061	-0.704061
YBR055C	0.1745		-0.360061	-0.282261	-0.534561
YFL016C	0.174		0.342939	0.253939	0.168939
YPL008W	0.174		-0.243561	-0.516261	-0.417561
YGL021W	0.1735		0.106439	0.129439	-0.0670608
YDL088C	0.173333		0.509273	0.561939	0.335939
YHR210C	0.173167		-0.866561	0.130939	-1.03973
YHL008C	0.173		0.135939	0.223189	-0.0370608
YPL154C	0.172333		0.266273	0.457939	0.0939392
YDL103C	0.171167		-0.523394	-0.779561	-0.694561
YJR035W	0.171		-0.933561	-1.21249	-1.10456
YGL229C	0.1705		-1.09256	-1.36889	-1.26306
YKL048C	0.1695		0.0504392	-0.0653941	-0.119061
YDR143C	0.1695		0.876439	0.385606	0.706939
YOR046C	0.1695		0.466939	0.147439	0.297439
YER110C	0.169		0.691939	0.569564	0.522939
YKL161C	0.169		-0.828061	-1.21406	-0.997061
YJL101C	0.1685		0.400939	0.297189	0.232439
YIR006C	0.168		0.252939	0.0870161	0.0849392
YNL163C	0.1675		-0.159561	-0.290061	-0.327061
YBL076C	0.167		1.39944	1.40161	1.23244
YOR308C	0.167		-0.450061	-0.605394	-0.617061
YGR156W	0.166667		1.87461	1.72394	1.70794
YDL189W	0.166333		0.121273	0.144939	-0.0450608
YNL166C	0.166333		-0.324727	-0.609061	-0.491061
YNL083W	0.166		-0.0210608	-0.137061	-0.187061
YKL092C	0.1655		-0.471061	-0.481186	-0.636561
YKL062W	0.165		-0.561061	-0.521561	-0.726061
YDL145C	0.1645		0.964439	0.540689	0.799939
YLL010C	0.1645		0.546939	0.604939	0.382439
YNL238W	0.1645		0.457439	0.109739	0.292939
YBR083W	0.164		0.987939	0.906939	0.823939
YJL168C	0.164		0.397939	0.238939	0.233939
YHL028W	0.1635		-0.327061	-0.0213941	-0.490561
YDL194W	0.1635		-1.05456	-1.08649	-1.21806
YEL022W	0.163		-0.114061	-0.352697	-0.277061
YML043C	0.163		0.204939	-0.106561	0.0419392
YOR373W	0.1625		-0.0475608	-0.216561	-0.210061
YHL032C	0.1625		-0.267561	-0.489561	-0.430061
YHR023W	0.1625		0.127939	-0.17445	-0.0345608
YFR048W	0.162167		-0.221561	-0.386661	-0.383727
YKL221W	0.161833		-1.32673	-1.67206	-1.48856
YMR308C	0.1615		1.21194	0.719064	1.05044
YOR207C	0.1615		0.453939	0.282828	0.292439
YDR198C	0.160667		-0.0563941	-0.387061	-0.217061
YEL052W	0.1605		-0.0195608	-0.343061	-0.180061
YPL260W	0.160167		0.419439	0.179439	0.259273
YDR398W	0.1595		1.35394	0.805606	1.19444
YJL130C	0.1595		0.564939	0.479729	0.405439
YNL137C	0.1585		0.579939	0.132939	0.421439
YDR256C	0.1585		0.223439	-0.0860608	0.0649392
YNL240C	0.158		0.524439	-0.289061	0.366439
YOR291W	0.157		-0.535061	-0.497061	-0.692061
YJL061W	0.157		0.392939	0.0471392	0.235939
YGR234W	0.1565		1.50394	1.42894	1.34744
YLR212C	0.156		-0.171061	-0.101561	-0.327061
YKR095W	0.1555		0.425439	0.143217	0.269939
YHL040C	0.154		-0.0370608	-0.104061	-0.191061
YJL078C	0.153333		0.600273	0.227539	0.446939
YLL007C	0.153		-0.522561	-0.845061	-0.675561
YMR083W	0.152667		0.761939	0.944939	0.609273
YDR477W	0.151		0.505939	0.239939	0.354939
YLL001W	0.151		-0.233061	-0.341561	-0.384061
YMR179W	0.149667		-0.0873941	-0.0768108	-0.237061
YNL176C	0.149667		-0.119061	-0.0503941	-0.268727
YIL135C	0.1495		0.116939	-0.158061	-0.0325608
YDR365C	0.1495		1.21644	0.837689	1.06694
YAR035W	0.1485		-1.77756	-1.67281	-1.92606
YKR056W	0.147333		0.337273	0.146439	0.189939
YMR261C	0.147		-0.578061	-0.562186	-0.725061
YOL138C	0.147		0.0784392	-0.579788	-0.0685608
YPL074W	0.147		-0.265061	-0.458061	-0.412061
YDL035C	0.1465		-0.110061	-0.452489	-0.256561
YOR341W	0.144167		1.20844	1.05077	1.06427
YKL112W	0.144		0.267939	0.199439	0.123939
YDR484W	0.144		0.000939215	-0.706061	-0.143061
YOR323C	0.144		0.196439	-0.219061	0.0524392
YLL055W	0.142		-0.996061	-0.727061	-1.13806
YHR016C	0.1415		-1.00506	-1.39673	-1.14656
YGR189C	0.141167		0.383606	0.652439	0.242439
YGR260W	0.141		0.185939	0.223439	0.0449392
YOR018W	0.141		-0.364061	-0.443727	-0.505061
YLR115W	0.140833		-0.0257275	-0.350894	-0.166561
YOR009W	0.1405		-0.908561	-1.15206	-1.04906
YOL078W	0.1395		-0.351061	-0.657061	-0.490561
YER141W	0.1385		0.177939	0.163939	0.0394392
YGL056C	0.138333		0.460939	0.459939	0.322606
YLL012W	0.138		0.432939	0.192939	0.294939
YDR205W	0.138		-0.0235608	-0.223861	-0.161561
YOR270C	0.137833		1.32744	1.22954	1.18961
YDR119W	0.1375		0.541939	0.504606	0.404439
YBR045C	0.137		-1.34106	-1.73973	-1.47806
YOR080W	0.137		0.110939	-0.412811	-0.0260608
YPR196W	0.137		-0.732061	-0.735061	-0.869061
YOR372C	0.136333		0.707273	0.473606	0.570939
YER122C	0.136167		1.16361	0.762939	1.02744
YDR495C	0.136		-0.169061	-0.714632	-0.305061
YLR055C	0.135667		-0.424061	-0.595061	-0.559727
YGR014W	0.135333		1.36527	1.02324	1.22994
YGR004W	0.134		-0.527561	-0.489061	-0.661561
YDR164C	0.134		-0.276061	-0.540561	-0.410061
YKL204W	0.1335		0.415939	0.326939	0.282439
YLR190W	0.133		0.544939	0.472939	0.411939
YOR260W	0.132667		1.10394	1.19144	0.971273
YMR049C	0.132667		0.354606	0.342273	0.221939
YIL037C	0.1325		-0.735061	-0.614561	-0.867561
YDR351W	0.132		0.0354392	0.0939392	-0.0965608
YJL016W	0.1315		-0.0865608	-0.0845608	-0.218061
YNL048W	0.1305		0.00293921	-0.879061	-0.127561
YAL051W	0.130333		-0.497061	-0.547436	-0.627394
YBR199W	0.129833		0.160439	-0.0260608	0.0306059
YMR288W	0.129		-0.286061	-0.549061	-0.415061
YOL122C	0.129		-0.0730608	-0.210561	-0.202061
YHR028C	0.128		0.443939	0.398939	0.315939
YNL318C	0.1275		-1.75256	-1.63956	-1.88006
YPL188W	0.126		-0.179061	-0.00106079	-0.305061
YER060W-A	0.124667		-0.523394	-0.554061	-0.648061
YHR190W	0.1245		0.626939	1.00694	0.502439
YFL041W	0.124333		-0.480727	-0.495061	-0.605061
YMR215W	0.1235		0.421939	0.274939	0.298439
YGL036W	0.123		0.151939	-0.454227	0.0289392
YAL029C	0.122833		0.0864392	-0.0355608	-0.0363941
YBL103C	0.1225		-0.0405608	0.00493922	-0.163061
YGL006W	0.121		-0.292561	-0.720861	-0.413561
YOL055C	0.121		-0.682061	-0.973061	-0.803061
YPR095C	0.12		-0.335561	-0.615152	-0.455561
YDL143W	0.12		1.18694	1.02827	1.06694
YGL141W	0.1195		-0.393561	-0.708061	-0.513061
YHL021C	0.1195		-0.282561	-0.132061	-0.402061
YJL129C	0.119		0.162939	-0.0502608	0.0439392
YMR258C	0.119		0.00893922	-0.0885608	-0.110061
YDL132W	0.1185		0.0724392	-0.0707275	-0.0460608
YKL088W	0.1185		0.240939	-0.207061	0.122439
YMR153W	0.118333		0.559273	0.404439	0.440939
YNR053C	0.118		1.82144	2.08244	1.70344
YLR419W	0.118		-0.225061	-0.412676	-0.343061
YDR277C	0.118		-0.282061	-0.452061	-0.400061
YOR187W	0.1175		0.815939	0.453939	0.698439
YMR282C	0.117333		-0.0630608	-0.241061	-0.180394
YFR021W	0.117		-0.274061	-0.0470608	-0.391061
YOR155C	0.1165		-0.385561	-0.550061	-0.502061
YNL299W	0.1165		0.386439	0.0136059	0.269939
YMR037C	0.1155		0.403939	0.149139	0.288439
YNL066W	0.1155		1.65294	1.75494	1.53744
YMR075W	0.114667		0.271939	-0.147727	0.157273
YNL073W	0.1145		0.146439	0.0124392	0.0319392
YLR177W	0.113833		-0.707727	-0.839061	-0.821561
YMR078C	0.1135		-0.0965608	-0.225561	-0.210061
YBR229C	0.113		0.137939	-0.530311	0.0249392
YFR037C	0.113		0.292939	0.244439	0.179939
YGL139W	0.112667		-0.394061	-0.355061	-0.506727
YJL176C	0.1125		0.338439	-0.231311	0.225939
YIL038C	0.112333		0.246273	0.102939	0.133939
YDL216C	0.112		-0.327561	-0.597061	-0.439561
YNL125C	0.112		-0.415061	-0.577311	-0.527061
YLR088W	0.111833		-0.248727	-0.275394	-0.360561
YOR191W	0.111333		-0.274727	-0.409788	-0.386061
YGR100W	0.111167		-0.288394	-0.624561	-0.399561
YBR038W	0.111		-0.367061	-0.0734894	-0.478061
YBR093C	0.11		1.03394	0.697439	0.923939
YER168C	0.11		-0.226061	-0.265061	-0.336061
YCR045C	0.109167		-0.0175608	-0.587061	-0.126727
YKR084C	0.1085		-0.269061	-0.658811	-0.377561
YER003C	0.108		-0.0905608	0.0924392	-0.198561
YLR071C	0.1075		0.194439	0.201689	0.0869392
YDR379W	0.106833		-0.285727	-0.549061	-0.392561
YDR389W	0.1065		0.424939	0.289939	0.318439
YOL063C	0.1055		-0.385061	-0.528775	-0.490561
YDL147W	0.105		1.22594	0.969939	1.12094
YLL043W	0.1035		0.259439	0.354939	0.155939
YIR019C	0.103333		-0.657061	-1.02892	-0.760394
YBL089W	0.1025		0.0609392	-0.490061	-0.0415608
YIR039C	0.102		-1.73906	-1.64856	-1.84106
YMR066W	0.100833		-0.244727	-0.673346	-0.345561
YMR227C	0.0998333		-0.318727	-0.623394	-0.418561
YHR077C	0.0995		0.0724392	0.193814	-0.0270608
YPL082C	0.099		0.328439	0.224571	0.229439
YGL028C	0.0978333		0.632273	0.427939	0.534439
YIL153W	0.0975		-0.0530608	-0.122061	-0.150561
YDR483W	0.097		0.974939	1.43894	0.877939
YNL308C	0.0966667		0.692606	0.329939	0.595939
YOR054C	0.0965		-0.366561	-0.509061	-0.463061
YPL168W	0.0955		-0.0635608	-0.0600608	-0.159061
YGL131C	0.095		-0.685061	-0.579368	-0.780061
YOR141C	0.0945		0.0164392	-0.454811	-0.0780608
YBR015C	0.0945		0.652939	0.356273	0.558439
YEL065W	0.0943333		0.297273	0.263939	0.202939
YER143W	0.094		0.119439	0.182939	0.0254392
YNL257C	0.093		-0.218561	-0.595839	-0.311561
YHR027C	0.0926667		1.06661	0.756082	0.973939
YGL014W	0.0923333		0.481273	0.149796	0.388939
YGL216W	0.092		-0.222061	-0.153727	-0.314061
YHR037W	0.092		-0.146061	-0.391061	-0.238061
YLR425W	0.092		-0.392061	-0.780144	-0.484061
YGL151W	0.09		0.183439	-0.212261	0.0934392
YER173W	0.09		0.131939	-0.324861	0.0419392
YJL084C	0.09		-0.448061	-0.342936	-0.538061
YHR119W	0.0895		-0.189061	-0.146918	-0.278561
YNL239W	0.0885		0.468939	0.542939	0.380439
YPL083C	0.0885		-0.0540608	-0.173061	-0.142561
YGL207W	0.088		0.651939	0.464439	0.563939
YNL236W	0.088		0.0799392	-0.0748608	-0.00806079
YLL018C	0.0865		0.278439	-0.260775	0.191939
YOL057W	0.0865		-0.238061	-0.398394	-0.324561
YLR207W	0.0861667		-0.641561	-0.662894	-0.727727
YGR187C	0.086		0.320939	0.626939	0.234939
YPL123C	0.085		-1.14106	-1.17206	-1.22606
YDR245W	0.085		0.942439	0.679939	0.857439
YDR251W	0.085		-0.141061	-0.0753941	-0.226061
YIL074C	0.0836667		0.206606	-0.0540608	0.122939
YPL269W	0.0835		-0.166061	-0.128727	-0.249561
YIL009W	0.083		0.400939	0.339189	0.317939
YLR092W	0.083		-0.329061	-0.868727	-0.412061
YLR387C	0.0825		0.349939	0.335939	0.267439
YNL224C	0.0825		-0.0185608	-0.315894	-0.101061
YKL126W	0.082		0.0364392	-0.163061	-0.0455608
YLR380W	0.082		0.186939	0.248939	0.104939
YOR076C	0.082		-0.626561	-0.688661	-0.708561
YAL031C	0.0803333		-0.422061	-0.525261	-0.502394
YOR254C	0.0803333		0.836939	0.841273	0.756606
YKR031C	0.08		-0.333061	-0.392445	-0.413061
YNL297C	0.0796667		-0.154061	-0.133994	-0.233727
YGL228W	0.0793333		-0.0670608	-0.0977275	-0.146394
YGL013C	0.079		0.245439	-0.225227	0.166439
YBR246W	0.079		-0.0270608	-0.231061	-0.106061
YBR121C	0.0786667		1.02961	0.852439	0.950939
YHR103W	0.078		0.516939	0.170773	0.438939
YHL039W	0.078		0.197939	-0.138394	0.119939
YEL023C	0.0765		-1.05306	-0.967061	-1.12956
YMR020W	0.076		-0.446561	-1.41006	-0.522561
YJL094C	0.075		-0.279061	-0.543227	-0.354061
YGL003C	0.075		0.0389392	0.0316059	-0.0360608
YER040W	0.075		-0.212061	-0.210394	-0.287061
YOL126C	0.075		1.64894	1.46394	1.57394
YML005W	0.0746667		-0.522394	-0.923061	-0.597061
YDR419W	0.0745		-0.534561	-0.886061	-0.609061
YKR029C	0.0745		-0.279061	-0.407861	-0.353561
YKR028W	0.0736667		0.348606	0.244689	0.274939
YER111C	0.0733333		-0.397727	-0.483489	-0.471061
YDR135C	0.073		0.389939	-0.0205992	0.316939
YPR171W	0.0725		0.175439	-0.172061	0.102939
YDR309C	0.0723333		1.35727	1.91494	1.28494
YDR192C	0.0715		-0.619561	-0.426061	-0.691061
YNL008C	0.0711667		0.270439	-0.352261	0.199273
YLR139C	0.0708333		0.396273	-0.293394	0.325439
YEL061C	0.0705		0.323939	0.0296535	0.253439
YHR132C	0.07		0.163939	0.222939	0.0939392
YDL238C	0.0695		-0.802061	-0.806061	-0.871561
YPL122C	0.0695		-0.260061	-0.215061	-0.329561
YDL022W	0.069		-0.0675608	-0.123061	-0.136561
YDR021W	0.068		-0.101561	-0.267061	-0.169561
YDR170C	0.068		-0.110061	-0.0938386	-0.178061
YPL169C	0.0675		0.314939	0.338939	0.247439
YMR301C	0.0675		-0.645561	-0.539811	-0.713061
YDR146C	0.067		0.0919392	-0.162311	0.0249392
YDL178W	0.0656667		0.0436059	-0.300061	-0.0220608
YMR210W	0.0655		0.208439	0.0379392	0.142939
YNL011C	0.065		-0.243061	-0.652061	-0.308061
YGR157W	0.0643333		1.10094	0.832339	1.03661
YOR317W	0.0641667		0.350606	0.336939	0.286439
YKL025C	0.064		-0.0475608	-0.425811	-0.111561
YDR409W	0.0633333		0.204939	-0.447661	0.141606
YGR184C	0.063		-0.0675608	-0.38512	-0.130561
YLR319C	0.063		-0.389061	-0.414261	-0.452061
YML076C	0.063		0.242939	-0.331775	0.179939
YDL146W	0.0625		-0.404061	-0.930561	-0.466561
YLR116W	0.062		0.303939	0.295939	0.241939
YFR039C	0.0615		-0.298561	-0.278561	-0.360061
YBR218C	0.0615		0.233939	-0.278061	0.172439
YIR010W	0.0615		0.147939	-0.333061	0.0864392
YPL092W	0.061		-0.271061	-0.605061	-0.332061
YDL084W	0.06		1.41444	1.30544	1.35444
YPL057C	0.06		0.827939	0.647939	0.767939
YDR207C	0.0595		-0.414561	-0.758894	-0.474061
YNL026W	0.059		-0.374061	-0.635061	-0.433061
YHR182W	0.0585		-0.246061	-0.666461	-0.304561
YLR451W	0.058		0.285439	-0.113811	0.227439
YFL037W	0.057		0.974939	1.02994	0.917939
YKR021W	0.056		-0.0475608	-0.531918	-0.103561
YBR148W	0.055		-1.03406	-1.57356	-1.08906
YKL047W	0.0541667		-0.175394	0.0199392	-0.229561
YOR216C	0.054		-0.0630608	-0.324561	-0.117061
YIL046W	0.054		-0.230561	-0.0170608	-0.284561
YNL206C	0.053		0.155439	0.0569392	0.102439
YKL073W	0.0525		-0.289061	-0.814661	-0.341561
YER109C	0.0521667		-0.354394	-0.462261	-0.406561
YNL053W	0.052		0.608939	0.376939	0.556939
YOR233W	0.052		0.419439	0.0823392	0.367439
YJL029C	0.052		0.151439	-0.115061	0.0994392
YDR165W	0.0515		0.991939	0.842939	0.940439
YLL022C	0.0515		-0.423061	-1.01606	-0.474561
YNL261W	0.051		0.426939	0.529939	0.375939
YAR007C	0.0508333		0.0912725	-0.385394	0.0404392
YLR006C	0.0505		-0.410561	-0.523811	-0.461061
YGL241W	0.0505		-0.380561	-0.481186	-0.431061
YLR418C	0.0495		0.0709392	-0.240061	0.0214392
YGR005C	0.0495		-0.418061	-0.345061	-0.467561
YGR125W	0.0495		-0.0390608	-0.464775	-0.0885608
YLR248W	0.049		0.105439	-0.136061	0.0564392
YBL088C	0.0483333		0.109273	-0.723819	0.0609392
YOR378W	0.0475		-1.09606	-1.09806	-1.14356
YDL211C	0.0475		-0.0900608	-1.20556	-0.137561
YPR181C	0.047		1.09094	0.913539	1.04394
YGL209W	0.0466667		1.17394	0.479939	1.12727
YML034W	0.0465		0.000439215	-0.0472608	-0.0460608
YIL160C	0.046		-0.674561	-1.03206	-0.720561
YDR122W	0.046		0.207939	-0.312204	0.161939
YBR245C	0.0456667		0.151606	-0.304811	0.105939
YCR017C	0.0455		0.374439	0.162606	0.328939
YDR515W	0.0433333		-0.385061	-0.108061	-0.428394
YPL007C	0.043		-0.656394	-0.738394	-0.699394
YER077C	0.0423333		-0.110727	-0.625561	-0.153061
YMR120C	0.042		-0.778061	-1.03606	-0.820061
YKR016W	0.042		-0.162061	-0.0575608	-0.204061
YBR215W	0.042		-0.258061	-0.262727	-0.300061
YLR238W	0.0415		-0.433061	-0.424561	-0.474561
YER152C	0.0405		-0.283561	-0.453061	-0.324061
YBL022C	0.039		0.0919392	0.146439	0.0529392
YBR275C	0.039		-0.394061	-0.619727	-0.433061
YPL243W	0.039		0.848439	0.648273	0.809439
YER059W	0.0385		-0.0490608	-0.222061	-0.0875608
YFR040W	0.038		0.587606	0.572273	0.549606
YJR052W	0.0375		-0.670561	-0.628727	-0.708061
YDR258C	0.037		-0.722061	-0.536861	-0.759061
YNL061W	0.0365		1.07794	0.624939	1.04144
YOR022C	0.0365		-0.652561	-0.945394	-0.689061
YLL057C	0.036		-0.688061	-0.752061	-0.724061
YDR465C	0.0355		0.167439	0.0159392	0.131939
YLR231C	0.0355		-1.03656	-1.07606	-1.07206
YMR232W	0.035		-0.736561	-1.45556	-0.771561
YHR107C	0.0345		-0.0355608	0.600939	-0.0700608
YHR206W	0.0345		0.371439	-0.0325608	0.336939
YKL146W	0.0345		-0.162061	-0.314561	-0.196561
YHR050W	0.0335		0.472939	0.306439	0.439439
YMR104C	0.0335		-0.689061	-0.724561	-0.722561
YMR032W	0.0323333		-0.0630608	-0.258061	-0.0953941
YBL069W	0.032		0.273606	0.465939	0.241606
YOL062C	0.032		0.216939	-0.124061	0.184939
YMR119W	0.032		-0.271061	-0.204727	-0.303061
YIL140W	0.0318333		-0.0977275	-0.342727	-0.129561
YNL294C	0.0315		-0.145561	-0.327727	-0.177061
YHL035C	0.031		-0.483561	-0.538918	-0.514561
YKR064W	0.0295		-0.308561	-0.572894	-0.338061
YOR087W	0.029		-0.833561	-0.592061	-0.862561
YMR124W	0.029		-0.203061	-0.547489	-0.232061
YPL155C	0.0286667		-0.0683941	-0.453727	-0.0970608
YBL067C	0.0285		-0.322061	-0.283061	-0.350561
YGR217W	0.028		-0.418061	-0.631429	-0.446061
YPL226W	0.028		0.853939	0.923368	0.825939
YGR056W	0.028		0.444939	0.100273	0.416939
YGL025C	0.0278333		0.199439	-0.311061	0.171606
YJR061W	0.0275		-0.134561	-0.434918	-0.162061
YDR186C	0.0271667		0.678606	0.362773	0.651439
YFR009W	0.0271667		0.484606	0.0331892	0.457439
YMR209C	0.0268333		0.144439	-0.329061	0.117606
YPL172C	0.0265		-0.266061	-0.334061	-0.292561
YNL115C	0.026		-0.704561	-1.19881	-0.730561
YIL031W	0.0255		0.177439	-0.072283	0.151939
YPR179C	0.0251667		-0.365394	0.00293921	-0.390561
YNR006W	0.0246667		-0.418394	-0.362061	-0.443061
YKL175W	0.0245		0.161939	-0.0255608	0.137439
YJL204C	0.0245		-0.548561	-0.821861	-0.573061
YDR528W	0.024		0.731939	0.195939	0.707939
YEL015W	0.0236667		0.695939	0.831939	0.672273
YDR388W	0.0231667		0.128439	0.170939	0.105273
YMR044W	0.0225		-0.225061	-0.884061	-0.247561
YBR007C	0.0225		-0.527561	-0.636061	-0.550061
YPL097W	0.0215		-0.351061	-0.506061	-0.372561
YPL153C	0.0215		-0.746061	-0.707811	-0.767561
YPL240C	0.0203333		0.567273	0.454439	0.546939
YNL230C	0.02		0.908939	0.815939	0.888939
YAL026C	0.0195		-0.366561	-0.538606	-0.386061
YJR084W	0.0185		-0.404061	-0.331061	-0.422561
YKR008W	0.0183333		0.513273	0.269606	0.494939
YLR277C	0.0175		0.0854392	-0.195727	0.0679392
YER013W	0.016		-0.207061	-0.573661	-0.223061
YFL029C	0.016		-0.808561	-0.520061	-0.824561
YOR386W	0.016		-1.02106	-1.30273	-1.03706
YJL005W	0.016		-0.487061	-0.480111	-0.503061
YGL023C	0.0155		-0.577061	-0.486061	-0.592561
YLR382C	0.015		-0.313561	-0.441061	-0.328561
YLR423C	0.015		-0.714061	-0.917061	-0.729061
YGL178W	0.013		0.238939	0.361828	0.225939
YJR001W	0.013		0.386939	0.141273	0.373939
YDR083W	0.012		0.428939	0.869939	0.416939
YPL176C	0.012		-0.387061	-0.519227	-0.399061
YEL002C	0.011		0.341939	0.324939	0.330939
YNL242W	0.011		-0.840561	-1.25606	-0.851561
YOL036W	0.0108333		0.227439	0.0983392	0.216606
YOR299W	0.0105		0.399439	0.217439	0.388939
YDR266C	0.0105		0.0769392	0.148439	0.0664392
YNR013C	0.0101667		0.373606	0.320139	0.363439
YML085C	0.01		0.00943922	-0.123061	-0.000560785
YJL090C	0.00966667		-0.335394	-0.407061	-0.345061
YHR003C	0.0085		-0.171561	-0.284061	-0.180061
YOR266W	0.008		-0.596061	-0.739061	-0.604061
YPL274W	0.006		0.950439	1.01344	0.944439
YKR102W	0.0055		-0.998561	-1.47906	-1.00406
YKL101W	0.0055		-0.281061	-0.221977	-0.286561
YFR044C	0.005		-0.202061	0.0379392	-0.207061
YGR271W	0.0025		-0.0530608	-0.522005	-0.0555608
YCR048W	0.000666667		-0.305061	-0.481561	-0.305727
YBR179C	0.0005		-0.552061	-0.497661	-0.552561
YDR514C	0		0.133439	-0.0150608	0.133439
YJL100W	0		-0.269561	-0.136727	-0.269561
YIL121W	-0.001		0.415939	0.317939	0.416939
YFL002C	-0.00116667		-0.111727	0.214439	-0.110561
YDR348C	-0.0015		0.398439	0.176939	0.399939
YGR110W	-0.0025		-0.646561	-0.581061	-0.644061
YGR079W	-0.0035		1.38694	1.59594	1.39044
YOL033W	-0.004		-0.652561	-0.983061	-0.648561
YGL163C	-0.004		-0.147061	-0.508561	-0.143061
YKL072W	-0.0045		-0.938561	-0.578061	-0.934061
YLL031C	-0.005		-0.494061	-0.424686	-0.489061
YBR056W	-0.00516667		-1.02573	-1.21806	-1.02056
YEL041W	-0.0055		-0.703061	-0.696561	-0.697561
YDL206W	-0.00566667		-0.648061	-1.01531	-0.642394
YJR005W	-0.00583333		-0.196561	-0.00606078	-0.190727
YMR283C	-0.007		-0.402061	-0.736394	-0.395061
YFL009W	-0.008		-0.375061	-0.532811	-0.367061
YDR335W	-0.008		-0.262061	-0.0959699	-0.254061
YPL268W	-0.008		0.0179392	-0.168894	0.0259392
YLR106C	-0.009		0.529939	0.230476	0.538939
YDR292C	-0.00966667		0.135939	-0.137394	0.145606
YDR069C	-0.0103333		-0.480394	-0.643661	-0.470061
YNL219C	-0.0106667		0.128273	0.130939	0.138939
YGR143W	-0.011		-0.256061	-0.220261	-0.245061
YIL144W	-0.012		0.171939	0.346439	0.183939
YGR048W	-0.012		0.142939	-0.101061	0.154939
YJL132W	-0.0123333		-0.856061	-1.44046	-0.843727
YDR257C	-0.013		0.252939	0.177273	0.265939
YFR006W	-0.0135		-0.358561	-0.451061	-0.345061
YPR049C	-0.014		-0.810061	-1.04246	-0.796061
YLR320W	-0.0141667		-0.501561	-0.667879	-0.487394
YOR274W	-0.0155		0.203939	-0.0320608	0.219439
YOR316C	-0.016		0.204939	-0.403061	0.220939
YER036C	-0.0165		1.42094	1.42527	1.43744
YKL017C	-0.017		-0.167561	-0.906061	-0.150561
YDR522C	-0.0175		-0.964061	-1.06156	-0.946561
YDR229W	-0.018		-0.0300608	-0.137061	-0.0120608
YBR203W	-0.0183333		-1.09439	-1.56366	-1.07606
YOR144C	-0.0186667		-0.279061	-0.556061	-0.260394
YHR117W	-0.0193333		0.171606	0.0944392	0.190939
YCL043C	-0.0196667		1.26961	1.52144	1.28927
YLR152C	-0.021		-0.314561	-0.581061	-0.293561
YJR031C	-0.0216667		-0.217061	-0.537243	-0.195394
YOR324C	-0.023		-0.461061	-0.152727	-0.438061
YDR001C	-0.0235		-0.434061	-0.547661	-0.410561
YDR254W	-0.024		-0.115061	0.205439	-0.0910608
YEL058W	-0.024		0.0549392	-0.226727	0.0789392
YBR295W	-0.025		-0.764061	-0.667811	-0.739061
YML118W	-0.025		-1.43606	-1.44906	-1.41106
YDR049W	-0.025		-0.350061	-0.460811	-0.325061
YPR194C	-0.0265		-0.435061	-0.645061	-0.408561
YIL099W	-0.027		-1.57606	-1.65506	-1.54906
YHR064C	-0.027		0.800939	1.03194	0.827939
YKL103C	-0.0275		-0.680561	-0.690061	-0.653061
YMR136W	-0.0275		-0.299061	-0.197061	-0.271561
YAR014C	-0.0283333		-0.163061	-0.336561	-0.134727
YGL137W	-0.0285		0.648439	0.598606	0.676939
YDL174C	-0.0285		-0.0475608	-0.230061	-0.0190608
YBR115C	-0.0286667		-0.197727	-0.32497	-0.169061
YNL262W	-0.029		-0.145061	-0.485783	-0.116061
YLR163C	-0.0291667		0.188273	0.189939	0.217439
YBR103W	-0.0303333		-0.0580608	0.244939	-0.0277275
YKR099W	-0.0305		-0.439561	-0.320811	-0.409061
YBR029C	-0.0306667		0.767273	0.870939	0.797939
YPR190C	-0.031		0.411439	0.102439	0.442439
YDR223W	-0.031		-0.999561	-0.936061	-0.968561
YOR113W	-0.0315		-0.791061	-0.429727	-0.759561
YJL106W	-0.0315		-1.35656	-1.11973	-1.32506
YOL025W	-0.0323333		-1.12139	-0.840394	-1.08906
YAL002W	-0.0325		-0.355061	-0.634361	-0.322561
YLR430W	-0.033		-0.216061	-0.306834	-0.183061
YNL049C	-0.0335		-0.686561	-0.786261	-0.653061
YNL313C	-0.0335		0.0974392	0.284368	0.130939
YGL035C	-0.034		0.360439	0.434939	0.394439
YKL184W	-0.035		0.531939	0.464939	0.566939
YGL012W	-0.036		0.709939	1.01794	0.745939
YCL027W	-0.0365		-0.397061	-0.816061	-0.360561
YGR224W	-0.0366667		-0.656727	-0.579561	-0.620061
YNL040W	-0.037		-0.587561	-0.943061	-0.550561
YER020W	-0.0375		-0.284561	0.0949392	-0.247061
YNR050C	-0.038		-0.388061	-0.406561	-0.350061
YKR018C	-0.039		-0.0990608	-0.331461	-0.0600608
YGL223C	-0.0405		0.130439	-0.00506078	0.170939
YKR024C	-0.0411667		0.120273	0.315439	0.161439
YDR125C	-0.0413333		-1.17339	-1.27606	-1.13206
YKL057C	-0.0415		0.512939	0.315368	0.554439
YNL268W	-0.042		0.868939	1.34027	0.910939
YBR003W	-0.0425		-0.175061	-0.352061	-0.132561
YLR133W	-0.0436667		-0.785061	-0.965727	-0.741394
YNL273W	-0.044		-0.501061	-0.598727	-0.457061
YDR371W	-0.0445		-0.173561	-0.358561	-0.129061
YDR211W	-0.0455		0.473439	0.456689	0.518939
YHR006W	-0.0458333		-0.192561	0.210606	-0.146727
YML100W	-0.046		-1.28806	-1.26456	-1.24206
YOR381W	-0.047		-0.831061	-0.613861	-0.784061
YGL184C	-0.0473333		-1.23006	-1.57906	-1.18273
YDL005C	-0.0475		-0.225061	-0.0630608	-0.177561
YOR192C	-0.048		-0.867061	-0.938727	-0.819061
YMR287C	-0.048		-0.707561	-0.493894	-0.659561
YLR144C	-0.0483333		-0.397394	-0.226461	-0.349061
YMR291W	-0.0485		0.0219392	0.152439	0.0704392
YGR200C	-0.0488333		0.647439	0.405689	0.696273
YDR057W	-0.0495		-0.568061	-0.736561	-0.518561
YGR003W	-0.0505		-0.338061	-0.707061	-0.287561
YOR160W	-0.051		-0.263061	-0.277727	-0.212061
YGL094C	-0.051		-0.0275608	-0.0766858	0.0234392
YGR276C	-0.0513333		-0.257727	-0.322061	-0.206394
YNR011C	-0.0515		-0.519561	-0.685561	-0.468061
YML069W	-0.052		0.322939	0.312439	0.374939
YLR196W	-0.0525		0.932439	0.515939	0.984939
YDR376W	-0.053		-0.481394	-0.586061	-0.428394
YML035C	-0.0535		0.333439	0.310539	0.386939
YDR422C	-0.055		0.487939	0.0991059	0.542939
YMR268C	-0.0555		-0.435561	-0.373061	-0.380061
YGL252C	-0.0555		0.636939	0.188606	0.692439
YOR151C	-0.0555		0.912939	0.916839	0.968439
YGL060W	-0.0558333		-0.488394	-0.498061	-0.432561
YBL101C	-0.056		-0.642061	-0.683632	-0.586061
YOL098C	-0.056		0.396939	0.0323142	0.452939
YOL084W	-0.0563333		-2.07439	-1.93663	-2.01806
YOR137C	-0.0573333		-0.903394	-0.734561	-0.846061
YDR427W	-0.0575		0.719439	0.504939	0.776939
YNL116W	-0.0575		-0.257561	-0.185061	-0.200061
YGL158W	-0.0595		-1.58406	-1.83806	-1.52456
YNL091W	-0.0595		0.349939	0.230273	0.409439
YPL023C	-0.06		-0.332061	-0.436561	-0.272061
YGR159C	-0.0605		2.28544	2.20894	2.34594
YPR024W	-0.0605		0.426939	0.313539	0.487439
YOR209C	-0.061		0.516939	0.340939	0.577939
YML127W	-0.0613333		0.0746059	-0.203727	0.135939
YDR160W	-0.062		-0.372394	-0.716811	-0.310394
YHR113W	-0.0625		-0.167061	-0.412061	-0.104561
YMR086W	-0.0625		0.0979392	0.281939	0.160439
YNL082W	-0.063		-0.0805608	-0.594775	-0.0175608
YGR117C	-0.0645		-0.123061	-0.0205608	-0.0585608
YPR070W	-0.065		-0.0590608	0.360439	0.00593922
YLR219W	-0.0655		-0.511561	-0.193727	-0.446061
YDL058W	-0.0656667		-0.500727	-0.547748	-0.435061
YGR170W	-0.066		-0.384061	-0.40395	-0.318061
YGR054W	-0.066		1.19694	1.18294	1.26294
YBR132C	-0.067		-0.563061	-0.662061	-0.496061
YHR168W	-0.068		-0.360061	-0.607561	-0.292061
YFL052W	-0.0685		-1.36306	-1.15756	-1.29456
YPR034W	-0.0695		0.434939	0.736939	0.504439
YOR090C	-0.07		-0.128061	0.0229392	-0.0580608
YOR035C	-0.0705		-0.477061	-0.386061	-0.406561
YDR132C	-0.0705		0.0404392	0.0519392	0.110939
YGR116W	-0.072		0.323439	0.0282119	0.395439
YER165W	-0.072		1.52544	1.40344	1.59744
YMR064W	-0.0723333		0.0332725	-0.377061	0.105606
YGR124W	-0.0725		0.835939	0.576939	0.908439
YLL011W	-0.0733333		0.662606	0.568439	0.735939
YIR003W	-0.0735		-0.398061	-0.286394	-0.324561
YJR119C	-0.0746667		-0.931727	-0.927061	-0.857061
YJR036C	-0.075		-1.26306	-1.29935	-1.18806
YNL270C	-0.0755		-1.57556	-1.61973	-1.50006
YHL016C	-0.0755		-0.412061	-0.967311	-0.336561
YHR084W	-0.0755		0.122439	0.00353922	0.197939
YPR155C	-0.0758333		-0.566394	-0.805394	-0.490561
YOR264W	-0.076		0.324939	0.332939	0.400939
YNL175C	-0.0771667		0.381439	0.462939	0.458606
YPL141C	-0.0773333		0.0172725	-0.113861	0.0946059
YJL110C	-0.0775		0.147939	0.202273	0.225439
YJR091C	-0.0776667		-0.411061	-0.00183856	-0.333394
YMR023C	-0.0785		-0.891061	-1.18106	-0.812561
YDR144C	-0.079		0.722939	0.298606	0.801939
YKL168C	-0.0793333		-0.352061	-0.923727	-0.272727
YMR016C	-0.0805		-0.110561	-0.350561	-0.0300608
YMR297W	-0.0805		0.201439	0.00493922	0.281939
YJL087C	-0.081		-0.720561	-0.272061	-0.639561
YPL104W	-0.082		-0.286061	-0.717061	-0.204061
YHR146W	-0.083		0.169939	0.677939	0.252939
YMR113W	-0.0835		-0.506061	-0.904061	-0.422561
YFL048C	-0.0838333		-0.162394	0.0339392	-0.0785608
YPL096W	-0.084		0.0289392	-0.392061	0.112939
YDR475C	-0.0845		-0.166561	0.0714392	-0.0820608
YNR012W	-0.0846667		-0.137061	0.0699392	-0.0523941
YHR032W	-0.085		0.0594392	0.210273	0.144439
YJL111W	-0.0855		0.943439	0.843439	1.02894
YNL118C	-0.0855		0.885439	0.648511	0.970939
YER149C	-0.086		-0.362061	-0.461061	-0.276061
YLR173W	-0.0863333		-0.304061	-0.661061	-0.217727
YKL106W	-0.0865		-0.202561	-0.0255608	-0.116061
YGL186C	-0.087		-0.228061	-0.438061	-0.141061
YER125W	-0.087		0.390939	0.601939	0.477939
YMR185W	-0.087		-0.225061	-0.395616	-0.138061
YDL066W	-0.0875		-0.129561	-0.155061	-0.0420608
YHR124W	-0.0885		-0.590061	-0.346727	-0.501561
YOR177C	-0.089		-1.56056	-1.62906	-1.47156
YAL042W	-0.0891667		0.453273	0.240939	0.542439
YMR067C	-0.0896667		-0.0647275	-0.252061	0.0249392
YOR127W	-0.091		-0.238061	-0.222186	-0.147061
YKR082W	-0.0916667		0.144939	-0.0869358	0.236606
YDR232W	-0.0923333		0.886606	0.932939	0.978939
YHR207C	-0.0935		-0.488561	-0.570061	-0.395061
YNL181W	-0.0945		-0.369061	-0.0770608	-0.274561
YGR145W	-0.0946667		0.0652725	-0.0600608	0.159939
YML102W	-0.0946667		0.509273	0.504939	0.603939
YBR123C	-0.095		-0.175061	-0.162311	-0.0800608
YDL054C	-0.095		-0.752061	-0.757061	-0.657061
YIL150C	-0.0955		-0.318061	-0.559061	-0.222561
YDL024C	-0.0956667		-1.51673	-1.70406	-1.42106
YDR082W	-0.097		-0.0760608	-0.211061	0.0209392
YBL034C	-0.099		-0.389061	-0.506788	-0.290061
YOL105C	-0.0991667		0.176439	0.158939	0.275606
YOR267C	-0.1005		-0.251561	0.284273	-0.151061
YER027C	-0.100833		-0.491561	-0.687061	-0.390727
YGR289C	-0.101		-1.20906	-1.01281	-1.10806
YLR335W	-0.101		0.375939	0.731273	0.476939
YGL169W	-0.1015		-0.110061	-0.0460608	-0.00856078
YLR225C	-0.102		-0.0895608	-0.348061	0.0124392
YGR169C	-0.103		-0.362561	-0.682061	-0.259561
YNR019W	-0.103333		-0.212394	-0.456394	-0.109061
YLR336C	-0.1035		0.387939	-0.301061	0.491439
YBR223C	-0.104		-0.796061	-0.727561	-0.692061
YBR240C	-0.1055		-1.93706	-2.00106	-1.83156
YGR258C	-0.1055		-0.731061	-0.966311	-0.625561
YLR131C	-0.1055		0.324939	-0.147394	0.430439
YHR112C	-0.106		-0.104061	0.0419392	0.00193921
YGR281W	-0.1065		-0.0265608	-0.112879	0.0799392
YLR289W	-0.1065		-1.06306	-1.09981	-0.956561
YGL110C	-0.106667		0.294273	-0.167727	0.400939
YDR131C	-0.107		-0.714061	-0.780561	-0.607061
YLR226W	-0.1075		-0.0355608	0.509939	0.0719392
YMR036C	-0.108		-0.268061	-0.292061	-0.160061
YLR383W	-0.108		-0.458061	-0.739186	-0.350061
YAL034C	-0.108167		-0.218561	-0.785061	-0.110394
YDR217C	-0.1085		-0.715061	-0.816445	-0.606561
YMR131C	-0.109167		0.953273	0.974939	1.06244
YMR250W	-0.109667		-1.12406	-1.07606	-1.01439
YJR152W	-0.109667		-0.667061	-0.657061	-0.557394
YKL178C	-0.11		-1.66306	-1.88456	-1.55306
YOL068C	-0.11		0.971939	0.884939	1.08194
YDR390C	-0.1105		0.120939	-0.124394	0.231439
YDR032C	-0.111		-0.478061	-0.0400608	-0.367061
YMR163C	-0.111167		-0.733727	-0.450061	-0.622561
YDR421W	-0.1115		-0.487061	-1.10378	-0.375561
YKL039W	-0.1125		0.532439	0.276939	0.644939
YDR081C	-0.1145		0.338439	-0.349311	0.452939
YOL061W	-0.114833		0.885439	0.638939	1.00027
YKL209C	-0.115		1.22894	1.10576	1.34394
YGR097W	-0.1155		-0.125061	-0.653436	-0.00956079
YKL213C	-0.1155		-0.249061	-0.348811	-0.133561
YDR464W	-0.116		-0.128061	-0.259334	-0.0120608
YJL155C	-0.116		-0.762561	-0.609061	-0.646561
YKL219W	-0.117		-1.00856	-0.542061	-0.891561
YDR448W	-0.1175		0.603439	0.463939	0.720939
YPL045W	-0.118		-0.349061	-0.383261	-0.231061
YDL234C	-0.118167		-0.376561	-0.646061	-0.258394
YJL206C	-0.118667		-0.551727	-0.937811	-0.433061
YNL278W	-0.119667		-0.135727	-0.346686	-0.0160608
YLR023C	-0.12		0.450439	0.142273	0.570439
YMR026C	-0.12		-0.436061	-0.868061	-0.316061
YOR025W	-0.121		1.07194	1.04094	1.19294
YPR162C	-0.121		0.00143921	-0.0955608	0.122439
YIL071C	-0.121167		-0.659561	-0.393061	-0.538394
YPL072W	-0.121167		-0.543727	-0.368061	-0.422561
YGR099W	-0.121667		-0.392394	-0.521394	-0.270727
YDL156W	-0.124		-0.00606078	-0.370061	0.117939
YOL018C	-0.124333		-0.332394	-0.539061	-0.208061
YPR026W	-0.1245		-1.35106	-0.981961	-1.22656
YOL132W	-0.124667		-1.41073	-1.96506	-1.28606
YOR336W	-0.124667		-0.506061	-0.996227	-0.381394
YKR023W	-0.1255		-0.399061	-0.664561	-0.273561
YNL291C	-0.1255		-0.231561	-0.405727	-0.106061
YBL104C	-0.125667		-0.291727	-0.483346	-0.166061
YIR023W	-0.1265		0.116439	-0.251204	0.242939
YOL022C	-0.127		-0.340561	-0.578061	-0.213561
YNR065C	-0.127		-0.767061	-0.556727	-0.640061
YBR195C	-0.127833		0.375606	-0.237061	0.503439
YDL007W	-0.128		0.606939	0.546439	0.734939
YLR409C	-0.128		0.532273	0.829273	0.660273
YMR068W	-0.128167		-0.940727	-0.847061	-0.812561
YLR442C	-0.1285		-0.457561	-0.794489	-0.329061
YEL055C	-0.129		0.808939	0.465828	0.937939
YNL250W	-0.129667		-0.376061	-0.837461	-0.246394
YJR140C	-0.131		-0.687061	-1.02652	-0.556061
YGR134W	-0.132		-0.0645608	-0.490839	0.0674392
YGL236C	-0.132		0.410939	-0.771261	0.542939
YAR002W	-0.132167		0.249273	0.979939	0.381439
YJL042W	-0.1325		-0.377561	-0.550918	-0.245061
YCL048W	-0.1325		-1.79556	-1.81206	-1.66306
YLR272C	-0.1325		-0.794561	-0.486936	-0.662061
YBR286W	-0.134		0.797939	0.538939	0.931939
YOR058C	-0.134667		-0.362061	-0.486661	-0.227394
YMR273C	-0.1355		-0.287061	-0.573227	-0.151561
YBR293W	-0.136167		0.205273	-0.166061	0.341439
YGR214W	-0.138		2.22894	2.20894	2.36694
YJL091C	-0.138		0.541939	0.913939	0.679939
YPR125W	-0.138		-0.0535608	0.101939	0.0844392
YDR316W	-0.139		-0.394061	-0.00206078	-0.255061
YER078C	-0.139		-0.574061	-0.969061	-0.435061
YBR287W	-0.1395		0.236439	-0.123061	0.375939
YCL054W	-0.14		0.809939	0.372539	0.949939
YPL030W	-0.1415		-0.0115608	-0.169061	0.129939
YMR155W	-0.142		-0.518061	-0.655561	-0.376061
YKR072C	-0.143		0.600439	0.731939	0.743439
YOR346W	-0.143333		-0.379394	-0.239686	-0.236061
YOR153W	-0.144		1.27594	1.33994	1.41994
YBR138C	-0.1455		-0.589061	-0.929061	-0.443561
YFL018C	-0.147		0.129939	-0.0745608	0.276939
YJR054W	-0.147		-0.114061	-0.143061	0.0329392
YJR136C	-0.147		0.267939	-0.562061	0.414939
YLR020C	-0.147167		-0.145561	-0.450061	0.00160588
YML114C	-0.1475		0.153939	0.259439	0.301439
YGL219C	-0.1475		0.277939	-0.520061	0.425439
YGR246C	-0.148		-0.732061	-0.752561	-0.584061
YNL321W	-0.148333		-0.293061	-0.371561	-0.144727
YOR307C	-0.1485		0.204939	0.522939	0.353439
YDL122W	-0.1495		0.561439	0.478689	0.710939
YKL127W	-0.15		-0.0990608	-0.0833941	0.0509392
YJR015W	-0.1505		0.432439	0.218439	0.582939
YKR063C	-0.1505		0.152439	0.00143921	0.302939
YLR039C	-0.151		-0.471561	-0.688061	-0.320561
YLR396C	-0.151		0.373939	0.221939	0.524939
YGR071C	-0.1515		-0.211061	-0.492061	-0.0595608
YNL074C	-0.152		0.0454392	-0.485061	0.197439
YDR176W	-0.1525		0.493439	0.336189	0.645939
YNL121C	-0.152667		0.422273	0.352606	0.574939
YDL030W	-0.153		-0.228061	-0.323561	-0.0750608
YDR350C	-0.153		-0.419061	-0.387061	-0.266061
YJL036W	-0.1535		-0.435561	-0.399061	-0.282061
YBR289W	-0.1545		-0.434561	-0.123861	-0.280061
YPR141C	-0.1555		-0.820061	-0.900061	-0.664561
YOR112W	-0.155833		-0.148394	-0.247561	0.00743921
YAL028W	-0.156		-0.930561	-1.17256	-0.774561
YPR105C	-0.156		-0.414561	-0.121661	-0.258561
YNL169C	-0.156667		0.0992725	-0.250061	0.255939
YGL113W	-0.156833		-0.650394	-0.431061	-0.493561
YOL066C	-0.158		-0.185061	-0.317561	-0.0270608
YLR237W	-0.158		-0.635061	-0.697061	-0.477061
YJL039C	-0.1585		0.120939	0.000251715	0.279439
YBR182C	-0.158833		-0.824561	-1.30106	-0.665727
YGL215W	-0.159		0.751939	1.11294	0.910939
YBR270C	-0.159		-0.791061	-0.669061	-0.632061
YDR263C	-0.159		-0.441061	-0.527061	-0.282061
YLR352W	-0.159		-0.253061	-0.705661	-0.0940608
YJR040W	-0.160167		-0.323727	-0.954861	-0.163561
YMR012W	-0.1605		0.575939	0.577539	0.736439
YER068W	-0.161		0.505939	0.338606	0.666939
YNL087W	-0.161		0.223939	0.210939	0.384939
YBR108W	-0.161333		-0.728394	-1.02066	-0.567061
YMR290C	-0.1625		0.702439	0.413939	0.864939
YNL071W	-0.164		0.425939	0.598939	0.589939
YMR081C	-0.1645		-0.0575608	-0.604061	0.106939
YBR079C	-0.1645		1.67544	1.43281	1.83994
YNL152W	-0.165		-0.270061	-0.0600608	-0.105061
YLR422W	-0.1655		-0.207061	-0.431005	-0.0415608
YPL146C	-0.1675		0.300939	0.400939	0.468439
YNL258C	-0.168		-0.102061	-0.00546079	0.0659392
YGL027C	-0.1685		-0.230561	-0.495061	-0.0620608
YPL228W	-0.169167		-0.159727	-0.124061	0.00943922
YOR014W	-0.1695		0.361939	-0.00206078	0.531439
YBR102C	-0.1705		-0.553061	-0.408261	-0.382561
YKL129C	-0.170667		-0.671727	-0.958061	-0.501061
YOR190W	-0.170667		-0.730727	-0.291061	-0.560061
YBL056W	-0.170667		1.02227	0.800939	1.19294
YIL005W	-0.171		-0.438061	-0.522661	-0.267061
YKR050W	-0.171		-0.944061	-1.01686	-0.773061
YFL042C	-0.171		-1.07606	-0.884811	-0.905061
YDL239C	-0.1715		-1.04256	-1.10856	-0.871061
YGL049C	-0.1715		-0.337561	-0.703394	-0.166061
YDR333C	-0.172		0.129439	0.209439	0.301439
YMR033W	-0.172		0.100939	0.0229392	0.272939
YMR168C	-0.172167		0.115439	-0.0443941	0.287606
YPL116W	-0.172333		-0.00239412	-0.0133941	0.169939
YKL133C	-0.1735		-0.916061	-0.697061	-0.742561
YOR134W	-0.1735		-0.839061	-0.490061	-0.665561
YGR093W	-0.174		-0.0410608	-0.342061	0.132939
YER051W	-0.174		-0.546561	-0.599061	-0.372561
YNR055C	-0.174667		0.587273	0.427439	0.761939
YOR321W	-0.175		-0.600061	-0.853394	-0.425061
YLR175W	-0.175		1.71294	1.57194	1.88794
YKL173W	-0.176		-0.0620608	-0.338775	0.113939
YCR065W	-0.176167		0.936439	1.03394	1.11261
YGL086W	-0.1765		0.152939	-0.317261	0.329439
YPR178W	-0.179		-0.396061	-0.355061	-0.217061
YAL062W	-0.18		0.0694392	-0.0770608	0.249439
YOR032C	-0.18		-0.711561	-0.746061	-0.531561
YNL201C	-0.1815		-0.193561	0.200139	-0.0120608
YNL212W	-0.182		-0.326061	-0.626727	-0.144061
YHR086W	-0.1825		0.274439	-0.119061	0.456939
YHL030W	-0.183		-0.405561	-0.635825	-0.222561
YDR103W	-0.1835		-0.214061	-0.119727	-0.0305608
YEL032W	-0.184833		0.513439	0.172368	0.698273
YGL129C	-0.186		-0.190061	-0.303061	-0.00406078
YNL039W	-0.1865		0.0544392	-0.173394	0.240939
YOR033C	-0.186833		0.193439	-0.0688608	0.380273
YMR211W	-0.187		-0.103061	-0.0550608	0.0839392
YDR473C	-0.187		-0.454061	-0.423061	-0.267061
YPL259C	-0.188		0.262439	0.440939	0.450439
YKL116C	-0.188		0.00293921	-0.147561	0.190939
YKL165C	-0.188		-0.461061	-0.350461	-0.273061
YLL035W	-0.1895		-0.426561	-0.607727	-0.237061
YJL209W	-0.1895		0.405439	0.180439	0.594939
YGR140W	-0.1895		-0.422561	-0.487204	-0.233061
YGR185C	-0.19		1.07794	1.39594	1.26794
YJR033C	-0.1905		-0.670561	-0.656227	-0.480061
YLR398C	-0.192		0.363939	0.0560392	0.555939
YNL076W	-0.192		-0.187561	0.400273	0.00443921
YLR103C	-0.192333		-0.620394	-0.647061	-0.428061
YIL091C	-0.192667		0.376939	0.578539	0.569606
YDR004W	-0.193		0.0619392	0.0104392	0.254939
YPL133C	-0.194		-0.117061	-0.141061	0.0769392
YAL010C	-0.1945		-0.746061	-0.684061	-0.551561
YOL113W	-0.194667		-0.457061	-0.699811	-0.262394
YNL292W	-0.195		-0.262061	0.00693922	-0.0670608
YGR002C	-0.195667		-0.528061	0.248939	-0.332394
YGL099W	-0.196		0.354939	-0.0125608	0.550939
YGR216C	-0.196667		0.130939	-0.240727	0.327606
YBR110W	-0.196667		-0.613061	-0.0540608	-0.416394
YDR329C	-0.1975		-0.470061	-0.538061	-0.272561
YBR216C	-0.1975		-0.441561	-0.626061	-0.244061
YML023C	-0.197667		0.447273	0.285939	0.644939
YDL095W	-0.1985		1.01244	0.786939	1.21094
YCR091W	-0.199		-1.26456	-0.953861	-1.06556
YGL160W	-0.199		-0.489061	-0.750061	-0.290061
YER015W	-0.2		-0.853061	-0.995561	-0.653061
YOR098C	-0.201		0.538939	0.444082	0.739939
YDR244W	-0.201		-0.443061	-0.926061	-0.242061
YHR080C	-0.201167		-0.581561	-0.822788	-0.380394
YIR027C	-0.201667		-1.70406	-2.03606	-1.50239
YCR054C	-0.2025		-0.243561	-0.358561	-0.0410608
YLR314C	-0.2025		0.0559392	0.218939	0.258439
YPR189W	-0.203		0.212939	-0.0807881	0.415939
YOR147W	-0.2035		0.162939	0.625439	0.366439
YJL044C	-0.204		-0.183061	0.201939	0.0209392
YBL023C	-0.204333		-0.436394	-0.657918	-0.232061
YIL109C	-0.2045		0.326939	0.542564	0.531439
YML002W	-0.2045		-0.949561	-0.708461	-0.745061
YLR278C	-0.2055		0.355439	-0.0575153	0.560939
YMR238W	-0.206667		-0.169727	-0.0370608	0.0369392
YHL029C	-0.2075		0.275439	0.411139	0.482939
YKL197C	-0.208		-0.423061	-0.798561	-0.215061
YNL088W	-0.208		-0.334061	-0.150243	-0.126061
YLL032C	-0.209		-0.678561	-0.740311	-0.469561
YOR175C	-0.209		-0.169061	-0.317811	0.0399392
YBL046W	-0.209		-0.162561	-0.592061	0.0464392
YDR097C	-0.209333		-0.494394	-0.445261	-0.285061
YJL216C	-0.209333		-0.827394	-1.10306	-0.618061
YPR173C	-0.2095		0.487439	0.209939	0.696939
YPL026C	-0.209667		-0.0487275	0.240939	0.160939
YPL194W	-0.209667		-0.738061	-0.933061	-0.528394
YAR050W	-0.21		-0.497061	-0.616261	-0.287061
YDL224C	-0.211		0.667939	0.525606	0.878939
YEL062W	-0.2115		-0.503061	-0.524394	-0.291561
YDL180W	-0.2115		-0.121061	-0.304061	0.0904392
YMR189W	-0.212167		-1.21156	-1.22106	-0.999394
YBR184W	-0.2125		-1.28606	-1.22606	-1.07356
YPL103C	-0.212667		-0.543061	-0.669061	-0.330394
YNR060W	-0.215333		-0.449061	-0.638061	-0.233727
YKL148C	-0.2155		-0.897561	-0.623561	-0.682061
YBR081C	-0.215667		-0.654061	-0.493977	-0.438394
YCL014W	-0.216		-0.492061	-0.488661	-0.276061
YKL045W	-0.216		0.120939	0.367939	0.336939
YGL045W	-0.2165		-0.910561	-0.961727	-0.694061
YPR160W	-0.2175		-0.910561	-0.667261	-0.693061
YKR019C	-0.2185		-1.04156	-0.988561	-0.823061
YLR305C	-0.2195		-0.234561	-0.313884	-0.0150608
YGL009C	-0.219667		0.705273	0.703439	0.924939
[truncated: 767 more rows]
